# Supplementary material for: Microbial Communities, Volatile Flavor Profiles and Metabolomic Characteristics During Traditional Hakka Huangjiu Fermentation
Source: Foods. 2026 Mar 11;15(6):999. doi: 10.3390/foods15060999 (PMC13025649; doi:10.3390/foods15060999)
Supplement: Supplementary file 1 [file foods-15-00999-s001.zip]

Archive with 9 entries (9 files):
- Figure S1_Scatter plot of differential volatile compounds during post-fermentation process of THHJ.png
- Figure S2_Scatter plot of differential metabolites during post-fermentation process of THHJ.png
- Figure S3(a)_Scatter plot of compounds bearing acid radicals (HMDB annotation) during post-fermentation process.png
- Figure S3(b)_Classification of compounds bearing acid radicals (HMDB super class).png
- Figure S4(a)_Scatter plot of peptide during post-fermentation process.png
- Figure S4(b)_Types of peptides.png
- Figure S4(c)_Amino acid residues in peptides.png
- Spreadsheet S1_Information of volatile organic compounds.xlsx
- Spreadsheet S2_Information of metabolite.xlsx
