# Supplementary material for: Microbial Communities, Volatile Flavor Profiles and Metabolomic Characteristics During Traditional Hakka Huangjiu Fermentation
Source: Foods. 2026 Mar 11;15(6):999. doi: 10.3390/foods15060999 (PMC13025649; doi:10.3390/foods15060999)
Supplement: Supplementary file 1 [file foods-15-00999-s001.zip › Spreadsheet S1_Information of volatile organic compounds.xlsx]

## Sheet: Spreadsheet S1_Information of v
Metabolite	Odour	Volatile Class Ⅰ	Volatile Class Ⅱ	KEGG Pathway ID	KEGG Pathway Description	Library ID	Formula	Retention time	KEGG Compound ID	Mode	KEGG Compound First Category	KEGG Compound Second Category	KEGG Pathway First Category	KEGG Pathway Second Category	HMDB Superclass	HMDB Class	CAS ID	HMDB Subclass	RI	Library RI	RIScore	RSD	Score	THHJ_PF0_1	THHJ_PF0_2	THHJ_PF0_3	THHJ_PF14_1	THHJ_PF14_2	THHJ_PF14_3	THHJ_PF28_1	THHJ_PF28_2	THHJ_PF28_3	THHJ_PF42_1	THHJ_PF42_2	THHJ_PF42_3	QC1	QC2	QC3
Ethanol	alcoholic;sweet;medicine;wine;strong	Alcohols	Alcohols	map01100;map01110;map01120;map04750;map05034;map00620;map05208;map00010;map04936	Metabolic pathways;Biosynthesis of secondary metabolites;Microbial metabolism in diverse environments;Inflammatory mediator regulation of TRP channels;Alcoholism;Pyruvate metabolism;Chemical carcinogenesis - reactive oxygen species;Glycolysis / Gluconeogenesis;Alcoholic liver disease	HMDB0000108;HMDB0302468;PW_C000070	C2 H6 O	2.007	C00469	pos	-	-	Metabolism;Metabolism;Metabolism;Organismal Systems;Human Diseases;Metabolism;Human Diseases;Metabolism;Human Diseases	Global and overview maps;Global and overview maps;Global and overview maps;Sensory system;Substance dependence;Carbohydrate metabolism;Cancer: overview;Carbohydrate metabolism;Endocrine and metabolic disease	Organic oxygen compounds	Organooxygen compounds	64-17-5	Alcohols and polyols	953.37552742616	950	99.75	0.56948825019641	99.5	0.0121	0.00878	0.009529	0.01051	0.006313	0.008197	0.009057	0.006932	0.006959	0.00795	0.002218	0.007083	0.002262	0.007772	0.009132
1,2,3,4-Tetramethylbenzene	-	Hydrocarbons	Unknown hydrocarbons	-	-	HMDB0059823	C10 H14	8.142	-	pos	-	-	-	-	Benzenoids	Benzene and substituted derivatives	488-23-3	Not Available	1430.7992202729	1462	98.53	0.064358459865333	99.6	7.332e-06	7.665e-06	6.549e-06	8.296e-06	7.508e-06	8.211e-06	0.0001965	0.000166	0.0001799	0.0002241	0.0002611	0.0002977	0.0001182	0.0001193	0.0001325
O-Cresol	phenolic;medicinal;musty;phenol	Phenols	Phenols	map01100;map01220;map00623;map01120	Metabolic pathways;Degradation of aromatic compounds;Toluene degradation;Microbial metabolism in diverse environments	HMDB0002055	C7 H8 O	13.774	C01542	pos	-	-	Metabolism;Metabolism;Metabolism;Metabolism	Global and overview maps;Global and overview maps;Xenobiotics biodegradation and metabolism;Global and overview maps	Benzenoids	Phenols	95-48-7	Cresols	1997.6859504132	2008	99.64	0.17989159695097	99.3	6.125e-06	5.173e-06	2.957e-06	5.686e-06	4.779e-06	5.105e-06	6.515e-06	4.564e-06	5.136e-06	6.618e-06	6.528e-06	5.972e-06	5.709e-06	4.525e-06	6.523e-06
Toluene	paint;sour;burnt;sweet	Hydrocarbons	Unknown hydrocarbons	map01100;map01220;map00623;map01120	Metabolic pathways;Degradation of aromatic compounds;Toluene degradation;Microbial metabolism in diverse environments	HMDB0034168	C7 H8	2.805	C01455	pos	-	-	Metabolism;Metabolism;Metabolism;Metabolism	Global and overview maps;Global and overview maps;Xenobiotics biodegradation and metabolism;Global and overview maps	Benzenoids	Benzene and substituted derivatives	108-88-3	Toluenes	1037.55	1042	99.7	0.30862238970821	99.2	1.345e-06	1.019e-06	5.022e-07	7.912e-07	3.804e-07	3.876e-07	5.82e-07	3.125e-07	4.932e-07	4.073e-07	7.411e-07	3.302e-07	5.609e-07	2.949e-07	5.011e-07
Benzaldehyde	cherry;vanilla;almond;fruity;sweet;caramel;sharp;strong;bitter;bitter almond	Aldehydes	Aldehydes	map01100;map00627;map00623;map01120;map01220	Metabolic pathways;Aminobenzoate degradation;Toluene degradation;Microbial metabolism in diverse environments;Degradation of aromatic compounds	HMDB0006115	C7 H6 O	9.433	C00261	pos	-	-	Metabolism;Metabolism;Metabolism;Metabolism;Metabolism	Global and overview maps;Xenobiotics biodegradation and metabolism;Xenobiotics biodegradation and metabolism;Global and overview maps;Global and overview maps	Benzenoids	Benzene and substituted derivatives	100-52-7	Benzoyl derivatives	1515.8596491228	1520	99.81	0.25015503667962	98	0.0008422	0.0007504	0.000762	0.002181	0.00206	0.002029	0.002407	0.002253	0.002392	0.003553	0.004134	0.003478	0.002098	0.002224	0.003249
Guaiacol	phenolic;sweet;vanilla;smoke;woody;medicine;medicinal;smoky;spice	Phenols	Phenols	map00627;map01120	Aminobenzoate degradation;Microbial metabolism in diverse environments	HMDB0001398;PW_C001081	C7 H8 O2	12.872	C01502;C15572	pos	-	-	Metabolism;Metabolism	Xenobiotics biodegradation and metabolism;Global and overview maps	Benzenoids	Phenols	90-05-1	Methoxyphenols	1854.7965116279	1859	99.84	0.26343610041599	99	1.03e-05	9.86e-06	9.724e-06	1.815e-05	1.566e-05	1.745e-05	1.745e-05	1.502e-05	1.515e-05	1.856e-05	1.88e-05	1.725e-05	1.336e-05	1.483e-05	2.155e-05
Styrene	sweet;balsamic;gasoline;plastic;balsam;sharp	Hydrocarbons	Unknown hydrocarbons	map01100;map01220;map01120;map00642;map00643	Metabolic pathways;Degradation of aromatic compounds;Microbial metabolism in diverse environments;Ethylbenzene degradation;Styrene degradation	HMDB0034240	C8 H8	5.439	C07083;C19506	pos	-	-	Metabolism;Metabolism;Metabolism;Metabolism;Metabolism	Global and overview maps;Global and overview maps;Global and overview maps;Xenobiotics biodegradation and metabolism;Xenobiotics biodegradation and metabolism	Benzenoids	Benzene and substituted derivatives	100-42-5	Styrenes	1253.1740614334	1261	99.57	0.16020239851258	98.7	0.0003442	0.0002746	0.0002794	5.787e-05	6.086e-05	6.925e-05	5.119e-05	3.933e-05	4.759e-05	4.87e-05	6.445e-05	5.219e-05	6.188e-05	6.585e-05	8.306e-05
Indole	fecal;moth ball;fish;jasmine;honey;animal;naphthelene;mothball;burnt	Organoheterocyclic compounds	Indoles	map01100;map01110;map00999;map04974;map00402;map00400;map00380	Metabolic pathways;Biosynthesis of secondary metabolites;Biosynthesis of various plant secondary metabolites;Protein digestion and absorption;Benzoxazinoid biosynthesis;Phenylalanine, tyrosine and tryptophan biosynthesis;Tryptophan metabolism	HMDB0000738	C8 H7 N	16.039	C00463	pos	-	-	Metabolism;Metabolism;Metabolism;Organismal Systems;Metabolism;Metabolism;Metabolism	Global and overview maps;Global and overview maps;Biosynthesis of other secondary metabolites;Digestive system;Biosynthesis of other secondary metabolites;Amino acid metabolism;Amino acid metabolism	Organoheterocyclic compounds	Indoles and derivatives	120-72-9	Indoles	2453	2450	99.92	0.17170122469432	98.9	4.501e-05	4.055e-05	3.928e-05	2.603e-05	2.026e-05	2.284e-05	1.991e-05	1.471e-05	1.406e-05	1.594e-05	1.337e-05	1.263e-05	1.808e-05	1.767e-05	2.376e-05
2-Heptanone	coconut;spicy;mushroom;sweet;soapy;cinnamon;herbal;woody;fruity	Ketones	Ketones	-	-	HMDB0003671	C7 H14 O	4.382	C08380	pos	-	-	-	-	Organic oxygen compounds	Organooxygen compounds	110-43-0	Carbonyl compounds	1177.9889152811	1182	99.77	0.20782879633701	98.9	1.598e-06	1.273e-06	1.254e-06	2.952e-06	2.827e-06	3.025e-06	3.206e-06	3.532e-06	3.604e-06	4.738e-06	5.208e-06	3.946e-06	2.514e-06	3.178e-06	3.833e-06
Ethyl Lactate	buttery;fruity;sharp;butterscotch;tart	Esters	Esters	-	-	HMDB0040735	C5 H10 O3	6.687	-	pos	-	-	-	-	Organic acids and derivatives	Carboxylic acids and derivatives	97-64-3	Carboxylic acid derivatives	1336.4225534673	1347	99.46	0.2221719744075	98.8	0.001788	0.001652	0.001649	0.007974	0.00721	0.007778	0.0116	0.01065	0.01075	0.01658	0.01858	0.01598	0.009224	0.009558	0.01352
Acetonitrile	-	Organicnitrogen compounds	Other organic nitrogen compounds	-	-	HMDB0061869	C2 H3 N	2.493	-	pos	-	-	-	-	Organic nitrogen compounds	Organonitrogen compounds	75-05-8	Organic cyanides	1004.64	1013	99.43	0.14714268659683	98.5	0.0001812	0.00014	0.0001387	0.0001711	0.0001535	0.0001612	0.0001487	0.0001318	0.0001357	0.0003691	0.000176	0.0001379	0.0001741	0.000151	0.0002027
P-Cymene	solvent;citrus;gasoline;terpene;woody;fresh;spice	Terpenoids	Monoterpenoids	map01100;map01220;map00622;map01120	Metabolic pathways;Degradation of aromatic compounds;Xylene degradation;Microbial metabolism in diverse environments	HMDB0005805;LMPR0102090014	C10 H14	5.623	C06575	pos	-	-	Metabolism;Metabolism;Metabolism;Metabolism	Global and overview maps;Global and overview maps;Xenobiotics biodegradation and metabolism;Global and overview maps	Lipids and lipid-like molecules	Prenol lipids	99-87-6	Monoterpenoids	1265.7337883959	1261	99.74	0.13111570202649	98.5	8.945e-07	8.191e-07	8.525e-07	8.403e-07	6.697e-07	6.799e-07	1.213e-06	1.119e-06	9.36e-07	9.754e-07	1.044e-06	1.1e-06	1.025e-06	1.012e-06	8.037e-07
1,2,4,5-Tetramethylbenzene	sweet;rancid	Hydrocarbons	Unknown hydrocarbons	-	-	HMDB0244147	C10 H14	7.982	C14534	pos	-	-	-	-	Benzenoids	Benzene and substituted derivatives	95-93-2	Not Available	1420.4028589994	1431	99.49	0.059927627944732	98.7	5.757e-06	5.805e-06	4.897e-06	5.948e-06	5.284e-06	5.828e-06	0.0001338	0.0001119	0.0001198	0.0001468	0.0001686	0.0001894	7.665e-05	7.865e-05	8.581e-05
3-Phenyl-1-Propanol	hyacinth;spicy;sweet;anise;balsamic;cinnamyl;fruity;cinnamon;mignonette	Alcohols	Alcohols	-	-	HMDB0033962	C9 H12 O	14.008	-	pos	-	-	-	-	Benzenoids	Benzene and substituted derivatives	122-97-4	Not Available	2040.29	2040	99.99	0.22089398677347	92	4.246e-06	4.06e-06	4.08e-06	9.098e-06	6.652e-06	8.168e-06	8.658e-06	6.274e-06	6.87e-06	9.652e-06	7.404e-06	7.56e-06	6.618e-06	7.324e-06	9.957e-06
Diethyl Succinate	grape;apple;peach;apricot;pear;musty;chocolate;cooked;mild;fruity;ylang;cranberry;wine	Esters	Esters	-	-	HMDB0033838	C8 H14 O4	11.38	-	pos	-	-	-	-	Lipids and lipid-like molecules	Fatty Acyls	123-25-1	Fatty acid esters	1671.7162032598	1678	99.74	0.22872621197313	98.7	0.002664	0.002424	0.002446	0.003815	0.003272	0.003634	0.004327	0.003699	0.003729	0.005548	0.005626	0.005242	0.003582	0.003735	0.005323
2-Ethyl-P-Xylene	-	Hydrocarbons	Unknown hydrocarbons	-	-	HMDB0059890	C10 H14	7.388	-	pos	-	-	-	-	Benzenoids	Benzene and substituted derivatives	1758-88-9	Xylenes	1381.8535320804	1341	97.91	0.10651255617032	98	1.346e-07	2.418e-07	2.331e-07	7.577e-08	3.851e-08	5.91e-08	5.475e-06	4.557e-06	4.705e-06	5.814e-06	6.889e-06	9.535e-06	3.264e-06	3.36e-06	3.957e-06
Phenylethyl Alcohol	lilac;rose flower;rose water;honey;rose;rose dried;bitter;spice	Alcohols	Alcohols	map00360	Phenylalanine metabolism	HMDB0033944	C8 H10 O	13.205	C05853	pos	-	-	Metabolism	Amino acid metabolism	Benzenoids	Benzene and substituted derivatives	60-12-8	Not Available	1903.6363636364	1907	99.88	0.21844671670195	97.5	0.1036	0.09257	0.09193	0.1639	0.1358	0.1517	0.1516	0.1259	0.1249	0.1536	0.152	0.1426	0.1299	0.1246	0.1821
Ethyl Octanoate	waxy;apricot;pear;fatty;banana;brandy;fruity;sweet;wine	Esters	Esters	-	-	HMDB0040195;LMFA07010447	C10 H20 O2	8.165	C12292	pos	-	-	-	-	Lipids and lipid-like molecules	Fatty Acyls	106-32-1	Fatty acid esters	1432.29	1434	99.92	0.03647663856809	98.6	0.001065	0.0007505	0.0008123	0.0005146	0.0004905	0.000492	0.0004515	0.0004359	0.0004246	0.0003327	0.000353	0.0002939	0.0004272	0.0004077	0.0003978
4-Vinylphenol	phenolic;sweet;medicine;almond shell	Phenols	Phenols	map01110;map00940	Biosynthesis of secondary metabolites;Phenylpropanoid biosynthesis	HMDB0004072	C8 H8 O	15.737	C05627	pos	-	-	Metabolism;Metabolism	Global and overview maps;Biosynthesis of other secondary metabolites	Benzenoids	Benzene and substituted derivatives	2628-17-3	Styrenes	2391.9565217391	2379	99.62	0.23124327010566	98.4	4.812e-05	4.336e-05	4.225e-05	5.669e-05	4.286e-05	5.057e-05	4.59e-05	3.241e-05	3.176e-05	3.631e-05	3.213e-05	3.14e-05	3.396e-05	3.703e-05	5.165e-05
1-Ethylidene-1H-Indene	-	Hydrocarbons	Unknown hydrocarbons	-	-	-	C11 H10	13.083	-	pos	-	-	-	-	-	-	2471-83-2	-	1885.4651162791	1867	99.32	0.071465231743201	98.6	5.406e-06	4.37e-06	4.081e-06	9.644e-06	8.831e-06	9.734e-06	6.923e-05	5.324e-05	5.867e-05	7.475e-05	8.698e-05	8.381e-05	4.25e-05	4.095e-05	4.693e-05
Benzoic Acid	balsamic;urine	Acids	Acids	map01100;map01220;map00996;map01110;map01120;map00627;map00623;map00621;map00362;map01063	Metabolic pathways;Degradation of aromatic compounds;Biosynthesis of various alkaloids;Biosynthesis of secondary metabolites;Microbial metabolism in diverse environments;Aminobenzoate degradation;Toluene degradation;Dioxin degradation;Benzoate degradation;Biosynthesis of alkaloids derived from shikimate pathway	HMDB0001870	C7 H6 O2	16.008	C00180;C00539	pos	-	-	Metabolism;Metabolism;Metabolism;Metabolism;Metabolism;Metabolism;Metabolism;Metabolism;Metabolism;Metabolism	Global and overview maps;Global and overview maps;Biosynthesis of other secondary metabolites;Global and overview maps;Global and overview maps;Xenobiotics biodegradation and metabolism;Xenobiotics biodegradation and metabolism;Xenobiotics biodegradation and metabolism;Xenobiotics biodegradation and metabolism;Chemical structure transformation maps	Benzenoids	Benzene and substituted derivatives	65-85-0	Benzoic acids and derivatives	2446.8	2414	99.06	0.16303984895059	98.5	0.0002774	0.0002712	0.0002631	0.0001819	0.0001852	0.000192	0.0002745	9.685e-05	7.142e-05	0.0002481	9.486e-05	0.000133	0.0001616	0.0001217	0.0001249
Trichloromethane	suffocating;sweet	Haloalkanes	Haloalkanes	-	-	HMDB0029596	C H Cl3	2.622	C13827	pos	-	-	-	-	Organohalogen compounds	Alkyl halides	67-66-3	Halomethanes	1018.2489451477	1022	99.75	0.12464935389774	97.9	5.464e-06	4.562e-06	4.218e-06	4.534e-06	9.676e-05	7.084e-06	3.995e-06	3.883e-06	3.123e-06	1.477e-05	3.456e-06	3.745e-06	1.67e-05	1.313e-05	1.606e-05
Cyclohexanone	sweet;minty;acetone;sharp	Ketones	Ketones	map01220;map00930;map01120	Degradation of aromatic compounds;Caprolactam degradation;Microbial metabolism in diverse environments	HMDB0003315	C6 H10 O	5.884	C00414	pos	-	-	Metabolism;Metabolism;Metabolism	Global and overview maps;Xenobiotics biodegradation and metabolism;Global and overview maps	Organic oxygen compounds	Organooxygen compounds	108-94-1	Carbonyl compounds	1283.5494880546	1294	99.44	0.17760919206945	98.5	4.334e-05	3.522e-05	3.562e-05	2.853e-05	2.541e-05	2.741e-05	2.448e-05	2.205e-05	2.28e-05	2.457e-05	2.838e-05	2.36e-05	2.645e-05	2.398e-05	3.355e-05
P-Cresol	phenolic;smoke;animal;mimosa;narcissus;phenol;medicine;medicinal	Phenols	Phenols	map01100;map01220;map00633;map01120;map00623;map04974	Metabolic pathways;Degradation of aromatic compounds;Nitrotoluene degradation;Microbial metabolism in diverse environments;Toluene degradation;Protein digestion and absorption	HMDB0001858	C7 H8 O	14.214	C01468	pos	-	-	Metabolism;Metabolism;Metabolism;Metabolism;Metabolism;Organismal Systems	Global and overview maps;Global and overview maps;Xenobiotics biodegradation and metabolism;Global and overview maps;Xenobiotics biodegradation and metabolism;Digestive system	Benzenoids	Phenols	106-44-5	Cresols	2078.02	2080	99.93	0.19010099690993	97.6	5.577e-06	5.036e-06	4.996e-06	8.561e-06	6.887e-06	7.532e-06	8.805e-06	6.832e-06	7.153e-06	9.522e-06	8.997e-06	8.68e-06	7.125e-06	6.863e-06	9.57e-06
Furfural	aromatic;sweet;almond;woody;roast;bread	Aldehydes	Aldehydes	map01100;map01120;map00365	Metabolic pathways;Microbial metabolism in diverse environments;Furfural degradation	HMDB0032914	C5 H4 O2	8.568	C14279	pos	-	-	Metabolism;Metabolism;Metabolism	Global and overview maps;Global and overview maps;Xenobiotics biodegradation and metabolism	Organic oxygen compounds	Organooxygen compounds	98-01-1	Carbonyl compounds	1458.4795321637	1461	99.88	0.19773654635034	98.5	7.907e-06	3.723e-06	2.97e-06	5.121e-05	4.33e-05	4.649e-05	0.0001844	0.0001648	0.0001647	0.0004306	0.0004808	0.0004068	0.00019	0.000169	0.0002462
O-Xylene	geranium	Hydrocarbons	Unknown hydrocarbons	map01100;map01220;map00622;map01120	Metabolic pathways;Degradation of aromatic compounds;Xylene degradation;Microbial metabolism in diverse environments	HMDB0059851	C8 H10	3.856	C07212	pos	-	-	Metabolism;Metabolism;Metabolism;Metabolism	Global and overview maps;Global and overview maps;Xenobiotics biodegradation and metabolism;Global and overview maps	Benzenoids	Benzene and substituted derivatives	95-47-6	Xylenes	1136.3420427553	1183	97.3	0.17784685484927	98.3	2.969e-05	2.549e-05	2.537e-05	9.515e-06	1.002e-05	1.094e-05	4.655e-05	4.651e-05	4.623e-05	4.428e-05	5.676e-05	3.598e-05	3.018e-05	3.058e-05	4.081e-05
2-Ethyl-M-Xylene	-	Hydrocarbons	Unknown hydrocarbons	-	-	-	C10 H14	7.391	-	pos	-	-	-	-	-	-	2870-04-4	-	1382.0479585224	1359	98.83	0.14647202679879	96	6.383e-07	3.983e-07	4.256e-07	5.024e-07	5.115e-07	3.747e-07	2.36e-07	3.348e-07	2.739e-07	2.744e-07	4.52e-07	4.841e-07	5.237e-07	4.019e-07	5.256e-07
Dimethyl Disulfide	vegetable;wine;spicy;fatty;onion;citrus;earthy;garlic;rotting;herbal;nutty;sulfury;green;woody;cabbage;asparagus;fruity;meaty	Organosulfur compounds	Sulfides	-	-	HMDB0005879	C2 H6 S2	3.098	C08371	pos	-	-	-	-	Organosulfur compounds	Organic disulfides	624-92-0	Dialkyldisulfides	1068.4599156118	1071	99.84	0.483406	93.3	1.2e-05	1.751e-05	1.038e-05	1.323e-05	2.069e-05	1.576e-05	1.875e-05	2.819e-05	2.02e-05	2.692e-05	4.359e-05	2.692e-05	1.713e-05	1.776e-05	3.77e-05
Nonanal	waxy;fatty;citrus;rose;fat;orange peel;grapefruit;green;fish;fresh;orris;aldehydic;lime	Aldehydes	Aldehydes	-	-	HMDB0059835;LMFA06000040	C9 H18 O	7.522	-	pos	-	-	-	-	Organic oxygen compounds	Organooxygen compounds	124-19-6	Carbonyl compounds	1390.5379131562	1391	99.98	0.14910647244213	98.4	0.0007638	0.0005361	0.0005021	0.0005998	0.0005376	0.0006159	0.0005357	0.0004349	0.000453	0.0004918	0.0005852	0.0004895	0.0003583	0.0004313	0.0004845
Ethyl Decanoate	waxy;grape;apple;sweet;pear;oily;brandy;fruity	Esters	Esters	-	-	HMDB0030998;LMFA07010455	C12 H24 O2	11.026	-	pos	-	-	-	-	Lipids and lipid-like molecules	Fatty Acyls	110-38-3	Fatty acid esters	1637.7756471716	1638	99.99	0.090865392351335	98.2	0.0003263	0.0002366	0.0002594	9.805e-05	8.234e-05	8.427e-05	8.613e-05	7.417e-05	6.173e-05	7.379e-05	5.783e-05	5.884e-05	8.613e-05	7.235e-05	7.622e-05
2,2,4-Trimethyl-1,3-Pentanediol Diisobutyrate	-	Esters	Esters	-	-	-	C16 H30 O4	12.983	-	pos	-	-	-	-	-	-	6846-50-0	-	1870.9302325581	1883	99.56	0.46951454460192	98.2	0.0001207	0.0001138	0.0001318	0.0001016	9.461e-05	9.486e-05	8.862e-05	7.776e-05	0.0001034	0.0001152	0.0001094	7.761e-05	7.086e-05	3.209e-05	3.501e-05
1-Octanol	waxy;penetrating;mushroom;aldehydic;metallic;green;rose;orange;burnt	Alcohols	Alcohols	-	-	HMDB0001183	C8 H18 O	9.959	C00756	pos	-	-	-	-	Lipids and lipid-like molecules	Fatty Acyls	111-87-5	Fatty alcohols	1552.7719298246	1553	99.99	0.18875030607314	98.2	0.000238	0.0002022	0.0002079	0.0003279	0.000317	0.0003308	0.0003285	0.0003095	0.000321	0.0003571	0.0004342	0.0003503	0.0002835	0.0002919	0.0003929
Ethyl Propionate	grape;rum;sweet;juicy;fruity;pineapple	Esters	Esters	-	-	HMDB0030058;LMFA07010411	C5 H10 O2	2.194	-	pos	-	-	-	-	Organic acids and derivatives	Carboxylic acids and derivatives	105-37-3	Carboxylic acid derivatives	973.10126582278	957	98.84	0.16474333230128	98.1	0.0008454	0.0006552	0.0006584	0.001063	0.001004	0.001043	0.0009628	0.0008827	0.0008942	0.001011	0.001197	0.0009492	0.0008958	0.0008469	0.001143
Cumene	sharp	Hydrocarbons	Unknown hydrocarbons	-	-	HMDB0034029	C9 H12	4.978	C14396	pos	-	-	-	-	Benzenoids	Benzene and substituted derivatives	98-82-8	Cumenes	1221.7064846416	1178	97.46	0.15637320125521	98.3	6.504e-06	7.356e-06	5.955e-06	7.909e-06	6.052e-06	7.789e-06	5.086e-06	3.821e-06	4.764e-06	6.604e-06	7.426e-06	4.069e-06	3.403e-06	3.516e-06	4.485e-06
1-Ethyl-2-Methylbenzene	-	Hydrocarbons	Unknown hydrocarbons	-	-	HMDB0059819	C9 H12	5.795	C14572	pos	-	-	-	-	Benzenoids	Benzene and substituted derivatives	611-14-3	Toluenes	1277.4744027304	1258	98.93	0.14628156966435	98.2	2.649e-05	2.652e-05	1.479e-05	1.689e-05	1.328e-05	1.687e-05	3.345e-05	3.093e-05	3.164e-05	3.739e-05	4.5e-05	3.648e-05	2.112e-05	2.302e-05	2.793e-05
Ethyl Isobutyrate	alcoholic;sweet;fusel;rubber;strawberry;fruity	Esters	Esters	-	-	HMDB0031248	C6 H12 O2	2.239	-	pos	-	-	-	-	Organic acids and derivatives	Carboxylic acids and derivatives	97-62-1	Carboxylic acid derivatives	977.84810126582	964	99.01	0.14760344833407	98.1	0.0004101	0.0003126	0.0003101	0.0004685	0.0004529	0.0004714	0.0004388	0.0003994	0.0004075	0.0004729	0.0005527	0.0004386	0.0004274	0.0003855	0.0005135
Ethyl Benzoate	dry;celery;flower;grape;banana;bitter;cherry;plum;anise;musty;camomile;balsamic;strawberry;wintergreen;fruity;minty;berry;cranberry;raspberry;sweet	Esters	Esters	-	-	HMDB0033967	C9 H10 O2	11.279	C01839	pos	-	-	-	-	Benzenoids	Benzene and substituted derivatives	93-89-0	Benzoic acids and derivatives	1662.0325982742	1658	99.83	0.21679254636545	97.4	0.000262	0.0002342	0.0002394	0.0003133	0.000318	0.0003314	0.0003319	0.000324	0.0003428	0.000344	0.0004249	0.0003545	0.0002739	0.0003003	0.0004079
Ethyl Phenylacetate	cocoa;balsamic;rose;anise;fruity;chocolate;honey;melon;grapefruit;sweet;raspberry;bitter	Esters	Esters	-	-	HMDB0032618	C10 H12 O2	12.335	-	pos	-	-	-	-	Benzenoids	Benzene and substituted derivatives	101-97-3	Not Available	1780.49	1783	99.9	0.20802382448357	98	0.0002592	0.0002412	0.0002356	0.0003976	0.0003796	0.0003904	0.0004019	0.0003691	0.0003819	0.0004197	0.000478	0.0004114	0.0003248	0.0003469	0.0004718
2-Pentylfuran	buttery;earthy;metallic;green bean;green;vegetable;fruity;beany	Organoheterocyclic compounds	Heteroaromatic compounds	-	-	HMDB0013824	C9 H14 O	5.08	-	pos	-	-	-	-	Organoheterocyclic compounds	Heteroaromatic compounds	3777-69-3	Not Available	1228.6689419795	1232	99.81	0.23324322599807	98.1	3.334e-06	2.557e-06	2.504e-06	3.666e-06	3.298e-06	3.316e-06	3.546e-06	2.432e-06	2.438e-06	3.004e-06	3.238e-06	3.337e-06	2.321e-06	2.315e-06	3.4e-06
(+/-)-Beta-Citronellol	waxy;bitter;leather;rose;citrus;geranium;rose bud	Terpenoids	Monoterpenoids	-	-	-	C10 H20 O	12.164	-	pos	-	-	-	-	-	-	106-22-9	-	1759.6341463415	1762	99.91	0.1930455038005	97.9	2.548e-05	1.77e-05	1.688e-05	8.986e-06	7.325e-06	7.8e-06	2.6e-05	1.698e-05	1.639e-05	1.897e-05	0.0004054	1.918e-05	1.942e-05	1.314e-05	1.754e-05
2-Methylnaphthalene	-	Hydrocarbons	Unknown hydrocarbons	map00626;map01220;map07114;map01120	Naphthalene degradation;Degradation of aromatic compounds;Naphthalene family;Microbial metabolism in diverse environments	-	C11 H10	12.833	C14098	pos	-	-	Metabolism;Metabolism;Drug Development;Metabolism	Xenobiotics biodegradation and metabolism;Global and overview maps;Skeleton-based classification;Global and overview maps	-	-	91-57-6	-	1849.1279069767	1856	99.74	0.03960024405578	96.7	7.636e-06	6.669e-06	6.088e-06	1.469e-05	1.513e-05	1.533e-05	0.0002093	0.0001726	0.0001791	0.0002148	0.0002416	0.0002311	0.0001201	0.0001137	0.0001229
Methionol	onion;potato;sweet;soup;sulfury;vegetable	Organosulfur compounds	Thioethers	-	-	HMDB0031716	C4 H10 O S	11.727	-	pos	-	-	-	-	Organosulfur compounds	Thioethers	505-10-2	Dialkylthioethers	1706.3414634146	1719	99.49	0.17281910529221	96.6	3.253e-06	2.597e-06	2.796e-06	1.35e-05	1.234e-05	1.29e-05	1.323e-05	1.236e-05	1.32e-05	1.614e-05	1.843e-05	1.523e-05	1.098e-05	1.169e-05	1.504e-05
1-(2-Furanyl)-1-Propanone	-	Ketones	Ketones	-	-	HMDB0040280	C7 H8 O2	10.214	-	pos	-	-	-	-	Organic oxygen compounds	Organooxygen compounds	3194-15-8	Carbonyl compounds	1570.6666666667	1563	99.66	0.22167832082393	96.2	1.293e-07	7.651e-08	7.952e-08	1.185e-06	1.008e-06	7.689e-07	2.994e-06	2.569e-06	2.562e-06	5.339e-06	5.624e-06	4.962e-06	2.26e-06	2.434e-06	3.368e-06
Acetic Acid	vinegar;sour;pungent;sharp	Acids	Acids	map01100;map00630;map01110;map00908;map01120;map00430;map04936;map00720;map00620;map04974;map00680;map00010;map00534;map00440;map04973;map01200;map01220;map00660;map04725;map00920	Metabolic pathways;Glyoxylate and dicarboxylate metabolism;Biosynthesis of secondary metabolites;Zeatin biosynthesis;Microbial metabolism in diverse environments;Taurine and hypotaurine metabolism;Alcoholic liver disease;Other carbon fixation pathways;Pyruvate metabolism;Protein digestion and absorption;Methane metabolism;Glycolysis / Gluconeogenesis;Glycosaminoglycan biosynthesis - heparan sulfa…	HMDB0000042;HMDB0303567;LMFA01010002;PW_C000029	C2 H4 O2	8.425	C00033	pos	Organic acids	Carboxylic acids	Metabolism;Metabolism;Metabolism;Metabolism;Metabolism;Metabolism;Human Diseases;Metabolism;Metabolism;Organismal Systems;Metabolism;Metabolism;Metabolism;Metabolism;Organismal Systems;Metabolism;Metabolism;Metabolism;Organismal Systems;Metabolism	Global and overview maps;Carbohydrate metabolism;Global and overview maps;Metabolism of terpenoids and polyketides;Global and overview maps;Metabolism of other amino acids;Endocrine and metabolic disease;Energy metabolism;Carbohydrate metabolism;Digestive system;Energy metabolism;Carbohydrate metabolism;Glycan biosynthesis and metabolism;Metabolism of other amino acids;Digestive system;Global and…	Organic acids and derivatives	Carboxylic acids and derivatives	64-19-7	Carboxylic acids	1449.1877842755	1449	99.99	0.16127276743026	97.7	0.0008569	0.000686	0.000662	0.001101	0.00101	0.001049	0.0009281	0.0009262	0.0008818	0.0008997	0.001109	0.0009083	0.0009147	0.0008849	0.001176
1,2,3,4-Tetrahydronaphthalene	-	Hydrocarbons	Unknown hydrocarbons	map00626;map01120	Naphthalene degradation;Microbial metabolism in diverse environments	HMDB0244120	C10 H12	9.469	C14114	pos	-	-	Metabolism;Metabolism	Xenobiotics biodegradation and metabolism;Global and overview maps	Benzenoids	Tetralins	119-64-2	Not Available	1518.3859649123	1520	99.93	0.085220887716059	96.9	1.909e-06	1.408e-06	2.166e-06	1.573e-06	1.286e-06	1.937e-06	1.896e-05	1.639e-05	1.716e-05	2.156e-05	2.523e-05	2.73e-05	1.095e-05	1.2e-05	1.299e-05
1-Butanol	oily;alcoholic;sweet;vanilla;fusel;balsamic;fruity;malty;medicine;medicinal;wine	Alcohols	Alcohols	map01100;map01220;map01120;map00650	Metabolic pathways;Degradation of aromatic compounds;Microbial metabolism in diverse environments;Butanoate metabolism	HMDB0004327	C4 H10 O	3.864	C06142	pos	-	-	Metabolism;Metabolism;Metabolism;Metabolism	Global and overview maps;Global and overview maps;Global and overview maps;Carbohydrate metabolism	Organic oxygen compounds	Organooxygen compounds	71-36-3	Alcohols and polyols	1136.9754552652	1141	99.76	0.26728640405238	91	5.449e-05	5.138e-05	5.224e-05	7.68e-05	8.07e-05	8.773e-05	8.523e-05	8.365e-05	8.652e-05	8.535e-05	0.0001082	8.442e-05	6.352e-05	7.517e-05	0.0001057
Ethyl Isovalerate	apple;tutti frutti;sweet;fruity;pineapple	Esters	Esters	-	-	HMDB0030028	C7 H14 O2	3.037	C12290	pos	-	-	-	-	Lipids and lipid-like molecules	Fatty Acyls	108-64-5	Fatty acid esters	1062.0253164557	1060	99.87	0.20883506568762	97.9	9.752e-06	7.899e-06	8.57e-06	1.503e-05	1.558e-05	1.617e-05	1.66e-05	1.677e-05	1.703e-05	1.95e-05	2.44e-05	1.903e-05	1.393e-05	1.5e-05	2.034e-05
Ethyl Butyrate	apple;juicy;fruity;banana;cognac;pineapple	Esters	Esters	-	-	HMDB0033889;LMFA07010874	C6 H12 O2	2.766	-	pos	-	-	-	-	Lipids and lipid-like molecules	Fatty Acyls	105-54-4	Fatty acid esters	1033.4388185654	1036	99.83	0.14032758815976	97.8	0.0004663	0.0003366	0.0003446	0.0003501	0.000334	0.0003404	0.0003028	0.0002793	0.0002832	0.0002984	0.0003461	0.0002738	0.0003323	0.0002763	0.0003667
Trimethylbenzene	-	Hydrocarbons	Unknown hydrocarbons	-	-	-	C9 H12	6.627	-	pos	-	-	-	-	-	-	526-73-8	-	1332.5340246273	1340	99.61	0.13144771248361	97.1	1.057e-05	9.147e-06	8.701e-06	4.496e-06	4.339e-06	4.78e-06	4.994e-05	4.524e-05	4.708e-05	5.538e-05	6.314e-05	6.987e-05	3.01e-05	3.159e-05	3.832e-05
4-Ethylphenol	phenolic;smoke;castoreum;alcoholic;phenol;medicinal;guaiacol;spice	Phenols	Phenols	map00363;map01120	Bisphenol degradation;Microbial metabolism in diverse environments	HMDB0029306	C8 H10 O	14.694	C13637	pos	-	-	Metabolism;Metabolism	Xenobiotics biodegradation and metabolism;Global and overview maps	Benzenoids	Phenols	123-07-9	1-hydroxy-2-unsubstituted benzenoids	2171.1462450593	2187	99.5	0.25069946341102	97.6	0.001522	0.001496	0.001488	0.002971	0.002389	0.002679	0.002836	0.002205	0.002231	0.002871	0.002676	0.002613	0.00204	0.002262	0.003223
Propyl Acetate	solvent;pear;fusel;celery;sweet;ester;raspberry;bitter;fruity	Esters	Esters	-	-	HMDB0034237	C5 H10 O2	2.294	-	pos	-	-	-	-	Organic acids and derivatives	Carboxylic acids and derivatives	109-60-4	Carboxylic acid derivatives	983.64978902954	976	99.46	0.1471673579852	97.8	0.0004039	0.000292	0.0002919	0.0004301	0.0003929	0.0004141	0.0003404	0.0003097	0.0003143	0.0003185	0.0003679	0.0002953	0.0003693	0.0003009	0.0004046
Ethyl Acetate	sweet;anise;weedy;balsamic;green;pineapple;fruity;fingernail polish	Esters	Esters	-	-	HMDB0031217	C4 H8 O2	1.813	C00849	pos	-	-	-	-	Organic acids and derivatives	Carboxylic acids and derivatives	141-78-6	Carboxylic acid derivatives	932.91139240506	907	98.04	0.1778350046661	97.6	0.05423	0.0452	0.04397	0.06961	0.0731	0.07537	0.0657	0.06426	0.06516	0.07248	0.08516	0.06861	0.06226	0.06192	0.0834
Propyl Isobutyrate	ripe;sweet;tropical;berry;melon;fruity	Esters	Esters	-	-	HMDB0036209	C7 H14 O2	2.903	-	pos	-	-	-	-	Organic acids and derivatives	Carboxylic acids and derivatives	644-49-5	Carboxylic acid derivatives	1047.8902953586	1053	99.66	0.13717128890086	97.8	1.684e-05	1.115e-05	1.069e-05	1.666e-05	1.624e-05	1.624e-05	1.435e-05	1.37e-05	1.274e-05	1.338e-05	1.554e-05	1.198e-05	1.518e-05	1.223e-05	1.601e-05
2,4-Di-Tert-Butylphenol	-	Phenols	Phenols	-	-	HMDB0013816	C14 H22 O	15.322	-	pos	-	-	-	-	Benzenoids	Benzene and substituted derivatives	96-76-4	Phenylpropanes	2301.7391304348	2321	99.43	0.19378843914045	97.5	0.001348	0.001067	0.001126	0.001322	0.001065	0.00135	0.0002968	0.0002322	0.0002749	0.0003605	0.0003554	0.0003362	0.001127	0.0012	0.001598
Ethyl Crotonate	-	Esters	Esters	-	-	HMDB0039581;LMFA07010875	C6 H10 O2	4.145	-	pos	-	-	-	-	Lipids and lipid-like molecules	Fatty Acyls	623-70-1	Fatty acid esters	1159.2240696754	1160	99.95	0.19283421356104	95.6	5.47e-06	4.504e-06	5.026e-06	1.747e-05	1.744e-05	1.823e-05	3.731e-05	3.589e-05	3.75e-05	6.392e-05	7.952e-05	6.346e-05	3.301e-05	3.233e-05	4.493e-05
3,4-Dihydrocadalene	woody;wood	Terpenoids	Sesquiterpenoids	-	-	HMDB0036453	C15 H20	13.284	-	pos	-	-	-	-	Lipids and lipid-like molecules	Prenol lipids	21391-99-1	Sesquiterpenoids	1916.69	1919	99.92	0.19892349555303	97.6	4.249e-05	3.632e-05	3.918e-05	3.272e-05	3.43e-05	3.358e-05	1.983e-05	1.971e-05	1.898e-05	1.65e-05	2.03e-05	1.697e-05	1.98e-05	2.176e-05	2.866e-05
Isophorone	tobacco;leather;sweet;musty;cooling;green;camphor;sharp;woody;camphoraceous;fruity;cedar	Ketones	Ketones	-	-	HMDB0031195	C9 H14 O	10.386	C14743	pos	-	-	-	-	Organic oxygen compounds	Organooxygen compounds	78-59-1	Carbonyl compounds	1582.7368421053	1591	99.64	0.22968213457953	97.6	4.777e-06	4.123e-06	4.153e-06	6.721e-06	6.905e-06	7.942e-06	5.301e-05	4.427e-05	4.951e-05	8.318e-05	7.004e-05	0.0003697	5.647e-05	5.993e-05	8.47e-05
2-Methoxy-4-Methylphenol	phenolic;lilac;leather;vanilla;bacon;medicine;mesquite;carnation;medicinal;bitter;smoke;spice	Phenols	Phenols	-	-	HMDB0032136	C8 H10 O2	13.505	-	pos	-	-	-	-	Benzenoids	Phenols	93-51-6	Methoxyphenols	1953.2231404959	1956	99.9	0.19774967496531	96.2	1.008e-05	8.663e-06	8.874e-06	1.625e-05	1.302e-05	1.412e-05	1.604e-05	1.265e-05	1.254e-05	1.609e-05	1.459e-05	1.41e-05	1.165e-05	1.236e-05	1.66e-05
2-Isopropylphenol	phenolic;medicinal;creosote	Phenols	Phenols	-	-	HMDB0032029	C9 H12 O	14.367	-	pos	-	-	-	-	Benzenoids	Benzene and substituted derivatives	88-69-7	Cumenes	2106.5217391304	2100	99.78	0.16154491630473	96.4	3.846e-06	3.095e-06	3.483e-06	3.495e-06	2.602e-06	2.782e-06	3.263e-06	2.423e-06	2.62e-06	3.396e-06	3.521e-06	3.218e-06	2.879e-06	2.82e-06	3.727e-06
1-Phenyl-1,2-Propanedione	honey;peppery;buttery;plastic	Ketones	Ketones	map01100;map00996;map01110;map01063	Metabolic pathways;Biosynthesis of various alkaloids;Biosynthesis of secondary metabolites;Biosynthesis of alkaloids derived from shikimate pathway	HMDB0035243	C9 H8 O2	12.419	C17268	pos	-	-	Metabolism;Metabolism;Metabolism;Metabolism	Global and overview maps;Biosynthesis of other secondary metabolites;Global and overview maps;Chemical structure transformation maps	Benzenoids	Benzene and substituted derivatives	579-07-7	Phenylpropanes	1790.7317073171	1818	98.97	0.14628997042444	96.9	1.059e-05	8.007e-06	8.381e-06	1.125e-05	1.115e-05	1.062e-05	1.173e-05	9.215e-06	1.014e-05	1.095e-05	1.321e-05	1.026e-05	9.218e-06	9.137e-06	1.172e-05
Biphenyl	rose;pungent;pleasant;geranium;green	Unknown	Unknown	map01100;map01220;map01120;map00621	Metabolic pathways;Degradation of aromatic compounds;Microbial metabolism in diverse environments;Dioxin degradation	HMDB0034437	C12 H10	13.729	C06588	pos	-	-	Metabolism;Metabolism;Metabolism;Metabolism	Global and overview maps;Global and overview maps;Global and overview maps;Xenobiotics biodegradation and metabolism	Benzenoids	Benzene and substituted derivatives	92-52-4	Biphenyls and derivatives	1990.2479338843	1986	99.85	0.16403506556145	94.9	5.536e-06	4.442e-06	4.504e-06	6.176e-06	5.462e-06	5.72e-06	4.827e-06	4.244e-06	4.235e-06	4.977e-06	5.345e-06	4.46e-06	4.433e-06	4.493e-06	5.863e-06
4-Ethyl-2-Methoxyphenol	phenolic;lilac;spicy;smoke;bacon;spice	Phenols	Phenols	-	-	HMDB0040175	C9 H12 O2	13.936	-	pos	-	-	-	-	Benzenoids	Phenols	2785-89-9	Methoxyphenols	2027.1062271062	2031	99.87	0.21397476273295	97.4	0.006781	0.006342	0.006345	0.01346	0.01099	0.01212	0.01281	0.01014	0.01026	0.01285	0.01212	0.01158	0.00982	0.0102	0.01423
Benzyl Alcohol	phenolic;flower;cherry;rose;balsamic;walnut;grapefruit;berry;sweet	Alcohols	Alcohols	map01100;map01220;map00623;map01120	Metabolic pathways;Degradation of aromatic compounds;Toluene degradation;Microbial metabolism in diverse environments	HMDB0003119	C7 H8 O	12.977	C00556;C03485	pos	-	-	Metabolism;Metabolism;Metabolism;Metabolism	Global and overview maps;Global and overview maps;Xenobiotics biodegradation and metabolism;Global and overview maps	Benzenoids	Benzene and substituted derivatives	100-51-6	Benzyl alcohols	1870.0581395349	1870	100	0.23468967054728	97.2	0.0002385	0.0002129	0.0002096	0.0004247	0.0003511	0.0003982	0.0003788	0.0003111	0.0003193	0.000379	0.0003846	0.0003634	0.0003142	0.0003186	0.0004651
2-Methoxy-4-Vinylphenol	peanut;smoke;spicy;curry;lilac	Phenols	Phenols	-	-	HMDB0013744	C9 H10 O2	14.819	C17883	pos	-	-	-	-	Benzenoids	Phenols	7786-61-0	Methoxyphenols	2195.8498023715	2198	99.93	0.32196054111207	97.3	0.0001029	9.953e-05	0.0001038	0.0001743	0.0001578	0.0001928	0.0001738	0.0001407	0.0001354	0.0001813	0.0001581	0.0001616	0.0001227	0.0001428	0.0002216
Ethyl Heptanoate	rum;plum;fruity;cognac;pineapple;melon;wine	Esters	Esters	-	-	HMDB0000798;LMFA07010984	C9 H18 O2	6.612	-	pos	-	-	-	-	Lipids and lipid-like molecules	Fatty Acyls	106-30-9	Fatty acid esters	1331.5618924174	1331	99.97	0.042621554015161	97.5	8.904e-05	6.87e-05	7.235e-05	7.033e-05	7.069e-05	7.029e-05	5.706e-05	5.628e-05	5.56e-05	4.699e-05	5.2e-05	4.179e-05	5.294e-05	5.264e-05	5.677e-05
Ethyl Valerate	apple;yeasty;sweet;tropical;fruity;green;pineapple	Esters	Esters	-	-	HMDB0040297	C7 H14 O2	3.785	-	pos	-	-	-	-	Lipids and lipid-like molecules	Fatty Acyls	539-82-2	Fatty acid esters	1130.72	1133	99.86	0.23301014750156	97.4	7.742e-05	6.814e-05	6.975e-05	5.411e-05	6.032e-05	6.134e-05	5.108e-05	5.357e-05	5.397e-05	5.111e-05	6.736e-05	5.352e-05	4.466e-05	5.188e-05	6.975e-05
2-Ethylhexan-1-Ol	citrus;rose;green;sweet;fresh;oily	Alcohols	Alcohols	-	-	HMDB0031231;LMFA05000703	C8 H18 O	8.948	C02498	pos	-	-	-	-	Lipids and lipid-like molecules	Fatty Acyls	104-76-7	Fatty alcohols	1483.1708901884	1487	99.82	0.21076406364435	90.6	5.369e-05	4.565e-05	4.591e-05	2.573e-05	2.91e-05	2.796e-05	2.441e-05	2.281e-05	2.478e-05	2.979e-05	3.426e-05	2.809e-05	2.726e-05	2.965e-05	4.007e-05
Hexanal	fatty;leafy;fat;sweaty;green;tallow;fresh;grass;aldehydic;fruity	Aldehydes	Aldehydes	map00140	Steroid hormone biosynthesis	HMDB0005994;LMFA06000109	C6 H12 O	3.188	C02373	pos	-	-	Metabolism	Lipid metabolism	Organic oxygen compounds	Organooxygen compounds	66-25-1	Carbonyl compounds	1077.9535864979	1083	99.68	0.29909659727375	97.4	2.578e-05	2.509e-05	2.42e-05	6.919e-05	7.253e-05	7.384e-05	6.985e-05	7.241e-05	7.679e-05	8.376e-05	0.0001092	8.627e-05	5.239e-05	6.449e-05	9.317e-05
Isovaleraldehyde	fatty;peach;malty;chocolate;sour;aldehydic	Aldehydes	Aldehydes	-	-	HMDB0006478	C5 H10 O	1.958	C07329	pos	-	-	-	-	Organic oxygen compounds	Organooxygen compounds	590-86-3	Carbonyl compounds	948.20675105485	918	97.75	0.26220784433395	97.1	6.91e-05	0.0001578	0.000159	1.919e-05	2.527e-05	2.485e-05	3.917e-05	3.856e-05	3.668e-05	5.905e-05	7.301e-05	6.058e-05	3.367e-05	3.274e-05	5.095e-05
Benzothiazole	coffee;sulfury;meat;cooked;gasoline;rubber;nutty;vegetable;rubbery	Organoheterocyclic compounds	Thiazoles	-	-	HMDB0032930	C7 H5 N S	13.513	-	pos	-	-	-	-	Organoheterocyclic compounds	Benzothiazoles	95-16-9	Not Available	1954.5454545455	1958	99.88	0.24782185021312	97.3	5.414e-06	5.093e-06	5.045e-06	1.14e-05	1.249e-05	1.181e-05	7.839e-06	6.512e-06	6.473e-06	9.171e-06	8.345e-06	7.461e-06	7.091e-06	7.73e-06	1.107e-05
Dibutyl Phthalate	-	Esters	Esters	-	-	HMDB0033244	C16 H22 O4	17.5	C14214	pos	-	-	-	-	Benzenoids	Benzene and substituted derivatives	84-74-2	Benzoic acids and derivatives	2694.3313953488	2680	99.63	0.52727030344065	96.7	0.005111	0.004326	0.004345	0.0007773	0.0006591	0.000682	0.0006174	0.0004881	0.0005161	0.000668	0.0006575	0.000609	0.0008103	0.002319	0.00127
2-Methyl-3-Phenyl-2-Propenal	-	Aldehydes	Aldehydes	-	-	HMDB0031566	C10 H10 O	13.594	-	pos	-	-	-	-	Phenylpropanoids and polyketides	Cinnamaldehydes	101-39-3	Not Available	1967.9338842975	1992	99.17	0.24954808870882	95.2	8.538e-07	2.858e-07	2.466e-07	1.376e-06	1.548e-06	8.12e-07	2.701e-06	2.137e-06	2.859e-06	4.908e-06	5.33e-06	4.778e-06	3.028e-06	2.042e-06	3.408e-06
Acetoin	buttery;fatty;sweet;creamy;dairy;milky;cream	Unknown	Unknown	-	-	HMDB0003243	C4 H8 O2	5.806	C00466	pos	-	-	-	-	Organic oxygen compounds	Organooxygen compounds	513-86-0	Carbonyl compounds	1278.2252559727	1276	99.88	0.23621653067172	97.1	0.001196	0.001076	0.001075	0.001893	0.001715	0.001852	0.001658	0.00156	0.001534	0.001737	0.001957	0.001711	0.00144	0.001487	0.002156
Gamma-Heptalactone	coconut;hay;sweet;nutty;fatty;fruity;caramel	Organoheterocyclic compounds	Other organoheterocyclic compounds	-	-	-	C7 H12 O2	11.918	-	pos	-	-	-	-	-	-	105-21-5	-	1729.6341463415	1770	98.43	0.25814852323967	96.2	5.578e-07	3.357e-07	4.859e-07	1.226e-06	1.018e-06	1.142e-06	1.048e-06	9.33e-07	1.03e-06	1.162e-06	1.272e-06	1.118e-06	7.167e-07	8.78e-07	1.188e-06
1-Pentanol	oily;sweet;balsamic;fusel;balsam;vanilla	Alcohols	Alcohols	-	-	HMDB0013036	C5 H12 O	5.279	C16834	pos	-	-	-	-	Organic oxygen compounds	Organooxygen compounds	71-41-0	Alcohols and polyols	1242.25	1250	99.57	0.1794464865886	96.7	9.885e-05	8.793e-05	8.395e-05	0.0001437	0.000143	0.0001488	0.0001276	0.0001261	0.0001315	0.0001366	0.0001636	0.000129	0.0001184	0.0001172	0.0001586
1-Ethyl-2,4-Dimethylbenzene	-	Hydrocarbons	Unknown hydrocarbons	-	-	HMDB0303069	C10 H14	6.994	-	pos	-	-	-	-	Benzenoids	Benzene and substituted derivatives	874-41-9	Xylenes	1356.3188593649	1348	99.57	0.077260985973187	96.7	1.775e-06	1.775e-06	1.482e-06	1.093e-06	9.572e-07	1.148e-06	2.999e-05	2.537e-05	2.775e-05	3.218e-05	3.672e-05	4.243e-05	1.732e-05	1.781e-05	1.998e-05
Pentamethylbenzene	-	Hydrocarbons	Unknown hydrocarbons	-	-	-	C11 H16	11.047	-	pos	-	-	-	-	-	-	700-12-9	-	1639.7890699904	1656	99.32	0.013549940756092	97.1	3.44e-07	2.563e-07	2.048e-07	6.243e-07	6.485e-07	6.974e-07	4.951e-06	4.094e-06	4.43e-06	5.98e-06	6.64e-06	7.416e-06	3.253e-06	3.17e-06	3.189e-06
4-Ethyl-2,6-Dimethoxyphenol	-	Phenols	Phenols	-	-	HMDB0033394	C10 H14 O3	15.805	-	pos	-	-	-	-	Benzenoids	Phenols	14059-92-8	Methoxyphenols	2406.2	2405	99.97	0.1714623029565	96.9	1.951e-05	2.018e-05	2.027e-05	3.683e-05	2.712e-05	3.169e-05	3.865e-05	2.647e-05	2.337e-05	3.42e-05	2.643e-05	2.759e-05	2.763e-05	2.663e-05	3.603e-05
5-Acetyloxolan-2-One	-	Ketones	Ketones	-	-	HMDB0038072	C6 H8 O3	13.952	-	pos	-	-	-	-	Organic oxygen compounds	Organooxygen compounds	29393-32-6	Carbonyl compounds	2030.0366300366	2026	99.86	0.20993468199872	96.6	2.733e-05	2.515e-05	2.438e-05	5.943e-05	4.788e-05	5.285e-05	6.145e-05	4.83e-05	4.912e-05	6.441e-05	5.985e-05	5.844e-05	4.729e-05	4.642e-05	6.622e-05
(+/-)-Limonene	terpene;lemon;citrus;citric;plastic;rubber;orange;camphor;herbal;woody	Terpenoids	Monoterpenoids	-	-	-	C10 H16	4.597	-	pos	-	-	-	-	-	-	138-86-3	-	1195.0118764846	1199	99.77	0.037409901665372	96.3	4.973e-05	4.498e-05	4.72e-05	4.331e-05	4.909e-05	4.73e-05	4.62e-05	4.513e-05	4.517e-05	4.377e-05	4.836e-05	4.77e-05	4.308e-05	4.562e-05	4.257e-05
Ethyl 2-Methylbutyrate	apple;sweet;plum;green;sharp;fruity	Esters	Esters	-	-	HMDB0033745	C7 H14 O2	2.9	-	pos	-	-	-	-	Lipids and lipid-like molecules	Fatty Acyls	7452-79-1	Fatty acid esters	1047.5738396624	1050	99.84	0.15256211119706	97	0.0003037	0.0002315	0.0002325	0.000239	0.0002419	0.000251	0.0002102	0.000199	0.0002018	0.0002071	0.0002465	0.0001952	0.0002047	0.0001955	0.0002575
1,5-Dimethylnaphthalene	-	Hydrocarbons	Unknown hydrocarbons	-	-	-	C12 H12	13.803	-	pos	-	-	-	-	-	-	571-61-9	-	2002.7472527473	2048	98.48	0.27197884233205	95.1	7.742e-06	6.618e-06	6.788e-06	1.002e-05	1.03e-05	1.107e-05	6.156e-06	6.831e-06	6.648e-06	5.058e-06	6.781e-06	5.171e-06	6.009e-06	6.928e-06	9.977e-06
Isoamyl Acetate	solvent;sweet;banana;fresh;bitter;fruity	Esters	Esters	-	-	HMDB0031528	C7 H14 O2	3.634	C12296	pos	-	-	-	-	Organic acids and derivatives	Carboxylic acids and derivatives	123-92-2	Carboxylic acid derivatives	1118.7648456057	1117	99.89	0.21351790543163	96.9	0.002881	0.002422	0.002462	0.003077	0.003248	0.003398	0.002742	0.002712	0.002778	0.002602	0.003286	0.002645	0.002399	0.002534	0.0035
Phenol	phenolic;plastic;rubber;phenol;ink;creosote;medicinal;sour;empyreumatic	Phenols	Phenols	map01100;map01220;map01120;map00627;map04974;map05208;map00362;map00361;map00350	Metabolic pathways;Degradation of aromatic compounds;Microbial metabolism in diverse environments;Aminobenzoate degradation;Protein digestion and absorption;Chemical carcinogenesis - reactive oxygen species;Benzoate degradation;Chlorocyclohexane and chlorobenzene degradation;Tyrosine metabolism	HMDB0000228;PW_C000153	C6 H6 O	13.787	C00146;C15584	pos	-	-	Metabolism;Metabolism;Metabolism;Metabolism;Organismal Systems;Human Diseases;Metabolism;Metabolism;Metabolism	Global and overview maps;Global and overview maps;Global and overview maps;Xenobiotics biodegradation and metabolism;Digestive system;Cancer: overview;Xenobiotics biodegradation and metabolism;Xenobiotics biodegradation and metabolism;Amino acid metabolism	Benzenoids	Phenols	108-95-2	1-hydroxy-4-unsubstituted benzenoids	1999.8347107438	2000	99.99	0.18469638331479	95.5	2.903e-05	2.418e-05	2.444e-05	3.197e-05	3.026e-05	3.214e-05	2.853e-05	2.499e-05	2.534e-05	3.111e-05	3.181e-05	2.747e-05	2.773e-05	2.525e-05	3.569e-05
Butyrophenone	-	Ketones	Ketones	-	-	HMDB0249483	C10 H12 O	12.414	-	pos	-	-	-	-	Organic oxygen compounds	Organooxygen compounds	495-40-9	Carbonyl compounds	1790.1219512195	1793	99.89	0.14023389299112	95.7	3.156e-06	2.914e-06	2.841e-06	3.786e-06	3.966e-06	3.829e-06	3.829e-06	3.562e-06	3.553e-06	3.625e-06	4.462e-06	4.041e-06	3.323e-06	3.397e-06	4.245e-06
2,3-Dihydro-5-Methyl-1H-Indene	-	Hydrocarbons	Unknown hydrocarbons	-	-	-	C10 H12	8.714	-	pos	-	-	-	-	-	-	874-35-1	-	1467.9662118259	1455	99.38	0.058630846776258	96.2	2.019e-05	2.293e-05	1.738e-05	1.559e-05	2.007e-05	1.967e-05	0.0001026	9.174e-05	9.736e-05	0.0001061	0.0001176	0.0001207	6.299e-05	6.988e-05	6.983e-05
3-Octanone	buttery;mushroom;sweet;gasoline;lavender;resin;herbal;fresh;soapy	Ketones	Ketones	-	-	HMDB0031295	C8 H16 O	5.401	C17145	pos	-	-	-	-	Organic oxygen compounds	Organooxygen compounds	106-68-3	Carbonyl compounds	1250.5802047782	1253	99.87	0.15358938366126	96.8	9.698e-06	7.642e-06	8.52e-06	1.098e-05	1.069e-05	1.1e-05	1.023e-05	9.881e-06	1.002e-05	1.025e-05	1.217e-05	9.307e-06	9.226e-06	9.102e-06	1.184e-05
1-Ethyl-3,5-Dimethylbenzene	-	Hydrocarbons	Unknown hydrocarbons	-	-	-	C10 H14	6.894	-	pos	-	-	-	-	-	-	934-74-7	-	1349.84	1319	98.39	0.078311051159433	96.2	2.189e-06	1.882e-06	1.752e-06	1.27e-06	1.086e-06	1.292e-06	2.957e-05	2.604e-05	2.774e-05	3.306e-05	3.777e-05	4.465e-05	1.762e-05	1.829e-05	2.043e-05
Ethyl Anthranilate	wintergreen;grape;blossom;sweet;orange blossom	Esters	Esters	-	-	-	C9 H11 N O2	15.208	-	pos	-	-	-	-	-	-	87-25-2	-	2277.6371308017	2232	98.59	0.22417545527245	94.4	3.067e-06	3.091e-06	2.979e-06	9.492e-06	7.666e-06	8.276e-06	1.257e-05	1.005e-05	9.624e-06	1.492e-05	1.375e-05	1.37e-05	8.348e-06	9.189e-06	1.26e-05
1-Hexanol	flower;alcoholic;sweet;fusel;resin;plastic;green grass;oily;green;fruity	Alcohols	Alcohols	map01220;map00930;map01120	Degradation of aromatic compounds;Caprolactam degradation;Microbial metabolism in diverse environments	HMDB0012971	C6 H14 O	6.835	C00854	pos	-	-	Metabolism;Metabolism;Metabolism	Global and overview maps;Xenobiotics biodegradation and metabolism;Global and overview maps	Lipids and lipid-like molecules	Fatty Acyls	111-27-3	Fatty alcohols	1346.0142579391	1355	99.54	0.1770343889003	96.3	0.0003034	0.0002383	0.000248	0.0005447	0.0005182	0.0005447	0.0005091	0.0004877	0.0005025	0.0005373	0.0006591	0.0005247	0.0004822	0.0004447	0.000618
1-Octen-3-Ol	fungal;mushroom;earthy;raw;green;fish;chicken;oily	Alcohols	Alcohols	-	-	HMDB0031299	C8 H16 O	8.343	C14272	pos	-	-	-	-	Lipids and lipid-like molecules	Fatty Acyls	3391-86-4	Fatty alcohols	1443.8596491228	1450	99.71	0.20427133479742	96	3.214e-05	2.69e-05	2.883e-05	6.979e-05	6.476e-05	6.346e-05	5.242e-05	4.958e-05	5.349e-05	6.209e-05	7.727e-05	6.247e-05	4.716e-05	5.113e-05	6.851e-05
Diethyl Phthalate	bitter	Esters	Esters	-	-	HMDB0094660	C12 H14 O4	15.638	C14175	pos	-	-	-	-	Benzenoids	Benzene and substituted derivatives	84-66-2	Benzoic acids and derivatives	2370.4347826087	2366	99.87	0.31606207938803	95.6	7.96e-07	7.824e-07	6.421e-07	3.872e-07	3.254e-07	7.951e-07	1.101e-06	2.01e-07	8.43e-07	6.949e-07	1.047e-06	1.036e-06	7.715e-07	5.998e-07	1.114e-06
Salicylaldehyde	cooling;wintergreen;medicine;spicy;cinnamon	Aldehydes	Aldehydes	map00626;map01100;map01120;map01061;map01220	Naphthalene degradation;Metabolic pathways;Microbial metabolism in diverse environments;Biosynthesis of phenylpropanoids;Degradation of aromatic compounds	HMDB0034170	C7 H6 O2	11.4	C06202	pos	-	-	Metabolism;Metabolism;Metabolism;Metabolism;Metabolism	Xenobiotics biodegradation and metabolism;Global and overview maps;Global and overview maps;Chemical structure transformation maps;Global and overview maps	Organic oxygen compounds	Organooxygen compounds	90-02-8	Carbonyl compounds	1673.6337488015	1670	99.85	0.17940421018468	91.5	3.892e-07	7.248e-07	4.977e-07	6.333e-07	9.28e-07	6.953e-07	7.762e-07	7.206e-07	6.867e-07	8.8e-07	4.691e-07	7.47e-07	8.673e-07	7.102e-07	1.021e-06
Methyl Anthranilate	neroli;flower;lemon;grape;honey;strawberry;orange flower;grapefruit;medicinal;bitter;fruity;lime	Esters	Esters	-	-	HMDB0029703	C8 H9 N O2	15.049	-	pos	-	-	-	-	Benzenoids	Benzene and substituted derivatives	134-20-3	Benzoic acids and derivatives	2244.0928270042	2233	99.66	0.23754292331305	95.7	7.669e-06	7.304e-06	7.342e-06	1.384e-05	1.127e-05	1.258e-05	1.328e-05	1.027e-05	9.803e-06	1.324e-05	4.44e-06	1.158e-05	9.632e-06	1.025e-05	1.465e-05
Isoamyl Propionate	tomato;ripe;sweet;banana;tropical;fruity;pineapple;bitter	Esters	Esters	-	-	-	C8 H16 O2	4.483	-	pos	-	-	-	-	-	-	105-68-0	-	1185.9857482185	1185	99.94	0.20872514986892	96.6	1.071e-05	8.47e-06	8.991e-06	9.998e-06	1.068e-05	1.096e-05	9.434e-06	9.485e-06	1.303e-05	8.977e-06	1.131e-05	8.69e-06	7.084e-06	9.052e-06	1.084e-05
Isobutyl Lactate	-	Esters	Esters	-	-	-	C7 H14 O3	8.48	-	pos	-	-	-	-	-	-	585-24-0	-	1452.7615334633	1455	99.89	0.14372019237566	96.5	2.458e-05	2.064e-05	2.102e-05	3.882e-05	3.576e-05	3.793e-05	3.66e-05	3.395e-05	3.368e-05	3.824e-05	4.286e-05	3.627e-05	3.257e-05	3.229e-05	4.123e-05
3,3-Dimethyl-1-Butanol	-	Alcohols	Alcohols	-	-	-	C6 H14 O	5.42	-	pos	-	-	-	-	-	-	624-95-3	-	1251.8771331058	1263	99.39	0.49766560852464	96.2	3.812e-05	4.549e-05	2.635e-05	6.265e-05	5.425e-05	5.203e-05	4.031e-05	2.608e-05	3.408e-05	5.152e-05	6.056e-05	4.244e-05	3.654e-05	3.512e-05	7.914e-05
Isopropyl Alcohol	alcoholic;rubbingalcohol;musty;woody;sharp;bitter	Alcohols	Alcohols	map01100;map00650	Metabolic pathways;Butanoate metabolism	HMDB0000863;HMDB0303854	C3 H8 O	1.825	C01845	pos	-	-	Metabolism;Metabolism	Global and overview maps;Carbohydrate metabolism	Organic oxygen compounds	Organooxygen compounds	67-63-0	Alcohols and polyols	934.17721518987	926	99.39	0.16393433990486	93.3	0.001617	0.001152	0.001254	0.001098	0.001069	0.001095	0.000893	0.000836	0.0008545	0.0008177	0.001038	0.000793	0.0009155	0.0008885	0.001184
Octyl Methacrylate	-	Esters	Esters	-	-	-	C12 H22 O2	11.048	-	pos	-	-	-	-	-	-	2157-01-9	-	1639.8849472675	1636	99.84	0.25619363245641	96.5	1.435e-06	1.834e-06	1.193e-06	3.509e-06	3.353e-06	3.471e-06	3.201e-06	2.711e-06	2.931e-06	3.199e-06	3.485e-06	2.959e-06	2.816e-06	2.331e-06	3.833e-06
Diisobutyl Phthalate	-	Esters	Esters	-	-	HMDB0013835	C16 H22 O4	16.503	C15205	pos	-	-	-	-	Benzenoids	Benzene and substituted derivatives	84-69-5	Benzoic acids and derivatives	2539.6880415945	2536	99.9	0.17238665263514	96.1	0.0008394	0.0006828	0.000681	0.0003313	0.0002903	0.0002951	0.0002825	0.0002313	0.0002532	0.0003291	0.0003514	0.0002859	0.0002914	0.0003185	0.000403
2,3-Butanediol	creamy;fruity;buttery;onion	Alcohols	Alcohols	-	-	HMDB0003156	C4 H10 O2	10.19	-	pos	-	-	-	-	Organic oxygen compounds	Organooxygen compounds	513-85-9	Alcohols and polyols	1568.9824561404	1578	99.6	0.25425333189719	96	3.036e-08	6.396e-07	5.717e-07	4.505e-07	2.386e-07	1.157e-06	3.868e-07	3.028e-07	2.364e-07	7.167e-07	5.962e-07	5.663e-08	5.927e-07	8.261e-07	1.002e-06
3,4-Dimethylbenzaldehyde	-	Aldehydes	Aldehydes	-	-	-	C9 H10 O	12.544	-	pos	-	-	-	-	-	-	5973-71-7	-	1807.1220930233	1790	99.34	0.23639762176789	95.1	0.00219	0.002002	0.002078	0.003028	0.002271	0.002361	0.001254	0.001073	0.001309	0.001557	0.001795	0.001548	0.001499	0.00164	0.002302
Phenethyl Isobutyrate	peach;rose;pastry;tea;bitter;fruity	Esters	Esters	-	-	-	C12 H16 O2	13.049	-	pos	-	-	-	-	-	-	103-48-0	-	1880.52	1896	99.44	0.18435333300398	89.1	1.441e-05	1.28e-05	1.224e-05	1.436e-05	1.362e-05	1.457e-05	1.37e-05	1.242e-05	1.321e-05	1.341e-05	1.554e-05	1.246e-05	1.207e-05	1.258e-05	1.67e-05
2-(1,2-Diethoxyethyl)Furan	-	Organoheterocyclic compounds	Heteroaromatic compounds	-	-	-	C10 H16 O3	9.869	-	pos	-	-	-	-	-	-	14133-54-1	-	1546.4561403509	1565	99.18	0.20253952934435	96.4	4.167e-05	3.518e-05	3.764e-05	3.242e-05	3.369e-05	3.682e-05	2.866e-05	2.923e-05	2.977e-05	2.269e-05	3.039e-05	2.436e-05	2.41e-05	2.793e-05	3.573e-05
Isobutyl Acetate	apple;sweet;banana;tropical;fruity;ester;medicinal;bitter	Esters	Esters	-	-	HMDB0031246	C6 H12 O2	2.567	-	pos	-	-	-	-	Organic acids and derivatives	Carboxylic acids and derivatives	110-19-0	Carboxylic acid derivatives	1012.45	1012	99.97	0.14311305202248	96.1	0.000123	9.224e-05	9.154e-05	0.0001387	0.0001317	0.0001353	0.0001118	0.0001024	0.0001026	0.0001062	0.0001236	9.852e-05	0.0001107	0.0001005	0.0001326
Ethyl 2-Furoate	-	Organoheterocyclic compounds	Furans	-	-	HMDB0059862	C7 H8 O3	10.815	-	pos	-	-	-	-	Organoheterocyclic compounds	Furans	614-99-3	Furoic acid and derivatives	1617.5455417066	1618	99.98	0.28123061798972	95.7	1.848e-06	1.681e-06	1.759e-06	3.679e-06	3.437e-06	3.803e-06	5.251e-06	4.947e-06	5.05e-06	7.23e-06	8.463e-06	7.055e-06	4.029e-06	4.511e-06	6.711e-06
Pivalic Acid, 2-Methylpropyl Ester	-	Esters	Esters	-	-	-	C9 H18 O2	3.833	-	pos	-	-	-	-	-	-	5129-38-4	-	1134.5209817894	1085	96.89	0.19674482757903	96.4	3.313e-06	2.701e-06	2.74e-06	3.306e-06	3.79e-06	3.61e-06	3.048e-06	3.154e-06	3.108e-06	3.178e-06	3.749e-06	2.86e-06	2.874e-06	2.758e-06	3.894e-06
Skatole	indole;civet;fecal;animal;very strong;mothball	Organoheterocyclic compounds	Indoles	map00380	Tryptophan metabolism	HMDB0000466	C9 H9 N	16.28	C08313	pos	-	-	Metabolism	Amino acid metabolism	Organoheterocyclic compounds	Indoles and derivatives	83-34-1	Indoles	2501.0398613518	2493	99.78	0.1971004732157	95.3	3.399e-06	3.031e-06	2.872e-06	5.502e-06	4.28e-06	4.633e-06	6.355e-06	4.696e-06	4.739e-06	6.357e-06	5.65e-06	5.603e-06	4.567e-06	4.971e-06	6.568e-06
(2Z)-2-Phenyl-2-Butenal	-	Aldehydes	Aldehydes	-	-	-	C10 H10 O	13.354	-	pos	-	-	-	-	-	-	4411-89-6	-	1928.2644628099	1925	99.88	0.24176836890682	96.2	3.137e-07	2.729e-07	2.033e-07	2.138e-05	1.768e-05	1.942e-05	6.004e-05	4.763e-05	4.89e-05	0.0001104	0.000102	9.914e-05	4.154e-05	4.634e-05	6.485e-05
Geraniol	waxy;citrus;rose;geranium;sweet;fruity	Terpenoids	Monoterpenoids	map01100;map01110;map01120;map00907;map00902;map01066;map01062;map01060	Metabolic pathways;Biosynthesis of secondary metabolites;Microbial metabolism in diverse environments;Pinene, camphor and geraniol degradation;Monoterpenoid biosynthesis;Biosynthesis of alkaloids derived from terpenoid and polyketide;Biosynthesis of terpenoids and steroids;Biosynthesis of plant secondary metabolites	HMDB0035155;HMDB0005812	C10 H18 O	12.768	C01500;C09871	pos	-	-	Metabolism;Metabolism;Metabolism;Metabolism;Metabolism;Metabolism;Metabolism;Metabolism	Global and overview maps;Global and overview maps;Global and overview maps;Metabolism of terpenoids and polyketides;Metabolism of terpenoids and polyketides;Chemical structure transformation maps;Chemical structure transformation maps;Chemical structure transformation maps	Lipids and lipid-like molecules	Prenol lipids	106-24-1	Monoterpenoids	1839.6802325581	1847	99.73	0.073736009818333	96.1	3.515e-05	2.561e-05	2.802e-05	3.305e-05	2.926e-05	2.965e-05	3.155e-05	1.957e-05	1.922e-05	2.496e-05	3.894e-05	3.262e-05	1.922e-05	2.023e-05	2.22e-05
2-Furaldehyde Diethyl Acetal	-	Organoheterocyclic compounds	Heteroaromatic compounds	-	-	-	C9 H14 O3	8.454	-	pos	-	-	-	-	-	-	13529-27-6	-	1451.0721247563	1453	99.91	0.22120071374034	96.3	9.107e-06	8.154e-06	8.568e-06	7.939e-06	8.381e-06	8.907e-06	6.14e-06	6.007e-06	6.072e-06	4.273e-06	5.563e-06	4.492e-06	5.205e-06	6.019e-06	7.959e-06
Cinnamaldehyde	lilac;sweet;candy;paint;warm;cinnamon;spice	Aldehydes	Aldehydes	map01100;map00940;map01110;map04750;map01060	Metabolic pathways;Phenylpropanoid biosynthesis;Biosynthesis of secondary metabolites;Inflammatory mediator regulation of TRP channels;Biosynthesis of plant secondary metabolites	HMDB0003441	C9 H8 O	13.749	C00903	pos	-	-	Metabolism;Metabolism;Metabolism;Organismal Systems;Metabolism	Global and overview maps;Biosynthesis of other secondary metabolites;Global and overview maps;Sensory system;Chemical structure transformation maps	Phenylpropanoids and polyketides	Cinnamaldehydes	14371-10-9	Not Available	1993.5537190083	2040	98.43	0.16083143872226	95.8	3.761e-05	3.215e-05	3.441e-05	4.193e-05	3.979e-05	4.18e-05	3.759e-05	3.312e-05	3.344e-05	4.193e-05	3.703e-05	3.667e-05	3.188e-05	3.385e-05	4.28e-05
Thiophene-2-Carbaldehyde	sulfury;sulfurous	Aldehydes	Aldehydes	-	-	HMDB0029717	C5 H4 O S	11.538	-	pos	-	-	-	-	Organic oxygen compounds	Organooxygen compounds	98-03-3	Carbonyl compounds	1686.8648130393	1684	99.88	0.26522015124603	95.4	7.58e-07	6.695e-07	6.421e-07	2.566e-06	2.404e-06	2.394e-06	3.697e-06	3.207e-06	3.29e-06	5.015e-06	5.577e-06	4.851e-06	2.753e-06	2.898e-06	4.352e-06
2-Nonanone	sweet;earthy;soapy;green;fish;herbal;fresh;hot milk;weedy	Ketones	Ketones	-	-	HMDB0031266	C9 H18 O	7.437	-	pos	-	-	-	-	Organic oxygen compounds	Organooxygen compounds	821-55-6	Carbonyl compounds	1385.0291639663	1388	99.85	0.14508573932568	96.3	4.26e-06	3.535e-06	3.417e-06	3.313e-06	3.59e-06	3.395e-06	3.682e-06	3.416e-06	3.521e-06	3.292e-06	3.61e-06	3.163e-06	3.165e-06	3.04e-06	3.946e-06
Butyric Acid	buttery;cheese;acetic;rancid;fruity;sweaty;sharp	Acids	Acids	map01100;map04973;map04974;map00650	Metabolic pathways;Carbohydrate digestion and absorption;Protein digestion and absorption;Butanoate metabolism	HMDB0000039;LMFA01010004;PW_C000028	C4 H8 O2	11.023	C00246	pos	Organic acids;Lipids	Carboxylic acids;Fatty acids	Metabolism;Organismal Systems;Organismal Systems;Metabolism	Global and overview maps;Digestive system;Digestive system;Carbohydrate metabolism	Lipids and lipid-like molecules	Fatty Acyls	107-92-6	Fatty acids and conjugates	1637.4880153404	1625	99.47	0.30458372791971	96.3	1.887e-05	1.552e-05	1.705e-05	2.889e-05	1.089e-05	1.155e-05	1.767e-05	1.097e-05	1.003e-05	1.672e-05	1.333e-05	1.146e-05	8.792e-06	9.319e-06	1.483e-05
Methyl Benzoate	phenolic;wintergreen;prune;sweet;almond;cananga;lettuce;herbal	Esters	Esters	-	-	HMDB0033968	C8 H8 O2	11.096	C20645	pos	-	-	-	-	Benzenoids	Benzene and substituted derivatives	93-58-3	Benzoic acids and derivatives	1644.4870565676	1632	99.47	0.2276218782927	95.7	0.0004669	0.0004176	0.0004227	0.0006842	0.0006191	0.0006705	0.0006363	0.0005699	0.0005869	0.0006592	0.0007021	0.0006241	0.0005241	0.0005565	0.0007837
1,3-Di-Tert-Butylbenzene	-	Hydrocarbons	Unknown hydrocarbons	-	-	HMDB0061923	C14 H22	8.053	-	pos	-	-	-	-	Benzenoids	Benzene and substituted derivatives	1014-60-4	Phenylpropanes	1425.0162443145	1427	99.9	0.23736639295563	95.2	4.646e-06	4.159e-06	3.969e-06	1.593e-05	1.55e-05	1.566e-05	2.232e-05	2.091e-05	2.235e-05	3.234e-05	3.904e-05	3.105e-05	1.922e-05	1.949e-05	2.857e-05
Ethyl Diethoxyacetate	-	Esters	Esters	-	-	-	C8 H16 O4	9.57	-	pos	-	-	-	-	-	-	6065-82-3	-	1525.4736842105	1487	98.22	0.26681764807909	96.2	1.383e-05	8.649e-06	9.148e-06	5.514e-06	4.394e-06	5.599e-06	5.58e-06	4.351e-06	4.797e-06	4.515e-06	5.871e-06	4.538e-06	3.168e-06	5.489e-06	4.892e-06
4-Ethylbenzaldehyde	sweet;almond;bitter	Aldehydes	Aldehydes	-	-	HMDB0032024	C9 H10 O	11.726	-	pos	-	-	-	-	Benzenoids	Benzene and substituted derivatives	4748-78-1	Benzoyl derivatives	1706.2195121951	1721	99.41	0.14698834886587	93	2.139e-06	2.656e-06	1.448e-06	3.169e-06	2.107e-06	1.206e-06	3.594e-06	1.854e-06	1.992e-06	3.254e-06	2.815e-06	1.903e-06	1.799e-06	1.554e-06	2.086e-06
(-)-Isopulegone	-	Terpenoids	Monoterpenoids	-	-	-	C10 H16 O	10.768	-	pos	-	-	-	-	-	-	29606-79-9	-	1613.0393096836	1597	99.31	0.24106221973447	96.2	5.052e-07	3.543e-07	4.108e-07	6.171e-07	6.589e-07	8.006e-07	5.13e-07	5.716e-07	6e-07	5.642e-07	8.012e-07	6.672e-07	5.613e-07	5.052e-07	7.865e-07
Octanal	waxy;lemon;fatty;citrus;fat;orange peel;green;aldehydic;soapy	Aldehydes	Aldehydes	-	-	HMDB0001140;LMFA06000028	C8 H16 O	5.918	C01545	pos	-	-	-	-	Organic oxygen compounds	Organooxygen compounds	124-13-0	Carbonyl compounds	1285.8703071672	1289	99.83	0.11859364909409	96.1	3.056e-05	2.305e-05	2.212e-05	3.163e-05	3.083e-05	2.963e-05	2.72e-05	2.659e-05	2.739e-05	3.053e-05	3.802e-05	3.001e-05	2.801e-05	2.488e-05	3.156e-05
2,3-Dihydro-4-Methyl-1H-Indene	-	Hydrocarbons	Unknown hydrocarbons	-	-	-	C10 H12	9.094	-	pos	-	-	-	-	-	-	824-22-6	-	1492.6575698506	1468	98.84	0.15205097619821	95.2	1.805e-05	1.578e-05	1.792e-05	1.245e-05	1.182e-05	1.201e-05	9.901e-06	8.891e-06	9.362e-06	7.922e-06	1.005e-05	8.412e-06	1.018e-05	8.924e-06	1.206e-05
Ethyl Pyruvate	-	Esters	Esters	-	-	HMDB0031643	C5 H8 O3	4.706	-	pos	-	-	-	-	Organic acids and derivatives	Keto acids and derivatives	617-35-6	Alpha-keto acids and derivatives	1203.1399317406	1253	97.28	0.15667103232975	95.5	0.0001614	0.0001275	0.0001307	0.0002002	0.0001822	0.0001912	0.000182	0.0001595	0.0001665	0.0001857	0.0002065	0.0001635	0.000198	0.0001542	0.0002101
(1-Chloroethyl)Benzene	-	Unknown	Unknown	-	-	-	C8 H9 Cl	10.633	-	pos	-	-	-	-	-	-	672-65-1	-	1600.0958772771	1555	98.01	0.29769884877066	88.6	4.759e-06	4.16e-06	4.105e-06	7.808e-06	7.066e-06	7.899e-06	6.349e-06	5.645e-06	5.828e-06	5.886e-06	7.04e-06	5.966e-06	5.227e-06	5.633e-06	8.788e-06
1,1,6-Trimethyl-1,2-Dihydronaphthalene	licorice	Hydrocarbons	Unknown hydrocarbons	-	-	HMDB0040284	C13 H16	12.008	-	pos	-	-	-	-	Benzenoids	Naphthalenes	30364-38-6	Not Available	1740.6097560976	1737	99.86	0.30774498674751	96.1	3.01e-06	2.75e-06	2.79e-06	4.958e-06	5.558e-06	5.981e-06	5.158e-06	5.466e-06	5.558e-06	5.852e-06	8.124e-06	6.872e-06	4.231e-06	4.736e-06	7.35e-06
Ethyl 3-(Methylthio)Propionate	tomato;sulfury;ripe;pineapple;metallic;pulpy;fruity	Esters	Esters	-	-	-	C6 H12 O2 S	10.103	-	pos	-	-	-	-	-	-	13327-56-5	-	1562.8771929825	1562	99.96	0.23743305122814	95.5	3.175e-05	2.954e-05	3.016e-05	4.406e-05	4.179e-05	4.481e-05	4.915e-05	4.534e-05	4.568e-05	5.308e-05	5.986e-05	5.227e-05	3.791e-05	4.212e-05	5.868e-05
2,4-Dimethylbenzaldehyde	naphthyl;cherry;vanilla;almond;spice	Aldehydes	Aldehydes	-	-	HMDB0032142	C9 H10 O	12.008	-	pos	-	-	-	-	Benzenoids	Benzene and substituted derivatives	15764-16-6	Benzoyl derivatives	1740.6097560976	1726	99.42	0.40867160937652	94	2.46e-05	2.352e-05	2.34e-05	6.67e-06	5.412e-06	6.19e-06	9.063e-06	2.756e-06	2.261e-06	3.151e-06	1.084e-05	7.826e-06	5.633e-06	6.78e-06	1.184e-05
1,1-Diethoxy-3-Methylbutane	fruity;fatty	Ethers	Ethers	-	-	HMDB0303244	C9 H20 O2	3.112	-	pos	-	-	-	-	Organic oxygen compounds	Organooxygen compounds	3842-03-3	Ethers	1069.9367088608	1065	99.68	0.28654257182237	95.7	8e-07	3.119e-06	5.423e-06	1.096e-05	1.25e-05	1.35e-05	1.932e-05	2.044e-05	2.119e-05	2.929e-05	4.32e-05	3.383e-05	1.615e-05	1.876e-05	2.753e-05
10-Undecen-1-Ol	waxy;citrus;ozone;clean;fresh	Alcohols	Alcohols	-	-	HMDB0031016;LMFA05000587	C11 H22 O	11.484	-	pos	-	-	-	-	Lipids and lipid-like molecules	Fatty Acyls	112-43-6	Fatty alcohols	1681.6874400767	1664	99.27	0.25496409088023	92	1.287e-06	9.433e-07	1.057e-06	6.462e-07	4.809e-07	8.155e-07	4.898e-07	6.015e-07	5.603e-07	4.32e-07	6.316e-07	4.338e-07	4.411e-07	5.372e-07	7.258e-07
Cadalene	-	Terpenoids	Sesquiterpenoids	-	-	HMDB0059698;LMPR0103330007	C15 H18	14.991	-	pos	-	-	-	-	Lipids and lipid-like molecules	Prenol lipids	483-78-3	Sesquiterpenoids	2231.8565400844	2233	99.96	0.25774552074275	95.3	1.47e-05	1.321e-05	1.393e-05	1.268e-05	1.392e-05	1.397e-05	7.611e-06	8.193e-06	8.036e-06	6.578e-06	8.036e-06	7.156e-06	7.506e-06	8.916e-06	1.231e-05
Ethyl 2-Hydroxy-3-Phenylpropanoate	-	Esters	Esters	-	-	-	C11 H14 O3	15.211	-	pos	-	-	-	-	-	-	15399-05-0	-	2278.2700421941	2273	99.84	0.18617538620285	95.8	6.327e-06	6.347e-06	5.879e-06	1.147e-05	8.62e-06	9.36e-06	1.245e-05	8.031e-06	8.325e-06	1.206e-05	9.614e-06	1.035e-05	8.433e-06	9.101e-06	1.187e-05
2-(4A,8-Dimethyl-2,3,4,5,6,7-Hexahydro-1H-Naphthalen-2-Yl)Propan-2-Ol	sweet;wood;flower	Terpenoids	Sesquiterpenoids	-	-	HMDB0303761	C15 H26 O	14.364	-	pos	-	-	-	-	Lipids and lipid-like molecules	Prenol lipids	15051-81-7	Sesquiterpenoids	2105.9288537549	2108	99.93	0.19244819655869	89.2	6.663e-06	5.691e-06	5.551e-06	4.608e-06	4.065e-06	4.479e-06	4.31e-06	3.624e-06	3.748e-06	4.386e-06	4.622e-06	3.876e-06	3.902e-06	3.657e-06	5.179e-06
Tert-Butanol	sweet alcohol	Alcohols	Alcohols	-	-	-	C4 H10 O	2.753	C21389	pos	-	-	-	-	-	-	75-65-0	-	1032.0675105485	1024	99.46	0.15711210808839	94.9	7.196e-05	5.487e-05	5.448e-05	9.453e-05	8.367e-05	8.741e-05	8.433e-05	7.27e-05	7.513e-05	8.193e-05	9.357e-05	7.583e-05	8.276e-05	6.967e-05	9.566e-05
Methyl Ethyl Ketone	sweet;ether;camphor;sharp;fruity;acetone	Ketones	Ketones	-	-	HMDB0000474	C4 H8 O	2.296	C02845	pos	-	-	-	-	Organic oxygen compounds	Organooxygen compounds	78-93-3	Carbonyl compounds	983.86075949367	945	97.19	0.16696474225936	95.5	4.211e-05	2.89e-05	2.909e-05	3.848e-05	3.592e-05	3.929e-05	3.37e-05	2.922e-05	3.221e-05	3.488e-05	4.017e-05	3.346e-05	3.907e-05	3.107e-05	4.356e-05
Valeraldehyde	rotting;fermented;nutty;malty;almond;pungent;rancid;sickening;bread;berry;fruity	Aldehydes	Aldehydes	-	-	-	C5 H10 O	2.679	-	pos	-	-	-	-	-	-	110-62-3	-	1024.2616033755	979	96.85	0.1258246956867	93.1	1.363e-05	9.102e-06	9.135e-06	2.446e-05	2.24e-05	2.226e-05	2.916e-05	2.482e-05	2.549e-05	3.302e-05	3.703e-05	2.92e-05	2.812e-05	2.262e-05	2.861e-05
Menthol	-	Terpenoids	Monoterpenoids	map01110;map00902;map04750	Biosynthesis of secondary metabolites;Monoterpenoid biosynthesis;Inflammatory mediator regulation of TRP channels	HMDB0003352	C10 H20 O	10.988	C00400	pos	-	-	Metabolism;Metabolism;Organismal Systems	Global and overview maps;Metabolism of terpenoids and polyketides;Sensory system	Lipids and lipid-like molecules	Prenol lipids	2216-51-5	Monoterpenoids	1634.1323106424	1633	99.95	0.14723454012957	94.4	6.987e-06	6.494e-06	5.541e-06	1.008e-05	9.328e-06	9.82e-06	6.633e-06	5.616e-06	6.307e-06	7.322e-06	7.557e-06	6.26e-06	6.942e-06	5.815e-06	7.831e-06
1,7,7-Trimethylbicyclo[2.2.1]Heptan-2-Ol	woody;camphor;pine	Terpenoids	Monoterpenoids	-	-	HMDB0249350	C10 H18 O	11.597	C01411	pos	-	-	-	-	Lipids and lipid-like molecules	Prenol lipids	507-70-0	Monoterpenoids	1692.5215723873	1698	99.78	0.24362603221675	87.6	8.857e-07	7.749e-07	8.051e-07	1.5e-06	1.373e-06	1.457e-06	1.511e-06	1.392e-06	1.424e-06	1.563e-06	1.889e-06	1.561e-06	1.219e-06	1.29e-06	1.867e-06
6-Methyl-3,5-Heptadien-2-One	-	Ketones	Ketones	-	-	HMDB0031582	C8 H12 O	10.443	-	pos	-	-	-	-	Organic oxygen compounds	Organooxygen compounds	1604-28-0	Carbonyl compounds	1586.7368421053	1602	99.34	0.6593949680995	95.8	3.373e-06	1.339e-06	2.771e-06	5.933e-06	5.911e-06	6.154e-06	1.462e-06	5.777e-06	1.321e-06	2.856e-06	2.458e-06	3.247e-06	5.148e-06	1.409e-06	7.574e-06
2,4,5-Trimethyl-1,3-Dioxolane	-	Organoheterocyclic compounds	Other organoheterocyclic compounds	-	-	HMDB0040279	C6 H12 O2	2.123	-	pos	-	-	-	-	Organoheterocyclic compounds	Dioxolanes	3299-32-9	1,3-dioxolanes	965.61181434599	994	98.04	0.15832793262768	95.7	0.002163	0.001725	0.001743	0.005019	0.004791	0.00499	0.005637	0.005224	0.005321	0.006374	0.007385	0.005816	0.004811	0.004583	0.0061
Ethyl Salicylate	wintergreen;sweet;balsamic;spicy;minty;mint	Esters	Esters	-	-	HMDB0029817	C9 H10 O3	12.394	-	pos	-	-	-	-	Benzenoids	Benzene and substituted derivatives	118-61-6	Benzoic acids and derivatives	1787.6829268293	1784	99.86	0.11358815821987	95.3	4.44e-05	3.781e-05	3.822e-05	3.264e-05	3.192e-05	3.289e-05	3.165e-05	2.975e-05	3.085e-05	3.018e-05	3.528e-05	2.839e-05	2.729e-05	2.878e-05	3.379e-05
2,4,6-Trimethyloctane	-	Hydrocarbons	Alkanes	-	-	LMFA11000678	C11 H24	3.318	-	pos	-	-	-	-	-	-	62016-37-9	-	1091.6666666667	1058	97.82	0.21973185734707	95.7	0.0001107	0.0001029	0.0001169	9.668e-05	0.0001092	0.0001057	0.0001102	0.0001158	0.00011	0.0001059	0.0001139	0.0001033	9.604e-05	0.0001156	7.381e-05
Decanal	waxy;citrus;sweet;orange peel;tallow;aldehydic;soapy	Aldehydes	Aldehydes	-	-	HMDB0011623;LMFA06000052	C10 H20 O	9.127	C12307	pos	-	-	-	-	Organic oxygen compounds	Organooxygen compounds	112-31-2	Carbonyl compounds	1494.8018193632	1498	99.85	0.067780779613937	95.7	2.736e-05	2.228e-05	2.074e-05	2.501e-05	2.265e-05	2.698e-05	1.952e-05	1.926e-05	1.888e-05	1.837e-05	2.345e-05	1.982e-05	2.006e-05	1.897e-05	2.169e-05
2-Cyclohexylethanol	-	Alcohols	Alcohols	-	-	-	C8 H16 O	11.442	-	pos	-	-	-	-	-	-	4442-79-9	-	1677.6605944391	1685	99.7	0.15300439410579	88.9	4.737e-06	3.831e-06	4.529e-06	7.315e-06	6.895e-06	7.455e-06	5.667e-06	4.871e-06	4.99e-06	5.481e-06	6.015e-06	4.81e-06	4.616e-06	4.716e-06	6.019e-06
3,7-Dimethylnonane	-	Hydrocarbons	Alkanes	-	-	LMFA11000616	C11 H24	2.773	-	pos	-	-	-	-	-	-	17302-32-8	-	1034.1772151899	1060	98.33	0.1535985139587	95.7	9.455e-06	8.64e-06	7.341e-06	9.715e-06	5.358e-06	7.102e-06	8.898e-06	6.982e-06	8.283e-06	1.04e-05	9.324e-06	7.611e-06	7.017e-06	9.194e-06	9.367e-06
(2,2-Diethoxyethyl)Benzene	-	Unknown	Unknown	-	-	HMDB0041610	C12 H18 O2	11.776	-	pos	-	-	-	-	Benzenoids	Benzene and substituted derivatives	6314-97-2	Not Available	1712.3170731707	1711	99.95	0.18384316639015	95.7	1.987e-06	1.447e-06	1.463e-06	7.804e-06	6.864e-06	6.822e-06	1.047e-05	8.866e-06	9.494e-06	1.288e-05	1.297e-05	1.134e-05	8.396e-06	8.339e-06	1.135e-05
(Z,Z,Z)-Methyl Ester 9,12,15-Octadecatrienoic Acid	-	Acids	Acids	-	-	-	C19 H32 O2	16.42	-	pos	-	-	-	-	-	-	301-00-8	-	2525.3032928943	2571	98.78	0.23666051838666	95.6	7.337e-05	7.164e-05	6.158e-05	0.0002499	8.056e-05	0.000115	0.0005937	0.0003179	0.0003897	0.0005609	0.0003105	0.000254	0.0001862	0.0001294	0.0002101
Acetal	sweet;nutty;earthy;honey;fruity;green;vegetable;tart;ether;cream	Aldehydes	Aldehydes	-	-	-	C6 H14 O2	1.831	-	pos	-	-	-	-	-	-	105-57-7	-	934.81012658228	900	97.35	0.27882997496535	95.5	0.001726	0.001435	0.001436	0.001201	0.001319	0.001457	0.001005	0.001097	0.00115	0.001041	0.001417	0.001068	0.0009397	0.00109	0.001581
1-Heptanol	coconut;peony;sweet;musty;strawberry;green;violet;herbal;woody;leafy	Alcohols	Alcohols	-	-	HMDB0031479	C7 H16 O	8.408	-	pos	-	-	-	-	Lipids and lipid-like molecules	Fatty Acyls	111-70-6	Fatty alcohols	1448.0831708902	1453	99.77	0.1783688966923	95.4	0.0001365	0.0001057	0.0001111	0.0002268	0.0002165	0.0002257	0.0002211	0.0002046	0.0002114	0.000236	0.000284	0.0002291	0.0001999	0.0001867	0.0002588
Benzyl Mercaptan	coffee;onion;scallion;horseradish;garlic;sharp;sulfury;minty	Alcohols	Alcohols	-	-	HMDB0029633	C7 H8 S	11.031	-	pos	-	-	-	-	Benzenoids	Benzene and substituted derivatives	100-53-8	Not Available	1638.26	1641	99.88	0.2561687626826	87.4	9.833e-05	9.257e-05	9.342e-05	0.000346	0.0003134	0.0003414	0.0004213	0.0003851	0.0003948	0.0005111	0.0005501	0.0004919	0.0003177	0.0003364	0.0004964
Dodecanal	waxy;citrus;aldehydic;fatty;green;soapy;lily	Aldehydes	Aldehydes	-	-	HMDB0033933;LMFA06000071	C12 H24 O	11.724	C02278	pos	-	-	-	-	Organic oxygen compounds	Organooxygen compounds	112-54-9	Carbonyl compounds	1705.9756097561	1711	99.8	0.13287757845439	95.3	2.816e-05	2.873e-05	2.451e-05	2.415e-05	1.998e-05	1.815e-05	2.582e-05	1.927e-05	2.069e-05	2.34e-05	2.637e-05	2.253e-05	2.053e-05	1.622e-05	2.073e-05
1-Decanol	watery;waxy;fatty;rose;fat;clean;sweet;orange	Alcohols	Alcohols	-	-	HMDB0011624;LMFA05000062	C10 H22 O	12.138	C01633	pos	-	-	-	-	Lipids and lipid-like molecules	Fatty Acyls	112-30-1	Fatty alcohols	1756.4634146341	1760	99.86	0.32454184015621	88.5	2.073e-05	2.797e-05	1.725e-05	1.084e-05	9.889e-06	1.037e-05	1.155e-05	1.697e-05	1.105e-05	1.18e-05	4.571e-05	1.096e-05	1.142e-05	1.847e-05	2.268e-05
6-Methyl-5-Hepten-2-One	peppery;apple;mushroom;citrus;musty;rubber;nutty;green;hazelnut;bitter;lemongrass	Ketones	Ketones	-	-	HMDB0035915;LMFA12000039	C8 H14 O	6.638	C07287	pos	-	-	-	-	Organic oxygen compounds	Organooxygen compounds	110-93-0	Carbonyl compounds	1333.2469215813	1336	99.86	0.18857338517257	95.7	1.29e-05	1.623e-05	1.157e-05	2.231e-05	2.156e-05	2.23e-05	2.032e-05	1.955e-05	2.105e-05	2.801e-05	3.383e-05	2.759e-05	1.912e-05	1.915e-05	2.615e-05
Tetradecane	waxy;mild;alkane	Hydrocarbons	Alkanes	-	-	HMDB0059907;LMFA11000586	C14 H30	7.665	-	pos	-	-	-	-	Hydrocarbons	Saturated hydrocarbons	629-59-4	Alkanes	1399.81	1400	99.99	0.11766716419629	95.5	7.258e-05	7.116e-05	5.403e-05	6.595e-05	6.98e-05	8.688e-05	6.538e-05	4.317e-05	5.495e-05	7.606e-05	8.12e-05	4.785e-05	4.235e-05	3.907e-05	4.911e-05
Nonanoic Acid	cheese;waxy;fatty;green;dirty;cultured dairy	Acids	Acids	-	-	HMDB0000847;LMFA01010009	C9 H18 O2	14.66	C01601	pos	-	-	-	-	Lipids and lipid-like molecules	Fatty Acyls	112-05-0	Fatty acids and conjugates	2164.4268774704	2171	99.79	0.26322040457114	95.2	3.76e-05	3.483e-05	3.809e-05	5.507e-05	3.394e-05	3.91e-05	7.217e-05	1.941e-05	2.765e-05	7.097e-05	4.361e-05	4.612e-05	3.155e-05	1.881e-05	2.331e-05
Isoamyl Lactate	-	Esters	Esters	-	-	HMDB0059825	C8 H16 O3	10.122	-	pos	-	-	-	-	Organic acids and derivatives	Carboxylic acids and derivatives	19329-89-6	Carboxylic acid derivatives	1564.2105263158	1580	99.31	0.20727887715654	95.6	5.646e-05	2.687e-05	5.111e-05	0.0001313	0.0001188	0.0001278	0.0001346	0.0001203	0.0001204	0.0001508	0.0001668	0.0001431	0.0001117	0.0001119	0.0001574
2-Octanone	natural;earthy;gasoline;soapy;herbal;woody;bitter;weedy	Ketones	Ketones	-	-	HMDB0031294	C8 H16 O	5.851	-	pos	-	-	-	-	Organic oxygen compounds	Organooxygen compounds	111-13-7	Carbonyl compounds	1281.2969283276	1285	99.8	0.30964017378803	95.6	1.711e-06	1.229e-06	1.466e-06	2.673e-06	2.663e-06	2.306e-06	2.794e-06	2.306e-06	2.52e-06	2.971e-06	3.448e-06	3.127e-06	2.478e-06	2.091e-06	3.73e-06
Ethyl Isopentyl Succinate	-	Esters	Esters	-	-	-	C11 H20 O4	13.15	-	pos	-	-	-	-	-	-	28024-16-0	-	1895.2034883721	1901	99.79	0.205156	95	1.589e-05	1.369e-05	1.483e-05	2.218e-05	1.952e-05	2.01e-05	2.224e-05	1.842e-05	2.069e-05	2.334e-05	2.373e-05	2.106e-05	1.802e-05	1.887e-05	2.584e-05
Dimethyl Trisulfide	onion;fish;cooked;sulfury;savory;sulfur;cabbage;meaty	Organosulfur compounds	Sulfides	-	-	HMDB0013780	C2 H6 S3	7.261	C08372	pos	-	-	-	-	Organosulfur compounds	Organic trisulfides	3658-80-8	Not Available	1373.6228127025	1377	99.83	0.61867047495869	95.3	1.798e-05	4.615e-05	1.86e-05	2.545e-05	7.541e-05	3.264e-05	3.711e-05	5.372e-05	3.522e-05	3.56e-05	5.388e-05	3.259e-05	2.433e-05	2.974e-05	7.173e-05
1-Penten-3-Ol	buttery;pungent;tropical;horseradish;green;vegetable;bitter;fruity	Alcohols	Alcohols	-	-	HMDB0031605	C5 H10 O	4.694	-	pos	-	-	-	-	Organic oxygen compounds	Organooxygen compounds	616-25-1	Alcohols and polyols	1202.3208191126	1158	97.38	0.19654891086033	95.6	0.0002159	0.0001744	0.0001775	0.0003258	0.0003197	0.0003308	0.0002971	0.000279	0.00029	0.0003052	0.000365	0.0002921	0.0002787	0.0002586	0.0003702
Ethyl Hexanoate	waxy;apple;sweet;banana;fruity;green;pineapple	Esters	Esters	-	-	HMDB0040209;LMFA07010434	C8 H16 O2	5.109	-	pos	-	-	-	-	Lipids and lipid-like molecules	Fatty Acyls	123-66-0	Fatty acid esters	1230.6484641638	1233	99.87	0.11838575926716	95.5	0.001191	0.0009714	0.001008	0.0007038	0.0007208	0.0007167	0.000617	0.0006088	0.0006111	0.0005818	0.0006741	0.0005394	0.0005939	0.0006088	0.000733
2,6-Dimethylheptan-4-Ol	fresh;mild;fermented;yeasty	Alcohols	Alcohols	-	-	HMDB0031153	C9 H20 O	9.744	-	pos	-	-	-	-	Organic oxygen compounds	Organooxygen compounds	108-82-7	Alcohols and polyols	1537.6842105263	1493	97.95	0.22420301087842	90	0.0006063	0.0005495	0.0005622	0.001146	0.001059	0.001135	0.001167	0.001063	0.001087	0.001285	0.001459	0.00124	0.0009457	0.0009993	0.001403
Isobutanol	latex;solvent;alcoholic;sweet;fusel;musty;rubber;bitter;ether;wine	Alcohols	Alcohols	-	-	HMDB0006006	C4 H10 O	3.287	C14710	pos	-	-	-	-	Organic oxygen compounds	Organooxygen compounds	78-83-1	Alcohols and polyols	1088.3966244726	1092	99.77	0.24288441459027	94.8	0.003116	0.002786	0.002845	0.004607	0.004653	0.004966	0.004252	0.004185	0.004363	0.004358	0.005536	0.004358	0.003585	0.003849	0.005519
7-Isopropenyl-4A-Methyl-1-Methylenedecahydronaphthalene	herbal;herb	Terpenoids	Sesquiterpenoids	-	-	-	C15 H24	11.906	-	pos	-	-	-	-	-	-	17066-67-0	-	1728.1707317073	1717	99.55	0.2045529606313	95	9.258e-05	7.466e-05	7.92e-05	4.14e-05	4.145e-05	4.459e-05	4.298e-05	4.055e-05	4.152e-05	4.382e-05	5.521e-05	4.466e-05	4.158e-05	4.384e-05	5.974e-05
5-Ethoxydihydro-2(3H)-Furanone	-	Organoheterocyclic compounds	Other organoheterocyclic compounds	-	-	-	C6 H10 O3	11.809	-	pos	-	-	-	-	-	-	932-85-4	-	1716.3414634146	1728	99.53	0.3350146894613	94.9	4.449e-06	3.135e-06	3.824e-06	6.143e-06	5.498e-06	5.515e-06	5.527e-06	5.226e-06	5.433e-06	5.672e-06	6.466e-06	6.362e-06	4.352e-06	5.346e-06	8.203e-06
3-Methylnonane	-	Hydrocarbons	Alkanes	-	-	LMFA11000617	C10 H22	2.466	-	pos	-	-	-	-	-	-	5911-04-6	-	1001.7932489451	970	97.75	0.082238240639466	95.4	1.003e-05	9.917e-06	7.675e-06	1.138e-05	8.726e-06	1.091e-05	9.935e-06	7.836e-06	1.011e-05	1.25e-05	1.415e-05	8.838e-06	8.016e-06	6.796e-06	7.466e-06
1-Methyl-4-Propylbenzene	-	Hydrocarbons	Unknown hydrocarbons	-	-	-	C10 H14	6.149	-	pos	-	-	-	-	-	-	1074-55-1	-	1301.56	1296	99.7	0.46143319273386	94.3	5.761e-07	9.484e-07	7.265e-07	2.509e-07	5.385e-07	4.351e-07	6.597e-06	3.83e-06	1.162e-05	6e-06	1.217e-05	7.809e-06	7.648e-06	3.293e-06	4.11e-06
2-Methyltetrahydrothiophen-3-One	onion;berry;others;sulfury;cabbage;fruity	Organoheterocyclic compounds	Other organoheterocyclic compounds	-	-	-	C5 H8 O S	9.494	-	pos	-	-	-	-	-	-	13679-85-1	-	1520.1403508772	1525	99.78	0.23239516884146	88.4	8.177e-06	7.478e-06	7.552e-06	1.087e-05	1.021e-05	1.095e-05	8.425e-06	8.141e-06	8.123e-06	7.082e-06	8.315e-06	6.865e-06	7.183e-06	7.693e-06	1.086e-05
Ethyl Nicotinate	-	Organoheterocyclic compounds	Pyridines	-	-	HMDB0059846	C8 H9 N O2	12.551	-	pos	-	-	-	-	Organoheterocyclic compounds	Pyridines and derivatives	614-18-6	Pyridinecarboxylic acids and derivatives	1808.1395348837	1777	98.79	0.24426425337734	95	8.086e-06	1.366e-05	9.2e-06	0.0001976	0.0001564	0.0001764	0.000392	0.000304	0.000308	0.0006156	0.0005604	0.0005513	0.0002721	0.0002959	0.0004221
O-Tolunitrile	-	Unknown	Unknown	-	-	-	C8 H7 N	13.33	-	pos	-	-	-	-	-	-	529-19-1	-	1924.2975206612	1912	99.56	0.13263534855807	94.6	4.278e-06	2.85e-06	3.364e-06	4.399e-06	3.392e-06	3.789e-06	4.138e-06	2.951e-06	2.857e-06	3.648e-06	3.408e-06	3.096e-06	3.597e-06	2.956e-06	3.849e-06
Lauryl Alcohol	waxy;coconut;fatty;earthy;fat;honey;wax;soapy	Alcohols	Alcohols	-	-	HMDB0011626	C12 H26 O	13.548	C02277	pos	-	-	-	-	Lipids and lipid-like molecules	Fatty Acyls	112-53-8	Fatty alcohols	1960.3305785124	1968	99.73	0.053475950769375	88.3	1.488e-05	1.341e-05	1.037e-05	1.683e-05	1.49e-05	1.329e-05	1.624e-05	8.817e-06	9.548e-06	1.362e-05	1.093e-05	1.291e-05	9.929e-06	9.515e-06	8.923e-06
(E,Z)-1,3,5-Undecatriene	-	Hydrocarbons	Alkenes	-	-	-	C11 H18	7.728	-	pos	-	-	-	-	-	-	19883-27-3	-	1403.8986354776	1408	99.8	0.11294702202539	94.2	3.227e-05	2.675e-05	2.768e-05	2.6e-05	2.817e-05	2.793e-05	2.28e-05	2.038e-05	2.192e-05	1.795e-05	2.06e-05	2.178e-05	2.158e-05	2.238e-05	2.653e-05
M-Tolyl Acetate	-	Phenol esters	Phenol esters	-	-	-	C9 H10 O2	11.864	-	pos	-	-	-	-	-	-	122-46-3	-	1723.0487804878	1729	99.76	0.19770858753924	95.3	5.719e-06	4.785e-06	5.083e-06	8.679e-06	7.587e-06	8.427e-06	6.956e-06	6.144e-06	6.12e-06	6.64e-06	7.264e-06	6.183e-06	5.728e-06	6.094e-06	8.171e-06
Oleic Acid	waxy;fatty;fat;lard;fried	Acids	Acids	map04212;map01060;map00073;map00061;map01040	Longevity regulating pathway - worm;Biosynthesis of plant secondary metabolites;Cutin, suberine and wax biosynthesis;Fatty acid biosynthesis;Biosynthesis of unsaturated fatty acids	HMDB0000207;LMFA01030002	C18 H34 O2	16.164	C00712	pos	Lipids	Fatty acids	Organismal Systems;Metabolism;Metabolism;Metabolism;Metabolism	Aging;Chemical structure transformation maps;Lipid metabolism;Lipid metabolism;Lipid metabolism	Lipids and lipid-like molecules	Fatty Acyls	112-80-1	Fatty acids and conjugates	2478	2430	98.64	0.29093160714345	95.2	3.587e-05	4.373e-05	3.083e-05	0.000178	6.09e-05	8.931e-05	0.0005684	0.000323	0.0003962	0.0006356	0.0003841	0.0003257	0.0001684	0.0001294	0.0002311
(1R,5R)-1,8-Dimethyl-4-(Propan-2-Ylidene)Spiro[4.5]Dec-7-Ene	-	Hydrocarbons	Alkenes	-	-	-	C15 H24	12.128	-	pos	-	-	-	-	-	-	99529-78-9	-	1755.24	1738	99.31	0.20308416666508	95	0.0001568	0.0001316	0.0001378	5.812e-05	6.222e-05	6.28e-05	5.031e-05	4.845e-05	4.752e-05	5.026e-05	5.919e-05	4.943e-05	5.161e-05	5.586e-05	7.478e-05
2-Methylbutanoic Acid	cheese;roquefort cheese;pungent;strawberry;sour;sweaty;acid	Acids	Acids	map04974	Protein digestion and absorption	HMDB0002176	C5 H10 O2	11.346	C18319	pos	-	-	Organismal Systems	Digestive system	Lipids and lipid-like molecules	Fatty Acyls	116-53-0	Fatty acids and conjugates	1668.4563758389	1662	99.73	0.23270330745578	94.9	5.002e-05	4.485e-05	4.383e-05	8.652e-05	7.777e-05	8.552e-05	8.318e-05	7.202e-05	7.319e-05	8.524e-05	9.206e-05	8.1e-05	6.645e-05	6.817e-05	9.861e-05
2,4-Dimethyl-3-Hexanone	-	Ketones	Ketones	-	-	-	C8 H16 O	4.617	-	pos	-	-	-	-	-	-	18641-70-8	-	1196.5954077593	1178	98.91	0.14180191854094	92.7	1.294e-05	1.466e-05	1.156e-05	1.215e-05	1.166e-05	1.382e-05	1.177e-05	6.999e-06	9.2e-06	1.332e-05	1.377e-05	1.162e-05	7.675e-06	7.492e-06	9.605e-06
Hexadecane	alkane	Hydrocarbons	Alkanes	-	-	HMDB0033792;LMFA11000577	C16 H34	10.63	C14499	pos	-	-	-	-	Hydrocarbons	Saturated hydrocarbons	544-76-3	Alkanes	1599.8596491228	1600	99.99	0.12392116701298	94.8	1.824e-05	1.798e-05	1.389e-05	1.546e-05	1.554e-05	2.228e-05	1.905e-05	1.194e-05	1.426e-05	2.133e-05	2.006e-05	1.661e-05	1.446e-05	1.225e-05	1.571e-05
[(2-Propenyloxy)Methyl]-Oxirane	-	Organoheterocyclic compounds	Other organoheterocyclic compounds	-	-	-	C6 H10 O2	7.15	-	pos	-	-	-	-	-	-	106-92-3	-	1366.4290343487	1325	97.86	0.2140510411475	92.6	8.179e-06	7.752e-06	7.535e-06	1.589e-05	1.353e-05	1.471e-05	1.664e-05	1.422e-05	1.477e-05	1.789e-05	1.946e-05	1.749e-05	1.316e-05	1.305e-05	1.865e-05
Butanedioic Acid, Ethyl Methyl Ester	-	Esters	Esters	-	-	-	C7 H12 O4	10.951	-	pos	-	-	-	-	-	-	627-73-6	-	1630.5848513902	1632	99.94	0.25452225021269	95.1	8.126e-06	7.216e-06	7.251e-06	1.246e-05	1.005e-05	1.21e-05	1.195e-05	1.046e-05	1.041e-05	1.37e-05	1.379e-05	1.293e-05	9.519e-06	1.034e-05	1.501e-05
Pentadecane	waxy;alkane	Hydrocarbons	Alkanes	-	-	HMDB0059886;LMFA11000006	C15 H32	9.2	C08388	pos	-	-	-	-	Hydrocarbons	Saturated hydrocarbons	629-62-9	Alkanes	1499.5451591943	1500	99.98	0.10827922185798	95.1	7.677e-05	8.575e-05	6.189e-05	8.448e-05	6.417e-05	8.291e-05	8.418e-05	5.728e-05	6.433e-05	8.452e-05	8.703e-05	7.106e-05	6.556e-05	5.857e-05	7.279e-05
(Z)-Tagetone	-	Ketones	Ketones	-	-	-	C10 H16 O	8.54	-	pos	-	-	-	-	-	-	3588-18-9	-	1456.6601689409	1500	98.02	0.19312679344889	94.9	6.658e-06	5.163e-06	5.825e-06	1.456e-05	1.369e-05	1.399e-05	1.299e-05	1.209e-05	1.277e-05	1.341e-05	1.661e-05	1.286e-05	1.115e-05	1.135e-05	1.548e-05
Diethyl Suberate	-	Esters	Esters	-	-	-	C12 H22 O4	14.341	-	pos	-	-	-	-	-	-	2050-23-9	-	2101.3833992095	2090	99.62	0.21046517528195	94.8	0.000162	0.0001424	0.0001481	0.0001747	0.0001449	0.0001552	0.0001516	0.0001247	0.0001256	0.000147	0.0001481	0.00013	0.0001262	0.0001268	0.000179
Nonan-1-Ol	fatty;dusty;rose;fat;green;clean;wet;orange;fresh;bitter;oily	Alcohols	Alcohols	-	-	HMDB0031265;LMFA05000092	C9 H20 O	11.206	C14696	pos	-	-	-	-	Lipids and lipid-like molecules	Fatty Acyls	143-08-8	Fatty alcohols	1655.03	1660	99.79	0.14225424740956	93.6	5.652e-05	4.932e-05	5.236e-05	4.885e-05	4.508e-05	4.772e-05	5.085e-05	4.524e-05	4.922e-05	5.782e-05	6.263e-05	5.585e-05	4.766e-05	4.727e-05	6.02e-05
Methyl Salicylate	wintergreen;minty;peppermint	Esters	Esters	map01061	Biosynthesis of phenylpropanoids	HMDB0034172	C8 H8 O3	12.262	C12305	pos	-	-	Metabolism	Chemical structure transformation maps	Benzenoids	Benzene and substituted derivatives	119-36-8	Benzoic acids and derivatives	1771.5853658537	1766	99.78	0.16590677118711	95.1	2.926e-06	2.722e-06	2.521e-06	3.879e-06	3.632e-06	3.9e-06	3.11e-06	2.534e-06	2.745e-06	3.184e-06	3.319e-06	2.895e-06	2.894e-06	2.776e-06	3.729e-06
Octanoic Acid	oily;cheese;fatty;waxy;rancid;sweaty;vegetable;cheesy	Acids	Acids	map01100;map01240;map00785;map00061;map01066;map01060	Metabolic pathways;Biosynthesis of cofactors;Lipoic acid metabolism;Fatty acid biosynthesis;Biosynthesis of alkaloids derived from terpenoid and polyketide;Biosynthesis of plant secondary metabolites	HMDB0000482;LMFA01010008	C8 H16 O2	14.097	C06423	pos	Organic acids;Lipids	Carboxylic acids;Fatty acids	Metabolism;Metabolism;Metabolism;Metabolism;Metabolism;Metabolism	Global and overview maps;Global and overview maps;Metabolism of cofactors and vitamins;Lipid metabolism;Chemical structure transformation maps;Chemical structure transformation maps	Lipids and lipid-like molecules	Fatty Acyls	124-07-2	Fatty acids and conjugates	2056.5934065934	2060	99.89	0.37339620939179	95	6.005e-05	3.543e-05	5.255e-05	4.889e-05	6.137e-05	5.7e-05	5.804e-05	4.652e-05	4.678e-05	6.427e-05	7.647e-05	4.621e-05	5.25e-05	3.411e-05	7.407e-05
1,3,5,7-Cyclooctatetraene	-	Hydrocarbons	Alkenes	-	-	-	C8 H8	5.433	-	pos	-	-	-	-	-	-	629-20-9	-	1252.7645051195	1244	99.51	0.3821629389008	93.4	0.0002637	0.0002105	0.0002065	2.932e-05	4.518e-05	4.902e-05	3.184e-05	4.124e-05	4.234e-05	2.707e-05	4.925e-05	3.734e-05	3.943e-05	5.028e-05	8.142e-05
2-Methylbutyraldehyde	coffee;malty;almond;musty;cocoa;nutty	Aldehydes	Aldehydes	-	-	HMDB0031526	C5 H10 O	1.521	C02223	pos	-	-	-	-	Organic oxygen compounds	Organooxygen compounds	96-17-3	Carbonyl compounds	902.10970464135	912	99.25	0.30640783591462	92.8	1.524e-07	2.479e-07	1.491e-07	1.349e-07	2.212e-07	2.746e-07	1.333e-07	1.051e-07	1.752e-07	1.799e-07	2.774e-07	1.546e-07	1.48e-07	2.514e-07	2.798e-07
3,5,5-Trimethyl-2-Cyclopenten-1-One	-	Ketones	Ketones	-	-	HMDB0040246	C8 H12 O	10.438	-	pos	-	-	-	-	Organic oxygen compounds	Organooxygen compounds	24156-95-4	Carbonyl compounds	1586.3859649123	1610	98.99	0.40591069032616	94.3	1.286e-07	8.957e-08	1.734e-07	1.29e-06	9.906e-07	1.162e-06	1.424e-06	1.197e-06	1.254e-06	1.991e-06	2.018e-06	2.079e-06	1.045e-06	6.878e-07	1.578e-06
Terpinyl Formate	citrus;bitter;fruity;lavender	Terpenoids	Monoterpenoids	-	-	-	C11 H18 O2	11.565	-	pos	-	-	-	-	-	-	4294538-47-7	-	1689.4534995206	1686	99.86	0.22813252039377	94.6	8.463e-06	6.793e-06	6.227e-06	1.346e-05	1.263e-05	1.331e-05	1.321e-05	1.272e-05	1.312e-05	1.485e-05	1.837e-05	1.449e-05	1.053e-05	1.193e-05	1.617e-05
2-(4A-Methyl-8-Methylidene-1,2,3,4,5,6,7,8A-Octahydronaphthalen-2-Yl)Propan-2-Ol	-	Terpenoids	Sesquiterpenoids	-	-	-	C15 H26 O	15.016	-	pos	-	-	-	-	-	-	473-15-4	-	2237.1308016878	2240	99.91	0.16536468465406	94.8	0.0007604	0.0006177	0.0006546	0.0004385	0.0003951	0.00042	0.0004149	0.0003462	0.0003618	0.0004193	0.0004515	0.0003725	0.0003859	0.000392	0.000512
4-Ethylstyrene	-	Hydrocarbons	Unknown hydrocarbons	-	-	-	C10 H12	8.194	-	pos	-	-	-	-	-	-	3454-07-7	-	1434.1780376868	1459	98.83	0.16392600818371	92.2	8.107e-05	7.197e-05	0.0001122	7.376e-05	6.67e-05	7.407e-05	8.023e-05	7.622e-05	7.945e-05	0.0001211	8.47e-05	7.341e-05	0.0001096	8.344e-05	8.34e-05
Carbamic Acid, Methyl-, 3-Methylphenyl Ester	-	Esters	Esters	-	-	-	C9 H11 N O2	14.219	-	pos	-	-	-	-	-	-	1129-41-5	-	2078.9377289377	2048	98.96	0.24497763425888	84.6	1.38e-06	1.228e-06	1.29e-06	8.454e-07	6.425e-07	6.267e-07	1.17e-06	6.719e-07	6.234e-07	8.928e-07	8.613e-07	7.911e-07	7.508e-07	7.019e-07	1.082e-06
Phenethyl Acetate	tropical;tobacco;rose;honey;sweet;fruity	Esters	Esters	-	-	HMDB0033945;HMDB0034093;HMDB0033945	C10 H12 O2	12.56	C12303	pos	-	-	-	-	Benzenoids	Benzene and substituted derivatives	103-45-7	Not Available	1809.4476744186	1813	99.86	0.2060020807152	94.6	0.002021	0.001765	0.001803	0.002767	0.002506	0.002681	0.002524	0.002221	0.002323	0.002461	0.002666	0.002332	0.002102	0.002189	0.003011
4-Isopropyl-1,6-Dimethyl-1,2,3,4,4A,7,8,8A-Octahydro-1-Naphthalenol	herbal;wood	Terpenoids	Sesquiterpenoids	-	-	-	C15 H26 O	14.687	-	pos	-	-	-	-	-	-	5937-11-1	-	2169.7628458498	2169	99.98	0.22357831537401	82.5	2.193e-06	1.836e-06	1.88e-06	3.507e-06	3.068e-06	3.455e-06	3.156e-06	2.871e-06	2.956e-06	3.242e-06	3.713e-06	3.125e-06	2.486e-06	2.691e-06	3.724e-06
3-Hexen-1-Ol	-	Alcohols	Alcohols	map00592;map01110	alpha-Linolenic acid metabolism;Biosynthesis of secondary metabolites	HMDB0030003	C6 H12 O	8.098	C08492	pos	-	-	Metabolism;Metabolism	Lipid metabolism;Global and overview maps	Lipids and lipid-like molecules	Fatty Acyls	544-12-7	Fatty alcohols	1427.9402209227	1391	98.18	0.23273210732779	90	4.479e-06	3.759e-06	4.02e-06	5.146e-06	4.737e-06	5.284e-06	5.626e-06	5.459e-06	5.737e-06	6.846e-06	7.93e-06	6.646e-06	4.648e-06	4.881e-06	6.973e-06
1,1'-Oxybis-Octane	-	Ethers	Ethers	-	-	-	C16 H34 O	12.097	-	pos	-	-	-	-	-	-	629-82-3	-	1751.4634146341	1761	99.63	0.10803591052937	87.8	2.962e-05	1.266e-05	1.108e-05	1.822e-05	1.101e-05	1.186e-05	1.521e-05	1.26e-05	1.24e-05	1.349e-05	1.202e-05	1.167e-05	1.46e-05	1.197e-05	1.242e-05
Isobutyric Acid	buttery;cheese;strawberry;rancid	Acids	Acids	map01100;map01220;map04974;map01120	Metabolic pathways;Degradation of aromatic compounds;Protein digestion and absorption;Microbial metabolism in diverse environments	HMDB0001873;LMFA01020071	C4 H8 O2	10.163	C02632	pos	-	-	Metabolism;Metabolism;Organismal Systems;Metabolism	Global and overview maps;Global and overview maps;Digestive system;Global and overview maps	Organic acids and derivatives	Carboxylic acids and derivatives	79-31-2	Carboxylic acids	1567.0877192982	1570	99.87	0.21072282227316	94.7	0.0001808	0.0001558	0.0001531	0.0003809	0.0003563	0.000275	0.000258	0.0002345	0.0002308	0.0002577	0.0002909	0.0002495	0.0002215	0.0002196	0.0003121
(+/-)-Diethyl Ester Hydroxy-Butanedioic Acid	-	Acids	Acids	-	-	-	C8 H14 O5	14.304	-	pos	-	-	-	-	-	-	626-11-9	-	2094.5054945055	2053	98.61	0.19962297255542	94.7	5.336e-06	4.656e-06	4.853e-06	4.685e-06	3.865e-06	3.99e-06	4.546e-06	3.58e-06	3.521e-06	4.836e-06	5.049e-06	3.988e-06	3.591e-06	3.878e-06	5.169e-06
2-Heptenal	fatty;almond;pungent;fat;green;vegetable;fresh;soapy	Aldehydes	Aldehydes	-	-	LMFA06000019	C7 H12 O	6.427	-	pos	-	-	-	-	-	-	18829-55-5	-	1319.5722618276	1323	99.82	0.23481295836141	94.2	1.239e-05	1.038e-05	1.08e-05	2.928e-05	2.664e-05	2.452e-05	1.496e-05	1.514e-05	1.846e-05	2.196e-05	2.646e-05	2.214e-05	1.731e-05	1.805e-05	2.597e-05
3-Octanol	spicy;mushroom;citrus;nutty;earthy;metallic;melon;minty;mossy;herbal;woody;burnt	Alcohols	Alcohols	-	-	HMDB0030070	C8 H18 O	7.476	C17144	pos	-	-	-	-	Lipids and lipid-like molecules	Fatty Acyls	589-98-0	Fatty alcohols	1387.5567077122	1388	99.98	0.12437865493854	88.8	2.995e-06	2.486e-06	2.117e-06	2.377e-06	2.195e-06	2.455e-06	2.311e-06	1.527e-06	1.977e-06	2.023e-06	2.404e-06	1.815e-06	1.644e-06	1.733e-06	2.072e-06
Allyl Acetate	-	Esters	Esters	-	-	-	C5 H8 O2	2.921	-	pos	-	-	-	-	-	-	591-87-7	-	1049.7890295359	1039	99.28	0.24636648723529	92.4	4.538e-07	4.455e-07	3.674e-07	1.414e-06	1.23e-06	1.146e-06	1.324e-06	1.1e-06	1.041e-06	1.19e-06	1.408e-06	9.25e-07	1.35e-06	8.128e-07	1.176e-06
Pentyl Acetate	fruity;banana	Esters	Esters	-	-	HMDB0039095;LMFA07010176	C7 H14 O2	3.786	-	pos	-	-	-	-	Organic acids and derivatives	Carboxylic acids and derivatives	628-63-7	Carboxylic acid derivatives	1130.7996832937	1174	97.48	0.14916095959688	94.3	2.428e-05	1.891e-05	1.972e-05	1.652e-05	1.692e-05	1.729e-05	1.434e-05	1.394e-05	1.424e-05	1.441e-05	1.727e-05	1.437e-05	1.442e-05	1.43e-05	1.842e-05
2-Hexyl-1,3-Dioxolane	-	Organoheterocyclic compounds	Other organoheterocyclic compounds	-	-	-	C9 H18 O2	8.165	-	pos	-	-	-	-	-	-	1708-34-5	-	1432.29	1460	98.69	0.12347998600524	94.6	4.224e-06	3.705e-06	3.783e-06	3.278e-06	3.14e-06	3.291e-06	2.706e-06	2.532e-06	2.676e-06	2.626e-06	3.183e-06	2.464e-06	2.363e-06	2.549e-06	2.997e-06
Daucene	-	Terpenoids	Sesquiterpenoids	-	-	HMDB0035361	C15 H24	9.03	-	pos	-	-	-	-	Lipids and lipid-like molecules	Prenol lipids	16661-00-0	Sesquiterpenoids	1488.4990253411	1495	99.7	0.24584754587227	94.3	6.05e-05	5.464e-05	5.793e-05	2.826e-05	3.091e-05	3.182e-05	2.281e-05	2.347e-05	2.24e-05	2.306e-05	2.727e-05	2.327e-05	2.136e-05	2.421e-05	3.377e-05
2-Phenylpropanal	hyacinth;leafy;lilac;green;sharp;fresh	Aldehydes	Aldehydes	-	-	HMDB0031626	C9 H10 O	6.167	-	pos	-	-	-	-	Benzenoids	Benzene and substituted derivatives	93-53-8	Phenylacetaldehydes	1302.7219701879	1314	99.41	0.17922587358337	91	3.018e-06	3.321e-06	2.788e-06	2.931e-06	2.502e-06	2.765e-06	3.48e-06	2.338e-06	1.675e-06	3.25e-06	2.417e-06	2.383e-06	1.875e-06	1.941e-06	2.566e-06
P-Menth-1-En-9-Al	-	Terpenoids	Monoterpenoids	-	-	HMDB0059885	C10 H16 O	10.932	-	pos	-	-	-	-	Lipids and lipid-like molecules	Prenol lipids	29548-14-9	Monoterpenoids	1628.7631831256	1629	99.99	0.27736171410877	85.9	1.022e-06	1.063e-06	1.021e-06	6.579e-07	7.846e-07	6.962e-07	6.186e-07	5.814e-07	6.475e-07	6.054e-07	7.224e-07	6.41e-07	6.006e-07	6.674e-07	9.911e-07
4,5-Dimethyl-2-Hepten-3-Ol	-	Alcohols	Alcohols	-	-	-	C9 H18 O	12.793	-	pos	-	-	-	-	-	-	55956-37-1	-	1843.3139534884	1876	98.8	0.22569302196199	94.3	2.279e-05	1.935e-05	2.089e-05	2.427e-05	1.973e-05	2.162e-05	2.311e-05	1.705e-05	1.722e-05	2.24e-05	2.1e-05	2.634e-05	1.749e-05	1.838e-05	2.595e-05
2,3-Butanedione	buttery;sweet;pungent;pleasant;creamy;caramel;strong;oily	Ketones	Ketones	map01110;map00650	Biosynthesis of secondary metabolites;Butanoate metabolism	HMDB0003407;LMFA12000012	C4 H6 O2	2.007	C00741	pos	-	-	Metabolism;Metabolism	Global and overview maps;Carbohydrate metabolism	Organic oxygen compounds	Organooxygen compounds	431-03-8	Carbonyl compounds	953.37552742616	970	98.82	0.12234851537987	93	0.004535	0.006406	0.00346	0.004517	0.006508	0.006502	0.006824	0.002445	0.002273	0.003308	0.006901	0.005411	0.00704	0.005939	0.007585
1-Phenylethanol	hyacinth;fresh;gardenia;acetophenone;sweet	Alcohols	Alcohols	-	-	HMDB0032619	C8 H10 O	12.518	C07112	pos	-	-	-	-	Benzenoids	Benzene and substituted derivatives	98-85-1	Not Available	1803.3430232558	1796	99.72	0.19503163674486	90.3	5.404e-07	5.499e-07	4.456e-07	8.64e-07	9.307e-07	1.088e-06	1.026e-06	9.027e-07	8.908e-07	1.092e-06	1.021e-06	9.691e-07	9.047e-07	7.474e-07	1.105e-06
Furfuryl Alcohol	burnt;coffee;alcoholic;sweet;musty;caramel;bitter;ether;bread	Organoheterocyclic compounds	Heteroaromatic compounds	map01120;map00365	Microbial metabolism in diverse environments;Furfural degradation	HMDB0013742	C5 H6 O2	11.213	C20441	pos	-	-	Metabolism;Metabolism	Global and overview maps;Xenobiotics biodegradation and metabolism	Organoheterocyclic compounds	Heteroaromatic compounds	98-00-0	Not Available	1655.7046979866	1661	99.78	0.19229574593167	94.5	5.182e-06	3.714e-06	3.397e-06	1.101e-05	8.161e-06	9.306e-06	1.32e-05	1.013e-05	1.052e-05	1.578e-05	1.7e-05	1.504e-05	1.219e-05	9.481e-06	1.403e-05
Ethyl Palmitate	waxy;wax;balsamic;creamy;mild;milky;fruity	Esters	Esters	-	-	HMDB0029811	C18 H36 O2	15.088	-	pos	-	-	-	-	Lipids and lipid-like molecules	Fatty Acyls	628-97-7	Fatty acid esters	2252.3206751055	2251	99.96	0.33224377721868	94.4	0.001844	0.001749	0.001742	0.003834	0.001915	0.002697	0.007563	0.005242	0.00614	0.007258	0.006106	0.004899	0.003042	0.002833	0.005019
Alpha-Corocalene	-	Terpenoids	Sesquiterpenoids	-	-	HMDB0038204	C15 H20	14.14	-	pos	-	-	-	-	Lipids and lipid-like molecules	Prenol lipids	20129-39-9	Sesquiterpenoids	2064.4688644689	2060	99.85	0.26846941987327	92	2.57e-06	2.333e-06	2.585e-06	3.531e-06	3.135e-06	3.465e-06	4.525e-06	4.632e-06	3.491e-06	5.565e-06	6.455e-06	6.268e-06	3.752e-06	3.455e-06	5.566e-06
Allyl Butyrate	-	Esters	Esters	-	-	HMDB0040591;LMFA07010776	C7 H12 O2	4.614	-	pos	-	-	-	-	Lipids and lipid-like molecules	Fatty Acyls	2051-78-7	Fatty acid esters	1196.3578780681	1192	99.75	0.077482844870561	82.7	6.145e-06	7.646e-06	5.757e-06	7.366e-06	6.644e-06	7.966e-06	7.103e-06	4.067e-06	5.398e-06	8.137e-06	8.408e-06	7.679e-06	4.605e-06	4.931e-06	5.372e-06
1,5,8-Trimethyl-1,2,3,4-Tetrahydronaphthalene	-	Hydrocarbons	Unknown hydrocarbons	-	-	-	C13 H18	11.328	-	pos	-	-	-	-	-	-	21693-51-6	-	1666.7305848514	1655	99.51	0.24564019807149	94.4	2.776e-06	2.567e-06	2.478e-06	3.738e-06	4.037e-06	4.253e-06	3.412e-06	3.651e-06	3.767e-06	3.669e-06	5.39e-06	4.379e-06	3.156e-06	3.435e-06	4.908e-06
Nitrocyclohexane	-	Unknown	Unknown	-	-	-	C6 H11 N O2	11.579	-	pos	-	-	-	-	-	-	1122-60-7	-	1690.7957813998	1645	98.09	0.19403203665427	85.8	4.91e-05	4.207e-05	4.339e-05	5.688e-05	5.058e-05	5.427e-05	5.537e-05	4.749e-05	4.832e-05	5.843e-05	6.142e-05	5.408e-05	4.774e-05	4.728e-05	6.549e-05
Ethyl 2-Hydroxy-3-Methylbutanoate	-	Esters	Esters	-	-	HMDB0059842	C7 H14 O3	7.962	-	pos	-	-	-	-	Lipids and lipid-like molecules	Fatty Acyls	2441-06-7	Fatty acid esters	1419.1033138402	1422	99.86	0.20828595831868	94.4	1.556e-06	1.277e-06	1.305e-06	8.602e-06	7.911e-06	8.238e-06	1.399e-05	1.234e-05	1.273e-05	2.05e-05	2.336e-05	1.93e-05	1.17e-05	1.073e-05	1.572e-05
Ethyl (Methylthio)Acetate	wine;spicy;fatty;citrus;apricot;earthy;herbal;nutty;green;vegetable;woody;fruity;meaty	Esters	Esters	-	-	-	C5 H10 O2 S	8.305	-	pos	-	-	-	-	-	-	4455-13-4	-	1441.3905133203	1443	99.92	0.17405953602214	94.4	6.225e-07	5.601e-07	6.083e-07	1.622e-06	1.491e-06	1.673e-06	2.732e-06	2.356e-06	2.503e-06	4.126e-06	4.692e-06	3.695e-06	2.287e-06	2.169e-06	2.967e-06
Humulene	wood	Terpenoids	Sesquiterpenoids	map01062;map00909	Biosynthesis of terpenoids and steroids;Sesquiterpenoid and triterpenoid biosynthesis	HMDB0036467;HMDB0304691;LMPR0103110001	C15 H24	11.317	C09684	pos	-	-	Metabolism;Metabolism	Chemical structure transformation maps;Metabolism of terpenoids and polyketides	Lipids and lipid-like molecules	Prenol lipids	6753-98-6	Sesquiterpenoids	1665.6759348035	1667	99.94	0.27373096189007	93.3	1.782e-05	1.576e-05	1.635e-05	1.037e-05	1.026e-05	1.054e-05	9.389e-06	9.017e-06	9.381e-06	1e-05	1.21e-05	1.004e-05	7.95e-06	1.017e-05	1.371e-05
5-(1,5-Dimethyl-4-Hexenyl)-2-Methyl-Bicyclo(3.1.0)Hex-2-Ene	-	Terpenoids	Sesquiterpenoids	-	-	-	C15 H24	10.114	-	pos	-	-	-	-	-	-	58319-06-5	-	1563.65	1560	99.84	0.12657356738093	93.6	2.478e-06	2.399e-06	2.226e-06	1.135e-06	1.44e-06	1.297e-06	1.007e-06	6.735e-07	9.514e-07	9.159e-07	9.133e-07	7.039e-07	9.256e-07	1.139e-06	1.181e-06
Ethyl Oleate	-	Esters	Esters	-	-	HMDB0034451;LMFA07010880	C20 H38 O2	16.165	C03425	pos	-	-	-	-	Lipids and lipid-like molecules	Fatty Acyls	111-62-6	Fatty acid esters	2478.2	2471	99.8	0.29252930250455	92.2	4.693e-05	5.963e-05	4.328e-05	0.0002306	7.682e-05	0.000111	0.0007257	0.0004154	0.0005122	0.0008206	0.0004937	0.0004161	0.0002129	0.0001643	0.0002938
Hedycaryol	-	Terpenoids	Sesquiterpenoids	-	-	-	C15 H26 O	14.451	-	pos	-	-	-	-	-	-	21657-90-9	-	2123.1225296443	2081	98.61	0.17969088249721	93.8	3.255e-05	2.716e-05	2.716e-05	2.32e-05	2.062e-05	2.23e-05	2.108e-05	1.678e-05	1.847e-05	2.132e-05	2.275e-05	1.969e-05	1.893e-05	1.782e-05	2.467e-05
1,5,7-Trimethyl-1,2,3,4-Tetrahydronaphthalene	-	Hydrocarbons	Unknown hydrocarbons	-	-	HMDB0059696	C13 H18	8.297	-	pos	-	-	-	-	Benzenoids	Tetralins	21693-55-0	Not Available	1440.8706952567	1462	99	0.23637378410451	93.6	6.058e-06	4.982e-06	6.022e-06	8.254e-06	9.276e-06	9.09e-06	8.012e-06	9.244e-06	9.415e-06	9.315e-06	1.318e-05	1.325e-05	7.449e-06	7.977e-06	1.134e-05
1-Methyl-4-(1-Methylpropyl)-Benzene	-	Terpenoids	Monoterpenoids	-	-	HMDB0061809	C11 H16	6.995	-	pos	-	-	-	-	Lipids and lipid-like molecules	Prenol lipids	1595-16-0	Monoterpenoids	1356.3836681789	1315	97.84	0.0838609594516	93.5	3.144e-06	2.477e-06	2.06e-06	1.915e-06	2.129e-06	2.366e-06	1.909e-05	1.735e-05	1.835e-05	2.104e-05	2.406e-05	2.758e-05	1.172e-05	1.207e-05	1.368e-05
(4Z)-4,11,11-Trimethyl-8-Methylidenebicyclo[7.2.0]Undec-4-Ene	wood;spicy;woody	Terpenoids	Sesquiterpenoids	-	-	-	C15 H24	10.511	-	pos	-	-	-	-	-	-	87-44-5	-	1591.5087719298	1594	99.89	0.065704040062782	93.2	8.349e-06	5.857e-06	6.511e-06	3.242e-06	2.868e-06	2.986e-06	3.559e-06	3.016e-06	3.619e-06	3.451e-06	2.958e-06	2.737e-06	2.458e-06	2.711e-06	2.792e-06
1-Undecanol	waxy;clean clothes;citrus;rose;mandarin;soapy;fresh	Alcohols	Alcohols	-	-	HMDB0013113	C11 H24 O	12.138	-	pos	-	-	-	-	Lipids and lipid-like molecules	Fatty Acyls	112-42-5	Fatty alcohols	1756.4634146341	1719	98.5	0.10288227803705	86.2	8.922e-06	6.616e-06	6.997e-06	5.002e-06	4.95e-06	4.35e-06	4.826e-06	4.092e-06	4.269e-06	4.878e-06	5.197e-06	4.411e-06	4.3e-06	5.282e-06	4.927e-06
4'-Aminoacetophenone	-	Ketones	Ketones	-	-	-	C8 H9 N O	14.955	-	pos	-	-	-	-	-	-	99-92-3	-	2224.2616033755	2181	98.63	0.2532698342751	91.1	2.764e-06	2.756e-06	2.858e-06	5.246e-06	4.386e-06	4.792e-06	5.721e-06	4.516e-06	4.242e-06	6.041e-06	5.335e-06	5.265e-06	4.146e-06	4.302e-06	6.389e-06
Gamma-Butyrolactone	creamy;fatty;caramel;oily;sweet	Organoheterocyclic compounds	Other organoheterocyclic compounds	-	-	HMDB0000549	C4 H6 O2	10.847	C01770	pos	-	-	-	-	Organoheterocyclic compounds	Lactones	96-48-0	Gamma butyrolactones	1620.6136145733	1632	99.52	0.31397115522235	92.9	3.112e-07	2.753e-07	1.444e-07	3.739e-07	3.638e-07	5.015e-07	5.239e-07	4.055e-07	4.045e-07	5.085e-07	6.193e-07	5.268e-07	4.259e-07	4.335e-07	7.15e-07
(2-Propynyloxy)-Benzene	-	Phenol ethers	Phenol ethers	-	-	-	C9 H8 O	12.701	-	pos	-	-	-	-	-	-	13610-02-1	-	1829.9418604651	1800	98.85	0.1415503609757	88.9	2.213e-05	1.471e-05	1.775e-05	1.734e-05	1.529e-05	1.906e-05	1.59e-05	1.574e-05	1.563e-05	1.89e-05	1.927e-05	1.597e-05	1.496e-05	1.537e-05	1.919e-05
Damascenone	apple;tobacco;rose;smoke;honey;sweet;apple. rose	Ketones	Ketones	-	-	HMDB0013804	C13 H18 O	12.599	-	pos	-	-	-	-	Organic oxygen compounds	Organooxygen compounds	23726-93-4	Carbonyl compounds	1815.1162790698	1813	99.92	0.25103450606591	93.4	1.699e-05	1.562e-05	1.632e-05	2.46e-05	2.432e-05	2.585e-05	1.763e-05	1.708e-05	1.739e-05	1.508e-05	1.874e-05	1.566e-05	1.548e-05	1.729e-05	2.454e-05
Cis-Cinnamaldehyde	spicy;cinnamon	Aldehydes	Aldehydes	-	-	-	C9 H8 O	12.77	-	pos	-	-	-	-	-	-	57194-69-1	-	1839.9709302326	1884	98.39	0.13584882057532	89.9	3.521e-05	2.791e-05	2.855e-05	2.89e-05	2.558e-05	2.582e-05	1.849e-05	1.675e-05	1.867e-05	2.027e-05	2.407e-05	1.784e-05	2.335e-05	2.128e-05	2.77e-05
4-Pentenyl Acetate	-	Esters	Esters	-	-	HMDB0032460	C7 H12 O2	5.269	-	pos	-	-	-	-	Organic acids and derivatives	Carboxylic acids and derivatives	1576-85-8	Carboxylic acid derivatives	1241.5699658703	1207	98.03	0.23424623643898	93.7	1.67e-05	1.476e-05	1.44e-05	2.504e-05	2.307e-05	2.404e-05	2.226e-05	1.956e-05	2.041e-05	2.228e-05	2.634e-05	2.17e-05	1.976e-05	1.866e-05	2.816e-05
2-Thiophenemethanol	-	Organoheterocyclic compounds	Heteroaromatic compounds	-	-	HMDB0032993	C5 H6 O S	13.411	-	pos	-	-	-	-	Organoheterocyclic compounds	Heteroaromatic compounds	636-72-6	Not Available	1937.6859504132	1937	99.98	0.19650287355353	90.7	2.877e-06	2.294e-06	2.5e-06	5.026e-06	4.314e-06	4.661e-06	5.196e-06	3.96e-06	4.032e-06	5.324e-06	4.961e-06	5.051e-06	4.084e-06	3.997e-06	5.589e-06
1-Iodoundecane	-	Haloalkanes	Haloalkanes	-	-	-	C11 H23 I	12.5	-	pos	-	-	-	-	-	-	4282-44-4	-	1800.73	1816	99.42	0.18379613596726	87.2	2.39e-06	1.923e-06	1.639e-06	1.906e-06	1.243e-06	2.454e-06	2.538e-06	1.932e-06	2.423e-06	2.447e-06	2.788e-06	2.598e-06	2.004e-06	1.462e-06	2.09e-06
Diethyl Glutarate	-	Esters	Esters	-	-	HMDB0059879	C9 H16 O4	12.28	-	pos	-	-	-	-	Lipids and lipid-like molecules	Fatty Acyls	818-38-2	Fatty acid esters	1773.7804878049	1774	99.99	0.22084550228892	94	1.741e-05	1.615e-05	1.62e-05	2.152e-05	1.795e-05	1.992e-05	2.153e-05	1.754e-05	1.747e-05	2.35e-05	2.265e-05	2.169e-05	1.696e-05	1.835e-05	2.528e-05
Methyl Palmitate	waxy;fatty;oily	Esters	Esters	-	-	HMDB0061859	C17 H34 O2	14.917	C16995	pos	-	-	-	-	Lipids and lipid-like molecules	Fatty Acyls	112-39-0	Fatty acid esters	2216.2447257384	2209	99.77	0.2183509088514	93.6	2.635e-05	2.317e-05	2.425e-05	3.258e-05	1.785e-05	2.444e-05	2.486e-05	1.701e-05	1.733e-05	2.141e-05	1.658e-05	1.615e-05	1.979e-05	1.638e-05	2.524e-05
Butyraldehyde	wine;apple;herbal;cocoa;woody;meaty;nutty;earthy;musty;creamy;malty;vegetable;spicy;fatty;citrus;pear;chocolate;pungent;bread;green;fruity	Aldehydes	Aldehydes	map01100;map01120;map00650	Metabolic pathways;Microbial metabolism in diverse environments;Butanoate metabolism	HMDB0003543	C4 H8 O	1.573	C01412	pos	-	-	Metabolism;Metabolism;Metabolism	Global and overview maps;Global and overview maps;Carbohydrate metabolism	Organic oxygen compounds	Organooxygen compounds	123-72-8	Carbonyl compounds	907.59493670886	877	97.61	0.20000543915536	91.1	1.696e-06	1.491e-06	1.342e-06	2.032e-06	1.984e-06	2.281e-06	1.644e-06	2.199e-06	2.175e-06	2.763e-06	2.988e-06	2.664e-06	2.138e-06	1.995e-06	2.866e-06
Cis-5-Octen-1-Ol	watery;fresh;watermelon;melon	Alcohols	Alcohols	-	-	-	C8 H16 O	10.718	-	pos	-	-	-	-	-	-	64275-73-6	-	1608.2454458293	1615	99.71	0.2380101758478	94	1.064e-05	8.666e-06	9.817e-06	4.008e-05	2.977e-05	3.295e-05	1.376e-05	1.808e-05	1.933e-05	2.121e-05	2.699e-05	2.93e-05	1.69e-05	2.371e-05	2.758e-05
4,4,7A-Trimethyl-5,6,7,7A-Tetrahydrobenzofuran-2(4H)-One	musky;coumarin;red fruit;ripe apricot;woody	Organoheterocyclic compounds	Furans	-	-	-	C11 H16 O2	15.6	-	pos	-	-	-	-	-	-	15356-74-8	-	2362.1739130435	2327	98.96	0.24828477829713	94	9.162e-06	9.01e-06	9.585e-06	1.152e-05	1.034e-05	1.144e-05	8.751e-06	7.906e-06	8.167e-06	9.477e-06	9.672e-06	8.571e-06	8.169e-06	1.257e-05	1.345e-05
Tridecane	alkane	Hydrocarbons	Alkanes	-	-	HMDB0034284;LMFA11000001	C13 H28	6.057	C13834	pos	-	-	-	-	Hydrocarbons	Saturated hydrocarbons	629-50-5	Alkanes	1295.3583617747	1300	99.75	0.085003388424578	93.5	5.19e-06	5.11e-06	4.132e-06	5.219e-06	4.404e-06	5.164e-06	4.756e-06	3.744e-06	3.729e-06	5.247e-06	5.226e-06	3.809e-06	4.736e-06	3.994e-06	4.374e-06
Dodecane	alkane	Hydrocarbons	Alkanes	-	-	HMDB0031443;HMDB0031444;HMDB0031444;LMFA11000004	C12 H26	5.237	C08374	pos	-	-	-	-	Hydrocarbons	Saturated hydrocarbons	112-40-3	Alkanes	1239.39	1200	97.75	0.082889248650223	93.9	2.38e-05	1.862e-05	1.949e-05	1.352e-05	1.53e-05	1.587e-05	1.673e-05	1.601e-05	1.653e-05	1.715e-05	1.742e-05	1.459e-05	1.636e-05	1.664e-05	1.425e-05
(1,11)-Oxido Calamenene	-	Unknown	Unknown	-	-	-	C15 H20 O	12.944	-	pos	-	-	-	-	-	-	143785-42-6	-	1865.26	1898	98.81	0.18319860217279	87.3	3.582e-06	3.169e-06	2.196e-06	4.417e-06	4.462e-06	4.646e-06	3.155e-06	3.159e-06	3.283e-06	2.929e-06	3.473e-06	2.921e-06	2.904e-06	3.041e-06	4.019e-06
(1S)-1,7,7-Trimethyl-Bicyclo[2.2.1]Heptan-2-One	-	Terpenoids	Monoterpenoids	-	-	-	C10 H16 O	9.278	-	pos	-	-	-	-	-	-	76-22-2	-	1504.9824561404	1511	99.72	0.24175359502324	87.1	1.916e-06	1.768e-06	1.697e-06	3.643e-06	3.596e-06	3.661e-06	3.735e-06	3.524e-06	3.75e-06	4.128e-06	4.881e-06	4.097e-06	3.038e-06	3.372e-06	4.733e-06
[2R-Cis]-1,2,3,4,4A,5,6,7-Octahydro-Alpha,Alpha,4A,8-Tetramethyl-2-Naphthalenemethanol	-	Terpenoids	Sesquiterpenoids	-	-	-	C15 H26 O	14.683	-	pos	-	-	-	-	-	-	1209-71-8	-	2168.9723320158	2177	99.74	0.23777675778168	89.9	7.721e-06	6.652e-06	6.892e-06	1.168e-05	1.16e-05	1.167e-05	1.088e-05	1.009e-05	1.051e-05	1.159e-05	1.329e-05	1.106e-05	8.73e-06	9.725e-06	1.353e-05
Trans,Trans-Farnesol	linden;angelica;lilac;waxy;sweet;anise;pear;balsamic;mild;grapefruit;muguet;orange;fresh;lily	Terpenoids	Sesquiterpenoids	-	-	-	C15 H26 O	15.328	-	pos	-	-	-	-	-	-	106-28-5	-	2303.0434782609	2350	98.62	0.20717238470801	93.7	0.001667	0.001424	0.001503	0.001411	0.00125	0.001357	0.001381	0.00113	0.001172	0.001406	0.001531	0.001273	0.001172	0.001245	0.001696
2-Decanone	orange;fatty;peach	Ketones	Ketones	-	-	HMDB0031409	C10 H20 O	9.034	-	pos	-	-	-	-	Organic oxygen compounds	Organooxygen compounds	693-54-9	Carbonyl compounds	1488.76	1493	99.8	0.04151582470024	92.7	6.259e-05	4.909e-05	5.001e-05	5.516e-05	4.927e-05	5.741e-05	5.248e-05	5.406e-05	5.297e-05	5.341e-05	6.353e-05	4.325e-05	4.974e-05	5.129e-05	5.398e-05
Ethyl 2-Hydroxyisobutyrate	-	Esters	Esters	-	-	-	C6 H12 O3	11.395	-	pos	-	-	-	-	-	-	80-55-7	-	1673.1543624161	1705	98.71	0.28464528434058	92.6	8.015e-07	7.169e-07	6.603e-07	2.152e-06	1.903e-06	2.058e-06	2.453e-06	1.813e-06	1.799e-06	2.525e-06	2.534e-06	2.382e-06	1.75e-06	1.83e-06	2.843e-06
Calamenene	-	Terpenoids	Sesquiterpenoids	-	-	HMDB0061837	C15 H22	12.712	-	pos	-	-	-	-	Lipids and lipid-like molecules	Prenol lipids	483-77-2	Sesquiterpenoids	1831.5406976744	1839	99.72	0.26801320885546	87.1	4.699e-06	4.559e-06	4.7e-06	4.234e-06	4.615e-06	4.45e-06	2.792e-06	3.031e-06	3.1e-06	3.243e-06	3.723e-06	3.276e-06	2.787e-06	3.311e-06	4.649e-06
Anthracene	-	Hydrocarbons	Unknown hydrocarbons	map01100;map00624;map01120	Metabolic pathways;Polycyclic aromatic hydrocarbon degradation;Microbial metabolism in diverse environments	HMDB0248460	C14 H10	17.552	C14315	pos	-	-	Metabolism;Metabolism;Metabolism	Global and overview maps;Xenobiotics biodegradation and metabolism;Global and overview maps	Benzenoids	Anthracenes	120-12-7	Not Available	2701.5348288076	2740	99.03	0.21820864632895	87.4	1.32e-08	9.443e-09	1.013e-08	9.852e-09	1.224e-08	1.032e-08	1.959e-06	1.567e-06	1.697e-06	2.698e-06	2.929e-06	2.566e-06	1.257e-06	1.139e-06	1.704e-06
3-Cyclohexen-1-Ol, 4-Methyl-1-(1-Methylethyl)-, Acetate	-	Terpenoids	Monoterpenoids	-	-	-	C12 H20 O2	10.432	-	pos	-	-	-	-	-	-	4821-04-9	-	1585.9649122807	1630	98.14	0.29389863674349	86.9	6.298e-06	5.849e-06	6.221e-06	3.132e-06	3.658e-06	3.776e-06	2.712e-06	2.639e-06	2.811e-06	2.659e-06	3.581e-06	3.069e-06	2.446e-06	3.188e-06	4.392e-06
Ethyl Tetradecanoate	waxy;sweet;violet;soapy;orris;ether	Esters	Esters	-	-	HMDB0034153;LMFA07010468	C16 H32 O2	14.043	-	pos	-	-	-	-	Lipids and lipid-like molecules	Fatty Acyls	124-06-1	Fatty acid esters	2046.7032967033	2049	99.92	0.28664589713833	93.6	0.0006791	0.0005517	0.0006315	0.0005534	0.0003597	0.00044	0.0007268	0.0005494	0.0006362	0.0006134	0.0005671	0.0005082	0.000377	0.0004072	0.0006236
Tonalid	-	Unknown	Unknown	-	-	HMDB0061860	C18 H26 O	15.421	-	pos	-	-	-	-	Benzenoids	Tetralins	21145-77-7	Not Available	2323.2608695652	2373	98.56	0.089292736796492	93.6	6.456e-06	5.253e-06	4.651e-06	5.28e-06	4.736e-06	5.219e-06	4.118e-06	3.138e-06	4.04e-06	4.537e-06	4.364e-06	4.357e-06	3.491e-06	2.943e-06	3.091e-06
5-Decanone	-	Ketones	Ketones	-	-	-	C10 H20 O	7.442	-	pos	-	-	-	-	-	-	820-29-1	-	1385.3532080363	1373	99.38	0.22146590080955	93.6	2.108e-06	1.94e-06	1.978e-06	2.28e-06	2.328e-06	2.258e-06	2.229e-06	2.038e-06	2.125e-06	2.647e-06	2.761e-06	2.586e-06	1.755e-06	2.031e-06	2.685e-06
5-Ethylcyclopentene-1-Carbaldehyde	-	Aldehydes	Aldehydes	-	-	-	C8 H12 O	7.815	-	pos	-	-	-	-	-	-	36431-60-4	-	1409.5516569201	1410	99.98	0.2256657513622	93.5	7.013e-06	6.034e-06	6.141e-06	2.796e-06	2.817e-06	2.704e-06	2.581e-06	2.54e-06	2.671e-06	3.724e-06	4.715e-06	3.578e-06	2.333e-06	2.157e-06	3.24e-06
1,3,5-Trimethyl-2-Propylbenzene	-	Hydrocarbons	Unknown hydrocarbons	-	-	-	C12 H18	9.407	-	pos	-	-	-	-	-	-	4810-04-2	-	1514.0350877193	1507	99.68	0.045112652932001	92.5	2.186e-07	1.825e-07	1.238e-07	2.785e-07	2.525e-07	3.83e-07	7.424e-06	6.286e-06	6.553e-06	8.363e-06	9.946e-06	1.089e-05	4.377e-06	4.403e-06	4.741e-06
2-Methylhexanoic Acid	cheese;fatty;lard;fruity;oily	Acids	Acids	-	-	HMDB0031594	C7 H14 O2	12.447	-	pos	-	-	-	-	Lipids and lipid-like molecules	Fatty Acyls	4536-23-6	Fatty acids and conjugates	1794.1463414634	1757	98.55	0.2435693472229	93.2	3.791e-05	3.84e-05	3.767e-05	6.557e-05	5.636e-05	6.183e-05	6.107e-05	4.777e-05	4.984e-05	5.828e-05	5.55e-05	5.438e-05	4.507e-05	5.148e-05	7.12e-05
Nerol	neroli;natural;citrus;sweet;magnolia;bitter	Terpenoids	Monoterpenoids	map00907;map01062;map01120	Pinene, camphor and geraniol degradation;Biosynthesis of terpenoids and steroids;Microbial metabolism in diverse environments	HMDB0005812;LMPR0102010010	C10 H18 O	12.424	C09871	pos	-	-	Metabolism;Metabolism;Metabolism	Metabolism of terpenoids and polyketides;Chemical structure transformation maps;Global and overview maps	Lipids and lipid-like molecules	Prenol lipids	106-25-2	Monoterpenoids	1791.3414634146	1797	99.78	0.414809	92.9	4.568e-06	1.703e-06	1.802e-06	6.345e-06	4.896e-06	5.282e-06	6.536e-06	3.997e-06	4.078e-06	5.716e-06	7.864e-06	4.957e-06	3.624e-06	2.258e-06	5.36e-06
Iso-3-Thujyl Acetate	-	Terpenoids	Monoterpenoids	-	-	-	C12 H20 O2	10.43	-	pos	-	-	-	-	-	-	62181-91-3	-	1585.8245614035	1626	98.3	0.28315136646743	81.9	3.613e-06	3.328e-06	3.167e-06	2.783e-06	2.827e-06	2.711e-06	2.179e-06	1.902e-06	2.226e-06	2.455e-06	3.139e-06	2.378e-06	2.241e-06	2.399e-06	3.672e-06
Ethyl Trans-2-Hexenoate	rum;sweet;juicy;green;vegetable;fruity	Esters	Esters	-	-	-	C8 H14 O2	6.767	-	pos	-	-	-	-	-	-	27829-72-7	-	1341.6072585872	1340	99.92	0.16515546582746	93.4	3.439e-06	2.564e-06	2.537e-06	3.666e-06	3.358e-06	3.605e-06	3.619e-06	3.121e-06	3.208e-06	3.466e-06	4.031e-06	3.206e-06	3.345e-06	2.945e-06	4.071e-06
1,1,3-Triethoxypropane	-	Ethers	Ethers	-	-	-	C9 H20 O3	6.571	-	pos	-	-	-	-	-	-	7789-92-6	-	1328.9047310434	1297	98.31	0.19037050051917	93.2	1.697e-05	1.418e-05	1.491e-05	0.0001228	0.0001176	0.0001224	0.000194	0.0001829	0.0001885	0.0002675	0.0003199	0.0002583	0.000157	0.0001563	0.0002147
(1E,3Z,6E,10E,14S)-3,7,11-Trimethyl-14-(1-Methylethyl)-1,3,6,10-Cyclotetradecatetraene	-	Terpenoids	Diterpenoids	-	-	-	C20 H32	14.956	-	pos	-	-	-	-	-	-	1898-13-1	-	2224.4725738397	2181	98.63	0.28713446796439	93	1.289e-05	1.079e-05	1.161e-05	1.067e-05	1.234e-05	1.316e-05	9.569e-06	9.04e-06	9.53e-06	9.575e-06	1.149e-05	9.23e-06	7.975e-06	1.062e-05	1.423e-05
Dihydromyrcenol	citrus;cologne;tart lime	Alcohols	Alcohols	-	-	-	C10 H20 O	7.63	-	pos	-	-	-	-	-	-	18479-58-8	-	1397.54	1438	98.07	0.20303437635181	90.9	4.467e-07	4.434e-07	3.883e-07	1.124e-06	9.464e-07	7.311e-07	5.932e-07	6.507e-07	5.905e-07	1.459e-06	1.725e-06	1.387e-06	8.97e-07	7.993e-07	5.935e-07
(Phenoxymethyl)-Benzene	-	Phenol ethers	Phenol ethers	-	-	-	C13 H12 O	15.326	-	pos	-	-	-	-	-	-	946-80-5	-	2302.6086956522	2329	99.22	0.18869640076929	90.7	0.0004023	0.0003234	0.0003411	0.0003411	0.0002963	0.0003313	0.0002739	0.0002236	0.0002355	0.0002851	0.0003096	0.0002567	0.0002989	0.0002984	0.0004082
3-(Methylthio)Propionaldehyde	tomato;cooked potato;beef;potato;peanut;earthy;musty;creamy;fish;vegetable	Aldehydes	Aldehydes	-	-	-	C4 H8 O S	8.418	-	pos	-	-	-	-	-	-	3268-49-3	-	1448.7329434698	1454	99.75	0.25974114932725	86.4	3.086e-07	3.334e-07	4.478e-07	2.489e-06	2.425e-06	2.598e-06	3.071e-06	3.18e-06	3.333e-06	5.265e-06	5.822e-06	5.348e-06	3.074e-06	2.742e-06	4.415e-06
1-Methyl-2,3-Dihydro-1H-Indene	-	Hydrocarbons	Unknown hydrocarbons	-	-	-	C10 H12	7.118	-	pos	-	-	-	-	-	-	767-58-8	-	1364.3551523007	1408	97.87	0.085598093163737	93	6.895e-06	5.928e-06	5.654e-06	3.828e-06	3.314e-06	3.867e-06	5.531e-05	5.099e-05	5.31e-05	5.99e-05	6.714e-05	7.321e-05	3.219e-05	3.377e-05	3.793e-05
2,7-Dimethylnaphthalene	-	Hydrocarbons	Unknown hydrocarbons	-	-	-	C12 H12	13.58	-	pos	-	-	-	-	-	-	582-16-1	-	1965.6198347107	1970	99.85	0.15266162987885	86.3	1.535e-06	1.131e-06	1.127e-06	3.029e-06	2.899e-06	3.05e-06	1.845e-06	1.48e-06	1.499e-06	1.939e-06	1.91e-06	1.811e-06	1.718e-06	1.772e-06	2.249e-06
1-Octen-3-One	mushroom;earthy;metallic;musty;dirty;herbal	Ketones	Ketones	-	-	HMDB0031309;LMFA12000011	C8 H14 O	6.102	-	pos	-	-	-	-	Organic oxygen compounds	Organooxygen compounds	4312-99-6	Carbonyl compounds	1298.4300341297	1301	99.86	0.1917498305088	91.8	8.596e-06	6.887e-06	7.15e-06	1.051e-05	9.878e-06	1.025e-05	6.225e-06	6.398e-06	7.405e-06	7.776e-06	8.804e-06	7.5e-06	7.504e-06	7.392e-06	1.023e-05
2-Isobutyl-Norbornane	-	Terpenoids	Monoterpenoids	-	-	-	C11 H20	10.719	-	pos	-	-	-	-	-	-	18127-14-5	-	1608.3413231064	1650	98.27	0.20436215662993	93.3	6.577e-06	5.807e-06	6.239e-06	2.135e-05	1.823e-05	1.675e-05	9.944e-06	9.046e-06	1.078e-05	1.5e-05	1.836e-05	1.471e-05	1.106e-05	1.127e-05	1.564e-05
1-Butoxy-1-Ethoxyethane	-	Ethers	Ethers	-	-	HMDB0037635	C8 H18 O2	2.845	-	pos	-	-	-	-	Organic oxygen compounds	Organooxygen compounds	57006-87-8	Ethers	1041.7721518987	1012	97.98	0.17467623064936	92.8	1.549e-05	1.182e-05	1.103e-05	3.452e-05	3.379e-05	3.486e-05	4.474e-05	4.103e-05	4.137e-05	5.744e-05	6.753e-05	5.043e-05	3.878e-05	3.441e-05	4.825e-05
Methyleugenol	coconut;sweet;balsamic;mesquite;lilac;peach;anise;musty;creamy;carnation;bitter;banana;spicy;chocolate;warm;raspberry;spice;apricot;plum;oily;cinnamon;fresh;vanilla	Alcohols	Alcohols	map00940	Phenylpropanoid biosynthesis	HMDB0031864	C11 H14 O2	13.836	C10454	pos	-	-	Metabolism	Biosynthesis of other secondary metabolites	Benzenoids	Benzene and substituted derivatives	93-15-2	Methoxybenzenes	2008.7912087912	2015	99.79	0.23049221296681	93.2	3.725e-06	1.837e-06	1.975e-06	3.042e-06	2.078e-06	1.784e-06	2.662e-06	1.5e-06	1.4e-06	2.122e-06	2.787e-06	1.754e-06	1.671e-06	1.13e-06	1.16e-06
Trans-Nerolidol	waxy;flower;citrus;wood;green;wax;woody	Terpenoids	Sesquiterpenoids	-	-	-	C15 H26 O	13.967	-	pos	-	-	-	-	-	-	40716-66-3	-	2032.7838827839	2042	99.69	0.19338409770823	92.4	4.163e-06	3.284e-06	2.803e-06	2.201e-05	1.882e-05	2.024e-05	2.078e-05	1.644e-05	1.777e-05	2.07e-05	1.722e-05	1.749e-05	1.709e-05	1.408e-05	2.076e-05
Isopropyl Myristate	oily;fatty;cinnamon	Esters	Esters	-	-	HMDB0040392	C17 H34 O2	13.97	-	pos	-	-	-	-	Lipids and lipid-like molecules	Fatty Acyls	110-27-0	Fatty acid esters	2033.3333333333	2027	99.78	0.2096536751551	92.5	1.334e-05	1.03e-05	1.077e-05	1.997e-05	1.426e-05	1.554e-05	1.827e-05	1.426e-05	1.415e-05	1.655e-05	1.365e-05	1.519e-05	1.279e-05	1.161e-05	1.712e-05
3-Methyl-2-Buten-1-Ol	herbal;green;fruity;lavender	Alcohols	Alcohols	map00740	Riboflavin metabolism	HMDB0030124;LMFA05000106	C5 H10 O	6.344	C01390	pos	-	-	Metabolism	Metabolism of cofactors and vitamins	Organic oxygen compounds	Organooxygen compounds	556-82-1	Alcohols and polyols	1314.1931302657	1320	99.7	0.21927949553992	92.7	4.446e-06	3.81e-06	3.967e-06	5.985e-06	5.712e-06	5.893e-06	5.138e-06	4.975e-06	5.189e-06	5.313e-06	6.173e-06	4.945e-06	4.717e-06	4.643e-06	6.714e-06
1,3,5-Triethylbenzene	-	Hydrocarbons	Unknown hydrocarbons	-	-	-	C12 H18	9.485	-	pos	-	-	-	-	-	-	102-25-0	-	1519.5087719298	1472	97.79	0.04285885346434	93.1	1.63e-06	2.02e-06	1.911e-06	1.087e-06	7.634e-07	7.26e-07	7.967e-07	6.184e-07	1.27e-06	9.677e-07	7.813e-07	7.334e-07	7.972e-07	8.359e-07	8.686e-07
1,3-Diacetylbenzene	-	Ketones	Ketones	-	-	HMDB0302382	C10 H10 O2	15.504	-	pos	-	-	-	-	Organic oxygen compounds	Organooxygen compounds	6781-42-6	Carbonyl compounds	2341.3043478261	2333	99.75	0.20059461681775	93.1	7.041e-06	5.856e-06	5.305e-06	6.875e-06	5.51e-06	5.897e-06	6.887e-06	4.22e-06	5.23e-06	6.371e-06	6.225e-06	5.256e-06	5.449e-06	3.62e-06	4.801e-06
P-Xylene	-	Hydrocarbons	Unknown hydrocarbons	map01100;map01220;map00622;map01120	Metabolic pathways;Degradation of aromatic compounds;Xylene degradation;Microbial metabolism in diverse environments	HMDB0059924	C8 H10	3.777	C06756	pos	-	-	Metabolism;Metabolism;Metabolism;Metabolism	Global and overview maps;Global and overview maps;Xenobiotics biodegradation and metabolism;Global and overview maps	Benzenoids	Benzene and substituted derivatives	106-42-3	Xylenes	1130.0870942201	1139	99.46	0.19477485205186	89.6	9.14e-06	7.866e-06	7.965e-06	6.019e-06	5.883e-06	6.837e-06	1.486e-05	1.456e-05	1.485e-05	1.341e-05	1.66e-05	1.099e-05	8.829e-06	9.164e-06	1.24e-05
Ethyl 2-Furanpropionate	balsamic;sweet;fruity;pineapple	Esters	Esters	-	-	HMDB0032921	C9 H12 O3	11.411	-	pos	-	-	-	-	Lipids and lipid-like molecules	Fatty Acyls	10031-90-0	Fatty acid esters	1674.6883988495	1674	99.97	0.20270380792953	92.3	7.485e-06	5.696e-06	5.93e-06	4.584e-06	4.182e-06	4.474e-06	5.362e-06	4.644e-06	4.265e-06	4.184e-06	4.44e-06	4e-06	4.212e-06	4.08e-06	5.79e-06
2-Acetylpyrrole	nutty;licorice;musty;walnut;coumarin;bread	Ketones	Ketones	-	-	HMDB0035882	C6 H7 N O	13.589	-	pos	-	-	-	-	Organic oxygen compounds	Organooxygen compounds	1072-83-9	Carbonyl compounds	1967.1074380165	1973	99.79	0.27667776536483	91.5	1.915e-06	1.858e-06	7.505e-07	1.934e-06	1.273e-06	1.539e-06	1.804e-06	1.377e-06	1.431e-06	1.907e-06	1.637e-06	1.612e-06	1.426e-06	1.402e-06	2.22e-06
Indane	-	Hydrocarbons	Unknown hydrocarbons	-	-	HMDB0059837	C9 H10	7.119	-	pos	-	-	-	-	Benzenoids	Indanes	496-11-7	Not Available	1364.4199611147	1368	99.82	0.086745472795185	90.7	4.688e-06	4.215e-06	3.916e-06	2.607e-06	2.393e-06	2.794e-06	1.5e-05	1.373e-05	1.426e-05	1.655e-05	1.887e-05	1.793e-05	9.839e-06	1.074e-05	1.171e-05
3,3,6-Trimethylhepta-1,5-Dien-4-One	herbal;honey;green;berry;minty	Ketones	Ketones	-	-	HMDB0303501	C10 H16 O	6.433	-	pos	-	-	-	-	Organic oxygen compounds	Organooxygen compounds	546-49-6	Carbonyl compounds	1319.9611147116	1348	98.57	0.19567902080285	92	2.596e-06	2.125e-06	2.049e-06	1.48e-06	1.156e-06	1.398e-06	4.176e-06	4.247e-06	4.522e-06	5.285e-06	7.05e-06	5.605e-06	3.298e-06	3.494e-06	4.681e-06
2-Pentylthiophene	sweet;cranberry;fruity;fatty	Organoheterocyclic compounds	Heteroaromatic compounds	-	-	HMDB0040240	C9 H14 S	9.02	-	pos	-	-	-	-	Organoheterocyclic compounds	Heteroaromatic compounds	4861-58-9	Not Available	1487.8492527615	1452	98.3	0.2132584496924	89.4	5.166e-07	3.776e-07	4.508e-07	1.224e-06	1.206e-06	1.303e-06	1.809e-06	1.625e-06	1.787e-06	2.26e-06	2.836e-06	2.359e-06	1.425e-06	1.533e-06	2.094e-06
1-Iodo-Decane	-	Haloalkanes	Haloalkanes	-	-	-	C10 H21 I	11.494	-	pos	-	-	-	-	-	-	2050-77-3	-	1682.6462128476	1706	99.06	0.32498628701322	84.1	3.947e-06	5.024e-06	4.142e-06	5.313e-06	4.206e-06	4.592e-06	4.394e-06	4.196e-06	4.475e-06	4.868e-06	4.447e-06	4.513e-06	4.279e-06	4.371e-06	7.321e-06
2,6-Di-Tert-Butyl-4-Hydroxy-4-Methyl-2,5-Cyclohexadien-1-One	-	Terpenoids	Monoterpenoids	-	-	-	C15 H24 O2	14.28	-	pos	-	-	-	-	-	-	10396-80-2	-	2090.1098901099	2116	99.16	0.29132390503418	92.4	1.78e-05	1.313e-05	1.448e-05	2.685e-05	2.206e-05	2.219e-05	2.127e-05	1.961e-05	2.003e-05	2.584e-05	3.044e-05	2.504e-05	2.174e-05	2.009e-05	3.35e-05
3-Chlorocyclohexene	-	Haloalkanes	Haloalkanes	-	-	-	C6 H9 Cl	5.111	-	pos	-	-	-	-	-	-	2441-97-6	-	1230.7849829352	1215	99.1	0.11211538084978	86.2	1.704e-05	1.332e-05	1.408e-05	1.245e-05	1.258e-05	1.247e-05	1.223e-05	1.136e-05	1.162e-05	1.214e-05	1.359e-05	1.153e-05	1.125e-05	1.014e-05	1.268e-05
Beta-Phellandrene	minty;terpene	Terpenoids	Monoterpenoids	-	-	HMDB0036081	C10 H16	4.598	C19818	pos	-	-	-	-	Lipids and lipid-like molecules	Prenol lipids	555-10-2	Monoterpenoids	1195.0910530483	1209	99.21	0.043705174206488	90.9	2.049e-05	1.868e-05	1.984e-05	1.827e-05	2.03e-05	1.964e-05	1.949e-05	1.905e-05	1.891e-05	1.837e-05	2.043e-05	2.016e-05	1.786e-05	1.926e-05	1.788e-05
1-Bromo-2-Chloro-Ethane	-	Haloalkanes	Haloalkanes	-	-	-	C2 H4 Br Cl	4.087	-	pos	-	-	-	-	-	-	107-04-0	-	1154.6318289786	1186	98.18	0.26412531692413	85.4	6.607e-06	6.06e-06	5.971e-06	6.339e-06	6.387e-06	7.271e-06	5.788e-06	6.504e-06	6.376e-06	6.128e-06	8.34e-06	5.98e-06	5.124e-06	5.915e-06	8.404e-06
1,1-Diethoxyhexane	-	Ethers	Ethers	-	-	-	C10 H22 O2	5.109	-	pos	-	-	-	-	-	-	3658-93-3	-	1230.6484641638	1230	99.96	0.41386058854555	92.7	6.345e-06	5.539e-06	5.763e-06	1.86e-05	1.104e-05	1.05e-05	1.955e-05	1.907e-05	1.171e-05	1.408e-05	1.717e-05	2.171e-05	9.492e-06	1.815e-05	2.346e-05
Diethyl Adipate	-	Esters	Esters	-	-	-	C10 H18 O4	13.121	C14566	pos	-	-	-	-	-	-	141-28-6	-	1890.99	1878	99.52	0.29984804904862	92.7	8.603e-06	8.747e-06	8.85e-06	7.082e-06	6.477e-06	7.586e-06	7.319e-06	6.481e-06	6.727e-06	7.944e-06	7.538e-06	6.838e-06	5.474e-06	7.131e-06	9.931e-06
Ethyl Dodecanoate	waxy;leafy;sweet;clean;soapy	Esters	Esters	-	-	HMDB0033788;LMFA07010464	C14 H28 O2	12.784	-	pos	-	-	-	-	Lipids and lipid-like molecules	Fatty Acyls	106-33-2	Fatty acid esters	1842.0058139535	1842	100	0.24310130974122	92.6	0.0001976	0.0001608	0.0001821	7.539e-05	6.508e-05	7.05e-05	6.505e-05	5.068e-05	5.14e-05	5.089e-05	5.244e-05	0.0001342	5.441e-05	6.949e-05	8.88e-05
N-Propyl Acrylate	-	Esters	Esters	-	-	-	C6 H10 O2	2.762	-	pos	-	-	-	-	-	-	925-60-0	-	1033.0168776371	1078	97.15	0.14521412052417	92.2	0.0004175	0.0003145	0.0003176	0.0003227	0.0003112	0.0003191	0.0002815	0.0002623	0.0002647	0.0002755	0.0003238	0.0002574	0.0002896	0.0002575	0.0003428
2-Hydroxycyclopentadecanone	-	Ketones	Ketones	-	-	-	C15 H28 O2	14.872	-	pos	-	-	-	-	-	-	4727-18-8	-	2206.7510548523	2189	99.44	0.18656364654084	92.4	0.001408	0.001201	0.001251	0.001066	0.0008965	0.0009598	0.0008647	0.0007067	0.0006978	0.0007717	0.0007958	0.0006732	0.0007585	0.0007797	0.001047
Methyl 2-Methylbutyrate	fatty;tutti frutti;sweet;green;fruity;apple	Esters	Esters	-	-	-	C6 H12 O2	2.759	-	pos	-	-	-	-	-	-	868-57-5	-	1032.7004219409	1015	98.8	0.15777736348059	89.7	0.0001278	8.996e-05	9.063e-05	9.385e-05	8.687e-05	9.025e-05	8.203e-05	7.386e-05	7.484e-05	8.001e-05	9.279e-05	7.239e-05	9.848e-05	7.366e-05	9.807e-05
Ethyl Nonanoate	waxy;natural;rum;rose;tropical;fruity;wine	Esters	Esters	-	-	HMDB0040193;LMFA07010878	C11 H22 O2	9.701	-	pos	-	-	-	-	Lipids and lipid-like molecules	Fatty Acyls	123-29-5	Fatty acid esters	1534.6666666667	1532	99.88	0.19814391806167	87.6	0.0001025	8.906e-05	8.887e-05	0.0001468	0.0001342	0.0001363	0.0001437	0.0001267	0.0001041	0.0001693	0.0001581	0.0001211	0.0001245	0.0001137	0.0001641
Propyl Lactate	-	Esters	Esters	-	-	-	C6 H12 O3	8.431	-	pos	-	-	-	-	-	-	616-09-1	-	1449.5776478233	1419	98.52	0.209394	92	2.333e-05	2.337e-05	2.36e-05	3.101e-05	3.751e-05	2.735e-05	3.137e-05	3.296e-05	3.229e-05	2.454e-05	3.886e-05	2.419e-05	4.399e-05	2.948e-05	4.312e-05
Gamma-Caprolactone	herbal;coumarin;coconut;tobacco;sweet	Organoheterocyclic compounds	Other organoheterocyclic compounds	-	-	HMDB0003843;LMFA07040010	C6 H10 O2	11.914	-	pos	-	-	-	-	Organoheterocyclic compounds	Lactones	695-06-7	Gamma butyrolactones	1729.1463414634	1694	98.57	0.23571817730632	85.5	1.338e-06	1.269e-06	1.146e-06	2.437e-06	2.212e-06	2.507e-06	2.252e-06	2.055e-06	1.953e-06	2.198e-06	2.259e-06	2.286e-06	1.859e-06	1.939e-06	2.794e-06
(+/-)-4-Terpineol	peppery;sweet;musty;nutmeg;turpentine;woody;earth	Terpenoids	Monoterpenoids	-	-	-	C10 H18 O	10.551	-	pos	-	-	-	-	-	-	562-74-3	-	1594.3157894737	1591	99.86	0.1342967492188	90.3	8.76e-06	7.235e-06	6.998e-06	1.104e-05	9.691e-06	1.014e-05	1.058e-05	9.64e-06	9.404e-06	1.047e-05	1.142e-05	9.649e-06	9.071e-06	8.884e-06	1.124e-05
Cis-Nerolidol	-	Terpenoids	Sesquiterpenoids	-	-	-	C15 H26 O	14.202	-	pos	-	-	-	-	-	-	142-50-7	-	2075.8241758242	2044	98.93	0.22575354533921	90.9	3.636e-06	3.211e-06	3.206e-06	3.763e-06	3.642e-06	3.717e-06	3.764e-06	3.361e-06	3.598e-06	4.116e-06	4.817e-06	4.34e-06	3.345e-06	3.396e-06	4.885e-06
Isopropyl Acetate	sweet;fruity;banana	Esters	Esters	-	-	HMDB0031241	C5 H10 O2	1.665	-	pos	-	-	-	-	Organic acids and derivatives	Carboxylic acids and derivatives	108-21-4	Carboxylic acid derivatives	917.29957805907	902	98.83	0.095696556687893	89.4	2.432e-05	2.087e-05	2.202e-05	2.6e-05	2.319e-05	2.462e-05	2.061e-05	1.85e-05	1.886e-05	1.861e-05	2.164e-05	1.868e-05	2.019e-05	2.026e-05	2.377e-05
Ethyl Trans-2-Octenoate	waxy;oily;pungent;tropical;fruity;green	Esters	Esters	-	-	-	C10 H18 O2	9.941	-	pos	-	-	-	-	-	-	7367-82-0	-	1551.5087719298	1550	99.93	0.029391817685065	92.4	8.869e-06	6.597e-06	6.957e-06	3.857e-06	3.547e-06	3.723e-06	3.699e-06	3.589e-06	3.686e-06	3.162e-06	3.554e-06	2.637e-06	3.507e-06	3.367e-06	3.566e-06
2-Hexen-1-Ol	peppery;leafy;alcoholic;walnut;fruity;green;unripe banana;fresh;wine	Alcohols	Alcohols	-	-	HMDB0030952	C6 H12 O	6.703	-	pos	-	-	-	-	Lipids and lipid-like molecules	Fatty Acyls	928-95-0	Fatty alcohols	1337.4594944913	1377	98.03	0.17128397053203	91.2	2.875e-06	1.943e-06	1.919e-06	1.262e-06	1.196e-06	1.327e-06	1.904e-06	2.566e-06	2.661e-06	2.52e-06	3.376e-06	1.477e-06	1.161e-06	1.625e-06	1.542e-06
Ethyl 3-Hydroxyoctanoate	-	Esters	Esters	-	-	HMDB0041600;LMFA05000657	C10 H20 O3	13.065	-	pos	-	-	-	-	Lipids and lipid-like molecules	Fatty Acyls	7367-90-0	Fatty alcohols	1882.8488372093	1884	99.96	0.24624861866601	88.4	8.888e-06	8.369e-06	8.569e-06	1.844e-05	1.576e-05	1.761e-05	1.818e-05	1.465e-05	1.516e-05	1.927e-05	1.906e-05	1.708e-05	1.35e-05	1.436e-05	2.081e-05
Methyl Geranate	-	Terpenoids	Monoterpenoids	-	-	HMDB0059816	C11 H18 O2	10.706	-	pos	-	-	-	-	Lipids and lipid-like molecules	Prenol lipids	1189-09-9	Monoterpenoids	1607.0949185043	1566	98.2	0.20194742807071	86.2	1.52e-06	1.322e-06	1.258e-06	2.628e-06	2.523e-06	2.635e-06	2.361e-06	2.093e-06	2.35e-06	2.292e-06	2.662e-06	2.246e-06	2.048e-06	2.021e-06	2.84e-06
Cyclooctanol	-	Alcohols	Alcohols	-	-	-	C8 H16 O	11.729	-	pos	-	-	-	-	-	-	696-71-9	-	1706.5853658537	1717	99.58	0.14299904637408	86.4	1.375e-05	1.434e-05	1.204e-05	1.137e-05	9.995e-06	8.863e-06	1.38e-05	1.064e-05	1.152e-05	1.338e-05	1.475e-05	1.195e-05	1.09e-05	9.038e-06	1.206e-05
Dihydro-2H-Thiopyran-3(4H)-One	-	Organoheterocyclic compounds	Other organoheterocyclic compounds	-	-	-	C5 H8 O S	10.173	-	pos	-	-	-	-	-	-	19090-03-0	-	1567.7894736842	1541	98.8	0.14056250833477	91.5	1.382e-05	1.155e-05	1.161e-05	2.585e-05	2.173e-05	2.339e-05	1.839e-05	1.525e-05	1.584e-05	1.273e-05	1.329e-05	1.078e-05	1.539e-05	1.541e-05	1.948e-05
3-Phenyltridecane	-	Hydrocarbons	Unknown hydrocarbons	-	-	-	C19 H32	14.452	-	pos	-	-	-	-	-	-	4534-52-5	-	2123.3201581028	2079	98.53	0.16634084915474	88.5	2.072e-05	1.783e-05	1.725e-05	1.577e-05	1.381e-05	1.487e-05	1.398e-05	1.15e-05	1.276e-05	1.468e-05	1.595e-05	1.332e-05	1.264e-05	1.234e-05	1.646e-05
2,4-Dimethyl-3,5-Heptanedione	-	Ketones	Ketones	-	-	-	C9 H16 O2	9.121	-	pos	-	-	-	-	-	-	37484-68-7	-	1494.4119558155	1515	99.06	0.21207625601322	83.7	1.609e-05	7.359e-06	8.06e-06	7.216e-06	5.636e-06	5.496e-06	5.84e-06	6.454e-06	1.251e-05	6.171e-06	1.217e-05	5.362e-06	7.042e-06	6.97e-06	9.938e-06
Pinacol	-	Alcohols	Alcohols	-	-	-	C6 H14 O2	6.272	-	pos	-	-	-	-	-	-	76-09-5	-	1309.5268956578	1338	98.54	0.25076396239802	91.9	1.077e-05	1.079e-05	9.478e-06	1.584e-05	1.547e-05	1.515e-05	9.797e-06	7.971e-06	1.037e-05	1.535e-05	1.959e-05	9.406e-06	1.012e-05	9.756e-06	1.497e-05
3-(4-Tert-Butylphenyl)Propanal	-	Aldehydes	Aldehydes	-	-	-	C13 H18 O	13.777	-	pos	-	-	-	-	-	-	18127-01-0	-	1998.1818181818	2030	98.92	0.24048009621358	92.1	7.61e-07	5.663e-07	6.913e-07	9.419e-07	8.734e-07	8.599e-07	9.903e-07	8.509e-07	8.018e-07	1.009e-06	9.769e-07	8.531e-07	7.005e-07	6.643e-07	1.011e-06
3,7-Dimethyloctan-3-Ol	lilac;tea;woody;lily;oily	Alcohols	Alcohols	-	-	HMDB0035246	C10 H22 O	7.231	-	pos	-	-	-	-	Organic oxygen compounds	Organooxygen compounds	78-69-3	Alcohols and polyols	1371.6785482826	1400	98.61	0.88464136949926	91.9	7.465e-05	9.692e-05	5.127e-05	0.000149	0.0001263	0.0001308	9.603e-05	4.767e-05	6.062e-05	9.395e-05	0.0001296	9.622e-05	6.383e-05	6.311e-05	0.0002622
Prenyl Caproate	-	Esters	Esters	-	-	HMDB0032489	C11 H20 O2	10.714	C13422	pos	-	-	-	-	Lipids and lipid-like molecules	Fatty Acyls	76649-22-4	Fatty acid esters	1607.86	1572	98.43	0.35958567467466	85.2	1.876e-06	1.708e-06	1.558e-06	5.042e-06	4.03e-06	4.098e-06	5.586e-06	3.439e-06	5.144e-06	7.138e-06	7.397e-06	2.584e-06	3.634e-06	3.755e-06	6.596e-06
Alpha-Terpineol	anise;oily;minty	Terpenoids	Monoterpenoids	-	-	HMDB0004043	C10 H18 O	11.565	C16772;C09902	pos	-	-	-	-	Lipids and lipid-like molecules	Prenol lipids	98-55-5	Monoterpenoids	1689.4534995206	1688	99.94	0.23509989794002	87.1	1.65e-05	1.291e-05	1.333e-05	2.527e-05	2.386e-05	2.498e-05	2.455e-05	2.433e-05	2.474e-05	2.751e-05	3.46e-05	2.732e-05	2.07e-05	2.008e-05	2.998e-05
4-Penten-2-Ol	-	Alcohols	Alcohols	-	-	-	C5 H10 O	4.701	-	pos	-	-	-	-	-	-	625-31-0	-	1202.7986348123	1159	97.41	0.15106676666766	91.3	0.003139	0.002439	0.002435	0.004039	0.003605	0.003811	0.003608	0.003207	0.003284	0.003557	0.004085	0.003311	0.003754	0.003045	0.004129
(2E)-Acetate 2-Methyl-2-Buten-1-Ol	-	Esters	Esters	-	-	-	C7 H12 O2	4.428	-	pos	-	-	-	-	-	-	33425-30-8	-	1181.63	1199	99	0.26041937788576	92	2.218e-06	1.646e-06	1.693e-06	2.493e-06	2.678e-06	2.795e-06	2.375e-06	3.045e-06	3.189e-06	2.669e-06	3.55e-06	2.938e-06	1.86e-06	2.527e-06	3.173e-06
2',4'-Dimethylacetophenone	sweet;mimosa;minty;woody	Ketones	Ketones	-	-	HMDB0032140	C10 H12 O	12.68	-	pos	-	-	-	-	Organic oxygen compounds	Organooxygen compounds	89-74-7	Carbonyl compounds	1826.8895348837	1842	99.43	0.19757146802858	88.7	4.53e-05	4.061e-05	3.991e-05	4.289e-05	4.028e-05	3.942e-05	2.654e-05	2.527e-05	2.759e-05	2.933e-05	3.603e-05	2.942e-05	2.9e-05	3.077e-05	4.132e-05
Butyl Crotonate	-	Esters	Esters	-	-	-	C8 H14 O2	6.604	-	pos	-	-	-	-	-	-	7299-91-4	-	1331.0434219054	1333	99.9	0.074758976193836	90.6	3.311e-06	2.542e-06	2.729e-06	2.613e-06	2.792e-06	2.62e-06	2.304e-06	2.448e-06	2.266e-06	2.372e-06	2.349e-06	2.278e-06	2.479e-06	2.144e-06	2.398e-06
3-Sulfanylbutyl Acetate	-	Esters	Esters	-	-	HMDB0303256	C6 H12 O2 S	9.79	-	pos	-	-	-	-	Organic acids and derivatives	Carboxylic acids and derivatives	89534-38-3	Carboxylic acid derivatives	1540.9122807018	1536	99.78	0.19500090984535	85.1	2.544e-06	2.634e-06	3.21e-06	2.706e-06	2.991e-06	3.495e-06	3.363e-06	2.688e-06	3.091e-06	2.91e-06	3.211e-06	2.724e-06	2.468e-06	2.582e-06	3.481e-06
3-Hydroxy-4-Phenylbutan-2-One	creamy;fruity;sweet	Ketones	Ketones	-	-	HMDB0032336	C10 H12 O2	15.156	-	pos	-	-	-	-	Benzenoids	Benzene and substituted derivatives	5355-63-5	Not Available	2266.6666666667	2259	99.77	0.20827801501337	90.2	3.461e-06	2.931e-06	3.048e-06	5.382e-06	4.428e-06	4.609e-06	5.824e-06	4.036e-06	3.992e-06	5.791e-06	4.469e-06	5.007e-06	3.818e-06	4.165e-06	5.597e-06
Diethyl Sebacate	-	Esters	Esters	-	-	HMDB0040429	C14 H26 O4	15.372	-	pos	-	-	-	-	Lipids and lipid-like molecules	Fatty Acyls	110-40-7	Fatty acid esters	2312.6086956522	2272	98.77	0.22314945302415	91.7	2.218e-05	1.832e-05	2.131e-05	1.721e-05	1.42e-05	1.486e-05	1.372e-05	1.161e-05	1.132e-05	1.473e-05	1.325e-05	1.098e-05	1.221e-05	1.305e-05	1.818e-05
(-)-Alpha-Terpineol	lilac	Terpenoids	Monoterpenoids	map01100;map01110;map00902;map01062	Metabolic pathways;Biosynthesis of secondary metabolites;Monoterpenoid biosynthesis;Biosynthesis of terpenoids and steroids	-	C10 H18 O	11.563	C11393	pos	-	-	Metabolism;Metabolism;Metabolism;Metabolism	Global and overview maps;Global and overview maps;Metabolism of terpenoids and polyketides;Chemical structure transformation maps	-	-	10482-56-1	-	1689.2617449664	1690	99.97	0.15566970861319	88.1	5.335e-06	4.761e-06	5.106e-06	1.915e-05	1.791e-05	1.822e-05	1.884e-05	1.652e-05	1.789e-05	2.155e-05	2.379e-05	1.98e-05	1.562e-05	1.621e-05	2.06e-05
Atropaldehyde	-	Aldehydes	Aldehydes	map00982	Drug metabolism - cytochrome P450	HMDB0060671;PW_C040530	C9 H8 O	12.549	C16592	pos	-	-	Metabolism	Xenobiotics biodegradation and metabolism	Benzenoids	Benzene and substituted derivatives	4432-63-7	Phenylacetaldehydes	1807.8488372093	1776	98.76	0.19507887220852	88.9	0.0004556	0.0003853	0.0003986	0.0006823	0.0005035	0.0005312	0.0004477	0.0003528	0.0003918	0.0005794	0.0005806	0.0005388	0.0004637	0.0004469	0.000628
Heptanal	fatty;citrus;wine-lee;fat;rancid;ozone;green;herbal;fresh;aldehydic	Aldehydes	Aldehydes	-	-	HMDB0031475;LMFA06000001	C7 H14 O	4.427	C14390	pos	-	-	-	-	Organic oxygen compounds	Organooxygen compounds	111-71-7	Carbonyl compounds	1181.5518606492	1185	99.8	0.23727120094585	91.8	5.902e-06	4.921e-06	5.134e-06	9.077e-06	9.14e-06	9.27e-06	1.04e-05	1.015e-05	1.023e-05	1.324e-05	1.612e-05	1.297e-05	8.774e-06	9.025e-06	1.313e-05
1,2,3,4-Tetrahydro-1,1,6-Trimethyl-Naphthalene	-	Hydrocarbons	Unknown hydrocarbons	-	-	-	C13 H18	10.362	-	pos	-	-	-	-	-	-	475-03-6	-	1581.0526315789	1565	99.29	0.33652443732009	91.8	1.941e-06	1.781e-06	1.74e-06	2.453e-06	2.868e-06	2.934e-06	2.434e-06	2.526e-06	2.675e-06	2.666e-06	3.648e-06	2.881e-06	1.93e-06	2.495e-06	3.717e-06
3-Methyl-3-Buten-1-Ol	-	Alcohols	Alcohols	-	-	HMDB0030126;LMFA05000107	C5 H10 O	5.266	-	pos	-	-	-	-	Organic oxygen compounds	Organooxygen compounds	763-32-6	Alcohols and polyols	1241.3651877133	1248	99.63	0.17817489354111	87.3	1.826e-05	1.329e-05	1.439e-05	2.346e-05	2.245e-05	2.323e-05	2.1e-05	1.873e-05	2.01e-05	2.014e-05	2.566e-05	2.026e-05	1.99e-05	1.84e-05	2.56e-05
Myrtanyl Acetate	-	Terpenoids	Monoterpenoids	-	-	-	C12 H20 O2	12.517	-	pos	-	-	-	-	-	-	90934-53-5	-	1803.1976744186	1754	98.07	0.18015487017309	91.7	2.524e-06	2.271e-06	1.798e-06	3.47e-06	3.093e-06	3.186e-06	3.51e-06	2.942e-06	3.127e-06	3.693e-06	4.041e-06	3.282e-06	2.705e-06	2.704e-06	3.646e-06
2,7-Dimethyl-1,6-Octadiene	-	Hydrocarbons	Alkenes	-	-	-	C10 H18	6.435	-	pos	-	-	-	-	-	-	40195-09-3	-	1320.0907323396	1312	99.57	0.20915173547051	87.3	6.95e-06	6.403e-06	7.008e-06	1.358e-05	1.244e-05	1.161e-05	1.252e-05	1.298e-05	1.56e-05	1.774e-05	2.183e-05	1.84e-05	1.21e-05	1.334e-05	1.784e-05
Benzophenone	peach;powdery;rose;metallic;balsamic;geranium;apricot	Ketones	Ketones	-	-	HMDB0032049	C13 H10 O	16.25	C06354	pos	-	-	-	-	Benzenoids	Benzene and substituted derivatives	119-61-9	Benzophenones	2495.2	2508	99.65	0.36891933114202	89.6	1.491e-06	7.015e-07	6.478e-07	7.419e-07	1.41e-06	1.152e-06	1.305e-06	5.049e-07	6.298e-07	4.743e-07	1.566e-06	4.734e-07	7.364e-07	1.149e-06	1.591e-06
(-)-Alpha-Acorenol	-	Alcohols	Alcohols	-	-	-	C15 H26 O	14.576	-	pos	-	-	-	-	-	-	28296-85-7	-	2147.8260869565	2127	99.32	0.081311373487681	91.7	1.261e-05	1.04e-05	1.053e-05	5.119e-06	4.587e-06	4.61e-06	4.985e-06	3.571e-06	4.232e-06	4.672e-06	4.66e-06	3.705e-06	4.307e-06	3.979e-06	4.681e-06
(-)-Epicedrol	-	Terpenoids	Sesquiterpenoids	-	-	-	C15 H26 O	14.45	-	pos	-	-	-	-	-	-	19903-73-2	-	2122.9249011858	2162	98.76	0.18213486956919	91.1	2.336e-05	2.04e-05	1.961e-05	1.744e-05	1.573e-05	1.666e-05	1.509e-05	1.281e-05	1.406e-05	1.577e-05	1.661e-05	1.406e-05	1.405e-05	1.428e-05	1.916e-05
Isopropyl Methacrylate	-	Esters	Esters	-	-	-	C7 H12 O2	3.038	-	pos	-	-	-	-	-	-	4655-34-9	-	1062.1308016878	1041	98.6	0.25740771567034	89.3	5.472e-06	5.172e-06	5.054e-06	9.257e-06	9.273e-06	9.408e-06	8.282e-06	8.266e-06	8.505e-06	1.122e-05	1.434e-05	1.203e-05	7.354e-06	8.558e-06	1.197e-05
Isobutyl Acrylate	-	Esters	Esters	-	-	HMDB0253609	C7 H12 O2	3.838	-	pos	-	-	-	-	Organic acids and derivatives	Carboxylic acids and derivatives	106-63-8	Acrylic acids and derivatives	1134.9168646081	1120	99.08	0.20808505021387	89.2	2.89e-06	1.903e-06	1.742e-06	1.866e-06	2.089e-06	2.421e-06	1.821e-06	1.686e-06	1.817e-06	1.94e-06	2.115e-06	1.509e-06	1.51e-06	1.667e-06	2.223e-06
Ethyl Pentadecanoate	-	Esters	Esters	-	-	HMDB0059870	C17 H34 O2	14.585	-	pos	-	-	-	-	Lipids and lipid-like molecules	Fatty Acyls	41114-00-5	Fatty acid esters	2149.6	2148	99.95	0.2657781807049	91.4	5.085e-06	4.029e-06	4.974e-06	5.655e-06	3.13e-06	4.554e-06	6.354e-06	4.741e-06	5.033e-06	5.35e-06	4.874e-06	4.365e-06	3.908e-06	3.761e-06	5.915e-06
2-Methyl-2-Butanol	pungent	Alcohols	Alcohols	-	-	HMDB0033772	C5 H12 O	2.56	C21401	pos	-	-	-	-	Organic oxygen compounds	Organooxygen compounds	75-85-4	Alcohols and polyols	1011.7088607595	1008	99.75	0.14091501344472	91.2	7.078e-06	3.152e-06	5.491e-06	8.84e-06	8.099e-06	8.653e-06	9.04e-06	7.878e-06	7.803e-06	9.316e-06	1.102e-05	8.766e-06	8.566e-06	7.923e-06	1.036e-05
(Z)-Propanoate 3,7-Dimethyl-2,6-Octadien-1-Ol	waxy;rose;tropical;green;berry;fresh;bitter;fruity	Esters	Esters	-	-	-	C13 H22 O2	12.224	-	pos	-	-	-	-	-	-	105-91-9	-	1766.9512195122	1784	99.34	0.14303396506942	78.6	6.77e-07	5.446e-08	4.777e-07	8.117e-07	1.205e-06	1.172e-06	3.687e-07	1.019e-06	8.523e-07	4.93e-07	7.234e-07	5.208e-07	8.83e-07	8.868e-07	1.124e-06
Isobornyl Acetate	-	Terpenoids	Monoterpenoids	-	-	-	C12 H20 O2	10.416	-	pos	-	-	-	-	-	-	125-12-2	-	1584.8421052632	1580	99.79	0.22757111237119	91.6	3.306e-06	2.947e-06	3.192e-06	5.238e-07	5.986e-07	7.192e-07	1.028e-06	5.603e-07	1.012e-06	1.31e-06	9.518e-07	4.712e-06	7.364e-07	7.709e-07	1.094e-06
Delta-Decalactone	buttery;coconut;peach;apricot;plum;oily;creamy;dairy;sweet;fresh;fruity	Organoheterocyclic compounds	Other organoheterocyclic compounds	-	-	HMDB0037116;LMFA07040028	C10 H18 O2	14.936	-	pos	-	-	-	-	Organoheterocyclic compounds	Lactones	705-86-2	Delta valerolactones	2220.25	2216	99.87	0.20691562406142	91.1	3.807e-06	4.802e-06	4.558e-06	9.743e-06	8.432e-06	8.493e-06	7.743e-06	6.348e-06	6.292e-06	8.113e-06	7.6e-06	7.059e-06	6.761e-06	6.269e-06	9.127e-06
3-Methyl-3-Buten-2-One	-	Ketones	Ketones	-	-	HMDB0031530	C5 H8 O	2.757	-	pos	-	-	-	-	Organic oxygen compounds	Organooxygen compounds	814-78-8	Carbonyl compounds	1032.4894514768	996	97.49	0.18571852434198	90.9	0.0001635	8.116e-05	7.08e-05	0.0001575	0.0001235	0.0001233	0.0001386	9.295e-05	9.931e-05	0.0001405	0.0001226	0.0001309	0.0001644	0.0001197	0.000122
1,1,4,7-Tetramethyldecahydro-1H-Cyclopropa[E]Azulen-4-Ol	rose	Terpenoids	Sesquiterpenoids	-	-	-	C15 H26 O	14.574	-	pos	-	-	-	-	-	-	552-02-3	-	2147.4308300395	2102	98.51	0.24896748448464	90.9	8.678e-06	7.37e-06	7.652e-06	4.237e-06	2.936e-06	3.275e-06	4.18e-06	5.541e-06	3.824e-06	3.89e-06	3.956e-06	3.337e-06	5.161e-06	3.246e-06	5.255e-06
Delta-Hexalactone	herbal;sweet	Organoheterocyclic compounds	Other organoheterocyclic compounds	-	-	-	C6 H10 O2	12.449	-	pos	-	-	-	-	-	-	823-22-3	-	1794.3902439024	1791	99.87	0.22441547391009	91.5	2.972e-05	2.936e-05	2.814e-05	5.063e-05	4.359e-05	4.713e-05	4.739e-05	3.571e-05	3.719e-05	4.432e-05	4.213e-05	4.165e-05	3.559e-05	3.861e-05	5.343e-05
Nerylacetone	waxy;wine;spicy;fatty;citrus;rose;magnolia;earthy;herbal;tropical;nutty;green;woody;vegetable;fresh;fruity;meaty	Terpenoids	Monoterpenoids	-	-	-	C13 H22 O	12.843	-	pos	-	-	-	-	-	-	3879-26-3	-	1850.5813953488	1838	99.53	0.060284462860949	90.7	1.569e-05	1.248e-05	1.249e-05	1.056e-05	8.746e-06	1.006e-05	7.475e-06	5.938e-06	7.018e-06	8.865e-06	9.95e-06	8.791e-06	8.434e-06	9.159e-06	9.5e-06
Undecane	alkane	Hydrocarbons	Alkanes	-	-	HMDB0031445;LMFA11000591	C11 H24	3.169	-	pos	-	-	-	-	Hydrocarbons	Saturated hydrocarbons	1120-21-4	Alkanes	1075.9493670886	1100	98.5	0.21647833629852	84.7	2.525e-06	2.948e-06	2.372e-06	2.67e-06	2.509e-06	2.426e-06	2.439e-06	2.454e-06	2.524e-06	2.998e-06	2.74e-06	2.557e-06	2.151e-06	3.35e-06	2.916e-06
5-Tridecanol	-	Alcohols	Alcohols	-	-	-	C13 H28 O	12.843	-	pos	-	-	-	-	-	-	58783-82-7	-	1850.5813953488	1873	99.17	0.18182140321818	84.6	1.712e-05	1.406e-05	1.399e-05	8.505e-06	7.512e-06	7.663e-06	7.362e-06	6.165e-06	6.887e-06	7.233e-06	7.67e-06	7.958e-06	6.914e-06	5.274e-06	7.612e-06
2,4-Heptadienal	cinnamon;hazelnut	Aldehydes	Aldehydes	-	-	HMDB0243577;LMFA06000024	C7 H10 O	8.098	-	pos	-	-	-	-	Organic oxygen compounds	Organooxygen compounds	4313-03-5	Carbonyl compounds	1427.9402209227	1401	98.68	0.1672753108159	85.3	1.109e-05	9.656e-06	1.014e-05	9.005e-06	8.851e-06	9.427e-06	1.077e-05	9.9e-06	1.027e-05	1.158e-05	1.369e-05	9.878e-06	8.53e-06	8.971e-06	1.153e-05
Dendrolasin	-	Terpenoids	Monoterpenoids	-	-	HMDB0036071	C15 H22 O	13.604	C16779	pos	-	-	-	-	Lipids and lipid-like molecules	Prenol lipids	23262-34-2	Monoterpenoids	1969.5867768595	1954	99.45	0.23988279811931	91.3	1.949e-06	1.909e-06	1.916e-06	4.703e-06	4.395e-06	4.227e-06	2.808e-06	2.489e-06	2.86e-06	3.585e-06	4.055e-06	3.612e-06	2.776e-06	3.021e-06	4.278e-06
Decyl Butyrate	sweet;slightly rose;fruity;waxy	Esters	Esters	-	-	LMFA07010422	C14 H28 O2	12.921	-	pos	-	-	-	-	-	-	5454-09-1	-	1861.9186046512	1822	98.49	0.34559461971091	91.1	1.728e-05	1.432e-05	1.199e-05	2.164e-05	1.786e-05	2.018e-05	1.769e-05	1.341e-05	1.646e-05	1.874e-05	2.131e-05	1.72e-05	1.49e-05	2.879e-05	3.047e-05
2-Ethylhexyl Methacrylate	-	Esters	Esters	-	-	-	C12 H22 O2	10.315	-	pos	-	-	-	-	-	-	688-84-6	-	1577.7543859649	1543	98.45	0.17035063576152	89.8	2.53e-06	2.503e-06	2.411e-06	4.914e-06	4.52e-06	4.795e-06	4.781e-06	4.607e-06	4.741e-06	5.177e-06	5.476e-06	4.691e-06	4.227e-06	4.097e-06	5.519e-06
2-Hydroxypropyl Acrylate	-	Esters	Esters	-	-	-	C6 H10 O3	11.72	-	pos	-	-	-	-	-	-	999-61-1	-	1705.49	1693	99.49	0.1615569368081	89.9	2.078e-06	1.937e-06	1.922e-06	5.706e-06	5.183e-06	5.35e-06	5.116e-06	4.624e-06	4.927e-06	5.78e-06	6.407e-06	5.478e-06	4.446e-06	4.447e-06	5.819e-06
3,5-Diethyltoluene	-	Hydrocarbons	Unknown hydrocarbons	-	-	-	C11 H16	8.286	-	pos	-	-	-	-	-	-	2050-24-0	-	1440.1559454191	1397	97.88	0.09603150132091	85.8	9.083e-08	1.651e-07	1.342e-07	1.823e-07	1.216e-07	1.118e-07	7.287e-06	5.953e-06	6.517e-06	7.783e-06	9.131e-06	1.059e-05	3.781e-06	4.028e-06	4.556e-06
5-Methoxy-1-Pentanol	-	Alcohols	Alcohols	-	-	-	C6 H14 O2	10.214	-	pos	-	-	-	-	-	-	4799-62-6	-	1570.6666666667	1564	99.7	0.037047787433242	91.3	4.366e-06	3.479e-06	3.5e-06	3.689e-06	3.367e-06	3.977e-06	3.659e-06	3.606e-06	3.626e-06	3.787e-06	4.421e-06	2.924e-06	3.291e-06	3.422e-06	3.544e-06
4,5-Dimethyl-4-Hexen-3-One	-	Ketones	Ketones	-	-	LMFA12000237	C8 H14 O	11.665	-	pos	-	-	-	-	-	-	17325-90-5	-	1699.0412272291	1722	99.08	0.59964191947977	89.8	2.788e-06	2.451e-06	2.6e-06	5.007e-07	5.587e-07	6.281e-07	3.52e-06	4.325e-07	4.802e-07	3.613e-06	4.699e-06	3.746e-06	2.832e-06	3.2e-06	7.053e-07
7-Methyl-3-Methylene-6-Octen-1-Ol	-	Terpenoids	Monoterpenoids	-	-	-	C10 H18 O	12.324	-	pos	-	-	-	-	-	-	13066-51-8	-	1779.1463414634	1800	99.2	0.17230608550566	87.9	3.47e-07	3.499e-07	3.828e-07	6.612e-07	6.197e-07	6.505e-07	6.918e-07	5.626e-07	5.965e-07	7.043e-07	8.182e-07	7.067e-07	6.074e-07	5.167e-07	7.289e-07
1,2,3,4-Tetrahydro-2-Methyl-Naphthalene	-	Hydrocarbons	Unknown hydrocarbons	-	-	-	C11 H14	11.516	-	pos	-	-	-	-	-	-	3877-19-8	-	1684.7555129434	1685	99.99	0.033940756707926	90.2	8.778e-07	6.422e-07	6.505e-07	1.141e-07	1.647e-07	1.312e-07	1.6e-06	1.359e-06	1.54e-06	1.925e-06	2.177e-06	2.151e-06	1.144e-06	1.089e-06	1.072e-06
Isogeraniol	rose	Terpenoids	Monoterpenoids	-	-	-	C10 H18 O	12.52	-	pos	-	-	-	-	-	-	5944-20-7	-	1803.6337209302	1820	99.38	0.074098693747339	86.2	9.02e-07	6.952e-07	7.095e-07	1.3e-06	1.295e-06	1.303e-06	1.685e-06	1.102e-06	1.16e-06	1.351e-06	1.635e-06	1.14e-06	9.698e-07	1.054e-06	1.125e-06
4-Methyltetrahydro-2H-Pyran-2-One	-	Organoheterocyclic compounds	Other organoheterocyclic compounds	-	-	-	C6 H10 O2	12.446	-	pos	-	-	-	-	-	-	1121-84-2	-	1794.0243902439	1803	99.66	0.23747321223715	90.1	1.133e-05	9.972e-06	9.51e-06	1.837e-05	1.503e-05	1.65e-05	1.666e-05	1.296e-05	1.33e-05	1.585e-05	1.482e-05	1.474e-05	1.253e-05	1.326e-05	1.901e-05
Dl-Pantolactone	cotton candy	Organoheterocyclic compounds	Other organoheterocyclic compounds	-	-	-	C6 H10 O3	13.945	-	pos	-	-	-	-	-	-	79-50-5	-	2028.7545787546	2070	98.63	0.28376896097117	89.3	2.702e-06	1.653e-06	3.67e-06	4.422e-06	5.632e-06	5.942e-06	5.781e-06	5.727e-06	5.182e-06	6.809e-06	7.337e-06	7.066e-06	3.324e-06	4.931e-06	6.004e-06
N-Butyl Pivalate	-	Esters	Esters	-	-	-	C9 H18 O2	3.734	-	pos	-	-	-	-	-	-	5129-37-3	-	1126.6825019794	1131	99.74	0.18942579717453	87.6	3.145e-06	4.372e-06	3.153e-06	4.639e-06	4.935e-06	3.545e-06	2.745e-06	2.471e-06	2.128e-06	3.942e-06	4.734e-06	2.872e-06	2.728e-06	3.193e-06	3.964e-06
Citronellyl Propionate	waxy;neroli;rose;green;bitter;fruity	Esters	Esters	-	-	HMDB0037226;LMFA07010820	C13 H24 O2	11.84	-	pos	-	-	-	-	Lipids and lipid-like molecules	Fatty Acyls	141-14-0	Fatty alcohol esters	1720.1219512195	1718	99.91	0.24541693610419	87.4	1.387e-06	1.318e-06	1.327e-06	2.466e-06	2.002e-06	2.485e-06	2.668e-06	2.428e-06	2.586e-06	2.137e-06	2.675e-06	1.914e-06	1.728e-06	2.286e-06	2.851e-06
Beta-Spathulenol	herbal;herb;fruity;earthy	Terpenoids	Sesquiterpenoids	-	-	-	C15 H24 O	14.454	-	pos	-	-	-	-	-	-	6750-60-3	-	2123.7154150198	2129	99.83	0.21781503982227	91	4.951e-06	4.035e-06	4.417e-06	4.697e-06	4.444e-06	4.562e-06	4.344e-06	3.845e-06	4.047e-06	4.677e-06	5.261e-06	4.323e-06	3.64e-06	3.969e-06	5.418e-06
(1-Pentyloctyl)-Benzene	-	Hydrocarbons	Unknown hydrocarbons	-	-	-	C19 H32	13.605	-	pos	-	-	-	-	-	-	4534-49-0	-	1969.7520661157	2015	98.46	0.17447575102967	91	7.469e-07	5.554e-07	7.348e-07	2.283e-06	2.033e-06	1.785e-06	9.751e-07	9.775e-07	1.263e-06	1.554e-06	1.872e-06	1.629e-06	1.349e-06	1.334e-06	1.792e-06
Gamma-Decalactone	waxy;coconut;fatty;peach;sweet;buttery;fat;oily;caramel;fresh;strong;fruity	Organoheterocyclic compounds	Other organoheterocyclic compounds	-	-	HMDB0037217	C10 H18 O2	14.343	-	pos	-	-	-	-	Organoheterocyclic compounds	Lactones	706-14-9	Gamma butyrolactones	2101.7786561265	2103	99.96	0.22293111658214	89.5	2.54e-06	2.236e-06	2.321e-06	3.414e-06	2.651e-06	2.982e-06	3.015e-06	2.381e-06	2.203e-06	2.85e-06	2.719e-06	2.769e-06	2.419e-06	2.321e-06	3.416e-06
Pivalic Acid	-	Acids	Acids	-	-	HMDB0041992;LMFA01020073	C5 H10 O2	10.625	-	pos	-	-	-	-	Organic acids and derivatives	Carboxylic acids and derivatives	75-98-9	Carboxylic acids	1599.5087719298	1568	98.62	0.23986068504237	83.8	3.953e-06	3.682e-06	3.409e-06	1.331e-05	1.199e-05	1.34e-05	1.863e-05	1.606e-05	1.589e-05	2.269e-05	2.41e-05	2.177e-05	1.319e-05	1.446e-05	2.038e-05
2,6-Dimethylnaphthalene	grass	Hydrocarbons	Unknown hydrocarbons	-	-	HMDB0059764	C12 H12	14.145	C14330	pos	-	-	-	-	Benzenoids	Naphthalenes	581-42-0	Not Available	2065.3846153846	2038	99.07	0.22858269237256	86.4	1.233e-06	9.764e-07	1.22e-06	9.383e-07	1.039e-06	9.537e-07	7.714e-07	5.687e-07	6.007e-07	7.167e-07	6.327e-07	6.688e-07	6.899e-07	7.196e-07	1.025e-06
Safranal	phenolic;spicy;tobacco;sweet;metallic;herbal;fresh;rosemary	Aldehydes	Aldehydes	map00999	Biosynthesis of various plant secondary metabolites	HMDB0036061	C10 H14 O	11.045	C17062	pos	-	-	Metabolism	Biosynthesis of other secondary metabolites	Organic oxygen compounds	Organic oxides	116-26-7	Not Available	1639.5973154362	1648	99.65	0.15008076768807	85.9	2.687e-06	2.285e-06	2.485e-06	4.052e-06	3.751e-06	3.668e-06	3.767e-06	3.344e-06	3.691e-06	4.57e-06	5.154e-06	4.246e-06	3.247e-06	3.56e-06	4.33e-06
2-Hexylcyclopentanone	-	Ketones	Ketones	-	-	-	C11 H20 O	11.474	-	pos	-	-	-	-	-	-	13074-65-2	-	1680.7286673058	1718	98.51	0.091660320243652	90.9	4.262e-06	1.638e-06	3.513e-06	7.493e-07	8.442e-07	9.735e-07	1.011e-06	8.813e-07	9.684e-07	1.293e-06	1.36e-06	1.116e-06	9.183e-07	8.523e-07	1.022e-06
6-Propyl-5,6-Dihydro-2H-Pyran-2-One	-	Organoheterocyclic compounds	Other organoheterocyclic compounds	-	-	-	C8 H12 O2	13.828	-	pos	-	-	-	-	-	-	16400-69-4	-	2007.33	2005	99.92	0.21920015412919	83.4	2.702e-06	2.481e-06	2.6e-06	3.791e-06	2.833e-06	3.143e-06	3.544e-06	2.707e-06	2.623e-06	3.605e-06	3.27e-06	3.199e-06	2.671e-06	2.731e-06	3.874e-06
1-Methyloctyl Acetate	-	Esters	Esters	-	-	-	C11 H22 O2	8.038	-	pos	-	-	-	-	-	-	14936-66-4	-	1424.0415854451	1459	98.35	0.23682264539642	90.9	1.283e-05	9.737e-06	1.121e-05	1.804e-05	1.603e-05	1.569e-05	1.101e-05	9.691e-06	1.203e-05	1.274e-05	1.52e-05	1.29e-05	1.002e-05	1.199e-05	1.59e-05
Triethyl Orthoformate	-	Esters	Esters	-	-	HMDB0259190	C7 H16 O3	6.052	-	pos	-	-	-	-	Organic oxygen compounds	Organooxygen compounds	122-51-0	Ortho esters	1295.0170648464	1274	98.86	0.18833355107455	88.6	5.13e-06	4.858e-06	4.246e-06	2.865e-06	2.785e-06	2.85e-06	4.513e-06	4.217e-06	4.211e-06	6.716e-06	7.724e-06	6.09e-06	3.997e-06	3.916e-06	5.403e-06
3-Phenylpropanal	hyacinth;balsamic;lilac;storax;leafy;chocolate;honey;strawberry;green;cortex;foliage;fresh;cinnamon	Aldehydes	Aldehydes	-	-	HMDB0033716	C9 H10 O	12.542	-	pos	-	-	-	-	Benzenoids	Benzene and substituted derivatives	104-53-0	Not Available	1806.8313953488	1787	99.23	0.22821350537504	89.1	0.0009239	0.0008952	0.0008887	0.001385	0.0009892	0.0009875	0.0005481	0.0004118	0.0003953	0.0006389	0.0007176	0.0005283	0.000667	0.0006935	0.0009889
3-Methyl-2-Cyclopenten-1-One	sweet;fruity;fatty	Ketones	Ketones	-	-	HMDB0031546	C6 H8 O	9.941	-	pos	-	-	-	-	Organic oxygen compounds	Organooxygen compounds	2758-18-1	Carbonyl compounds	1551.5087719298	1507	97.97	0.49455611455747	87	1.76e-06	1.349e-06	1.444e-06	1.501e-06	1.551e-06	1.513e-06	1.685e-06	9.433e-07	8.999e-07	1.645e-06	2.281e-06	1.719e-06	7.756e-07	1.247e-06	2.122e-06
2,2-Diethyl-1,3-Dioxolane	-	Ethers	Ethers	-	-	-	C7 H14 O2	4.869	-	pos	-	-	-	-	-	-	4362-57-6	-	1214.2662116041	1208	99.64	0.10336949240531	90.8	8.569e-06	6.711e-06	6.67e-06	1.249e-05	1.251e-05	1.256e-05	1.447e-05	1.311e-05	1.358e-05	1.734e-05	2.086e-05	1.605e-05	1.299e-05	1.219e-05	1.487e-05
Rose Oxide	fresh;red rose;spicy;green;geranium	Organoheterocyclic compounds	Other organoheterocyclic compounds	-	-	HMDB0036097	C10 H18 O	6.876	-	pos	-	-	-	-	Organoheterocyclic compounds	Oxanes	16409-43-1	Not Available	1348.67	1350	99.93	0.13356269867782	85.5	6.804e-06	4.716e-06	5.34e-06	5.484e-06	5.836e-06	5.476e-06	4.618e-06	3.655e-06	3.977e-06	4.316e-06	7.653e-06	4.568e-06	3.637e-06	3.08e-06	4.032e-06
Dimethylketene	-	Ketones	Ketones	-	-	-	C4 H6 O	5.283	-	pos	-	-	-	-	-	-	598-26-5	-	1242.5255972696	1215	98.44	0.19000713666793	90.3	5.266e-05	4.822e-05	4.917e-05	8.123e-05	7.69e-05	7.944e-05	7.005e-05	6.632e-05	6.875e-05	7.38e-05	8.805e-05	6.966e-05	6.528e-05	6.376e-05	8.833e-05
9-Dodecyltetradecahydro-Phenanthrene	-	Hydrocarbons	Unknown hydrocarbons	-	-	-	C26 H48	14.14	-	pos	-	-	-	-	-	-	55334-01-5	-	2064.4688644689	2090	99.16	0.3530017268383	90.8	2.456e-06	2.18e-06	1.309e-06	2.021e-06	1.547e-06	1.785e-06	1.663e-06	1.233e-06	1.529e-06	1.979e-06	1.645e-06	1.976e-06	1.495e-06	7.536e-07	9.795e-07
7-Methoxy-3,7-Dimethyloctanal	-	Aldehydes	Aldehydes	-	-	-	C11 H22 O2	12.781	-	pos	-	-	-	-	-	-	3613-30-7	-	1841.5697674419	1839	99.9	0.21813001315151	90.4	0.0001393	0.000113	0.0001259	7.202e-05	6.069e-05	6.533e-05	7.073e-05	4.996e-05	5.105e-05	6.292e-05	5.998e-05	0.0001122	5.522e-05	6.209e-05	8.319e-05
Isopentyl Methacrylate	-	Esters	Esters	-	-	-	C9 H16 O2	5.888	-	pos	-	-	-	-	-	-	7336-27-8	-	1283.8225255973	1274	99.47	0.20609602186977	89.8	4.159e-05	3.49e-05	3.502e-05	1.674e-05	3.588e-05	3.653e-05	3.287e-05	3.182e-05	3.161e-05	3.739e-05	4.421e-05	3.598e-05	3.202e-05	3.072e-05	4.403e-05
Isobutyl Benzoate	balsamic;sweet;musty;fruity;powdery	Esters	Esters	-	-	-	C11 H14 O2	12.38	-	pos	-	-	-	-	-	-	120-50-3	-	1785.9756097561	1801	99.42	0.16074367338484	88.6	1.507e-06	1.384e-06	1.263e-06	8.93e-07	8.915e-07	9.462e-07	1.224e-06	1.236e-06	1.281e-06	1.383e-06	1.568e-06	1.403e-06	1.311e-06	1.407e-06	1.767e-06
Isopropyl Crotonate	-	Esters	Esters	-	-	-	C7 H12 O2	3.806	-	pos	-	-	-	-	-	-	18060-77-0	-	1132.3832145685	1175	97.52	0.3595583540357	87.9	4.292e-06	3.73e-06	4.166e-06	5.324e-06	6.342e-06	5.862e-06	5.343e-06	6.713e-06	6.944e-06	6.983e-06	1.056e-05	8.173e-06	4.784e-06	5.938e-06	9.422e-06
Methyl Dimethoxyacetate	-	Esters	Esters	-	-	-	C5 H10 O4	8.627	-	pos	-	-	-	-	-	-	89-91-8	-	1462.3131903834	1442	99.03	0.23821090402001	88	7.461e-08	1.718e-07	2.023e-07	4.582e-07	2.211e-07	3.426e-07	8.95e-07	9.637e-07	8.984e-07	1.878e-06	2.002e-06	1.776e-06	9.275e-07	8.068e-07	1.266e-06
2-Propyl-1-Pentanol	-	Alcohols	Alcohols	-	-	HMDB0094707	C8 H18 O	9.644	-	pos	-	-	-	-	Organic oxygen compounds	Organooxygen compounds	58175-57-8	Alcohols and polyols	1530.6666666667	1485	97.89	0.31240114470166	87.3	1.85e-06	1.622e-06	1.522e-06	2.542e-06	2.207e-06	2.575e-06	2.243e-06	1.564e-06	2.282e-06	2.46e-06	3.021e-06	2.59e-06	1.552e-06	2.237e-06	2.957e-06
P-Menth-1(7)-En-9-Ol	-	Terpenoids	Monoterpenoids	-	-	-	C10 H18 O	13.031	-	pos	-	-	-	-	-	-	29548-16-1	-	1877.9069767442	1889	99.59	0.19903229903459	80.4	1.118e-06	1.028e-06	1.024e-06	1.391e-06	1.411e-06	1.353e-06	1.506e-06	1.269e-06	1.308e-06	1.621e-06	1.781e-06	1.457e-06	1.24e-06	1.386e-06	1.807e-06
Endo-Formate 1,7,7-Trimethyl-Bicyclo[2.2.1]Heptan-2-Ol	medicine;earthy;musty;pine;balsamic;green;camphor;woody;herbal;earth	Terpenoids	Monoterpenoids	-	-	-	C11 H18 O2	10.55	-	pos	-	-	-	-	-	-	7492-41-3	-	1594.2456140351	1596	99.92	0.17448212571009	84.7	9.414e-07	7.714e-07	8.022e-07	1.045e-06	1.105e-06	1.231e-06	1.098e-06	9.946e-07	1.021e-06	1.048e-06	1.13e-06	1.005e-06	8.993e-07	9.571e-07	1.236e-06
2-Vinyl-Crotonaldehyde	-	Aldehydes	Aldehydes	-	-	-	C6 H8 O	6.336	-	pos	-	-	-	-	-	-	20521-42-0	-	1313.6746597537	1303	99.43	0.14078101669515	84.6	5.745e-06	4.214e-06	4.515e-06	5.15e-06	5.23e-06	5.093e-06	4.805e-06	4.697e-06	4.823e-06	4.807e-06	5.761e-06	4.49e-06	4.446e-06	4.393e-06	5.591e-06
1-Ethylnaphthalene	-	Hydrocarbons	Unknown hydrocarbons	-	-	-	C12 H12	13.284	-	pos	-	-	-	-	-	-	1127-76-0	-	1916.69	1943	99.07	0.15786926101855	84	1.163e-05	9.59e-06	1.023e-05	9.344e-06	9.596e-06	9.558e-06	5.03e-06	5.377e-06	5.014e-06	3.665e-06	4.332e-06	4.447e-06	6.042e-06	6.595e-06	8.151e-06
5-Methylhexanenitrile	-	Organicnitrogen compounds	Other organic nitrogen compounds	-	-	-	C7 H13 N	6.156	-	pos	-	-	-	-	-	-	19424-34-1	-	1302.01	1350	97.57	0.26572258080105	79.3	5.068e-06	2.671e-06	4.81e-06	5.585e-06	5.146e-06	5.392e-06	4.331e-06	4.054e-06	4.284e-06	4.552e-06	5.746e-06	4.032e-06	4.699e-06	3.772e-06	6.366e-06
3,5-Dimethylcyclohexanol	-	Alcohols	Alcohols	-	-	HMDB0061913	C8 H16 O	12.64	-	pos	-	-	-	-	Organic oxygen compounds	Organooxygen compounds	5441-52-1	Alcohols and polyols	1821.0755813953	1809	99.54	0.10550121829369	84.5	4.09e-07	3.816e-07	2.824e-07	3.609e-07	2.336e-07	3.777e-07	3.336e-07	2.827e-07	3.272e-07	3.465e-07	4.1e-07	1.955e-07	3.091e-07	3.228e-07	3.762e-07
P-Menthan-7-Ol	-	Terpenoids	Monoterpenoids	-	-	-	C10 H20 O	12.984	-	pos	-	-	-	-	-	-	13828-37-0	-	1871.0755813953	1830	98.46	0.2398969357123	90.5	2.98e-06	2.516e-06	2.877e-06	1.695e-06	1.549e-06	1.803e-06	1.865e-06	1.699e-06	1.684e-06	1.718e-06	2.166e-06	1.551e-06	1.407e-06	1.627e-06	2.219e-06
Pentyl 4-Oxovalerate	-	Esters	Esters	-	-	-	C10 H18 O3	13.152	-	pos	-	-	-	-	-	-	20279-49-6	-	1895.4941860465	1860	98.69	0.20364598965455	89.1	2.358e-06	2.008e-06	2.036e-06	3.301e-06	2.927e-06	3.055e-06	3.529e-06	2.927e-06	3.004e-06	3.732e-06	3.855e-06	3.446e-06	2.724e-06	2.717e-06	3.808e-06
2-Methylbutyl Acetate	overripe fruit;sweet;juicy;fruity;peanut;banana	Esters	Esters	-	-	HMDB0034166	C7 H14 O2	3.98	-	pos	-	-	-	-	Organic acids and derivatives	Carboxylic acids and derivatives	624-41-9	Carboxylic acid derivatives	1146.1599366587	1125	98.7	0.18946586794724	90.3	3.333e-07	3.379e-07	3.028e-07	8.84e-07	8.639e-07	9.516e-07	1.198e-06	1.238e-06	1.185e-06	1.956e-06	2.382e-06	1.913e-06	1.207e-06	9.299e-07	1.367e-06
2-Undecanone	iris;fatty;waxy;creamy;green;orange;fresh;orris;fruity	Ketones	Ketones	-	-	HMDB0033713	C11 H22 O	10.545	C01875	pos	-	-	-	-	Organic oxygen compounds	Organooxygen compounds	112-12-9	Carbonyl compounds	1593.8947368421	1597	99.87	0.10068976726788	84.4	1.687e-06	1.554e-06	1.67e-06	9.542e-07	1.112e-06	1.223e-06	9.42e-07	1.119e-06	1.092e-06	1.037e-06	9.135e-07	8.481e-07	8.042e-07	9.488e-07	7.973e-07
2-Pentylpyridine	peppery;fatty;mushroom;fat;green;herbal;tallow	Organoheterocyclic compounds	Pyridines	-	-	HMDB0034893	C10 H15 N	5.251	-	pos	-	-	-	-	Organoheterocyclic compounds	Pyridines and derivatives	2294-76-0	Not Available	1240.3412969283	1289	97.42	0.37878271529674	77.9	1.631e-06	1.559e-06	1.57e-06	1.223e-06	9.061e-07	1.304e-06	8.776e-07	9.665e-07	1.052e-06	1.047e-06	1.334e-06	9.059e-07	7.54e-07	8.08e-07	1.435e-06
Citral	lemon;citrus;minty;sweet;sharp;bitter	Terpenoids	Monoterpenoids	-	-	-	C10 H16 O	10.71	-	pos	-	-	-	-	-	-	141-27-5	-	1607.4784276127	1602	99.76	0.18383804607829	87.1	1.98e-06	1.846e-06	1.88e-06	4.193e-06	3.835e-06	4.287e-06	3.953e-06	3.652e-06	3.65e-06	3.936e-06	4.701e-06	4.15e-06	3.59e-06	3.358e-06	4.693e-06
3-Phenyldecane	-	Hydrocarbons	Unknown hydrocarbons	-	-	-	C16 H26	12.219	-	pos	-	-	-	-	-	-	4621-36-7	-	1766.3414634146	1767	99.97	0.20627264149963	86.6	1.973e-06	1.779e-06	1.718e-06	1.481e-06	1.651e-06	1.912e-06	1.214e-06	1.186e-06	1.083e-06	9.71e-07	1.254e-06	1.045e-06	1.064e-06	1.167e-06	1.558e-06
3-Methyl-1-Pentyn-3-Ol	-	Alcohols	Alcohols	-	-	HMDB0245924	C6 H10 O	6.431	-	pos	-	-	-	-	Organic oxygen compounds	Organooxygen compounds	77-75-8	Carbonyl compounds	1319.8314970836	1275	97.59	0.21036750943958	89.8	8.122e-06	7.22e-06	7.198e-06	1.961e-05	1.788e-05	1.727e-05	9.834e-06	9.788e-06	1.275e-05	1.425e-05	1.755e-05	1.405e-05	1.123e-05	1.201e-05	1.638e-05
Butyl Propionate	rose;earthy;weak;banana;sweet	Esters	Esters	-	-	HMDB0030052	C7 H14 O2	3.865	-	pos	-	-	-	-	Organic acids and derivatives	Carboxylic acids and derivatives	590-01-2	Carboxylic acid derivatives	1137.05	1139	99.88	0.28043448670395	84.6	2.991e-06	2.788e-06	2.845e-06	3.656e-06	4.243e-06	4.473e-06	4.852e-06	4.778e-06	4.659e-06	4.693e-06	6.119e-06	4.604e-06	3.247e-06	4.1e-06	5.642e-06
Bisabolol	-	Terpenoids	Sesquiterpenoids	map01100;map01062	Metabolic pathways;Biosynthesis of terpenoids and steroids	HMDB0036197	C15 H26 O	14.955	C09621	pos	-	-	Metabolism;Metabolism	Global and overview maps;Chemical structure transformation maps	Lipids and lipid-like molecules	Prenol lipids	23178-88-3	Sesquiterpenoids	2224.2616033755	2214	99.68	0.24600238245801	81.6	2.733e-06	2.149e-06	2.364e-06	2.285e-06	2.099e-06	2.335e-06	2.17e-06	1.981e-06	1.931e-06	2.383e-06	2.458e-06	2.087e-06	1.794e-06	1.973e-06	2.804e-06
2,4-Undecadienal	spicy;caramel	Aldehydes	Aldehydes	-	-	HMDB0031359	C11 H18 O	13.31	-	pos	-	-	-	-	Organic oxygen compounds	Organooxygen compounds	30361-29-6	Carbonyl compounds	1920.9917355372	1945	99.15	0.094085613577569	78.2	2.422e-06	1.695e-06	1.603e-06	2.506e-06	1.458e-06	1.675e-06	2.019e-06	1.291e-06	1.359e-06	1.815e-06	1.598e-06	1.62e-06	1.598e-06	1.423e-06	1.329e-06
(Z,E)-Alpha-Farnesene	-	Terpenoids	Sesquiterpenoids	-	-	HMDB0036066	C15 H24	12.124	-	pos	-	-	-	-	Lipids and lipid-like molecules	Prenol lipids	26560-14-5	Sesquiterpenoids	1754.76	1727	98.89	0.225969	89.2	6.938e-05	6.01e-05	6.173e-05	2.583e-05	2.853e-05	2.849e-05	2.245e-05	2.204e-05	2.216e-05	2.238e-05	2.673e-05	2.271e-05	2.242e-05	2.524e-05	3.423e-05
2-Methoxyphenyl Acetate	dry;lilac;powdery;sweet;smoke;walnut;woody;spice	Phenol esters	Phenol esters	-	-	HMDB0032030	C9 H10 O3	14.623	-	pos	-	-	-	-	Benzenoids	Phenol esters	613-70-7	Not Available	2157.1146245059	2123	98.89	0.20262500166853	85.2	9.955e-07	8.478e-07	9.04e-07	2.058e-06	2.062e-06	1.887e-06	2.574e-06	2.105e-06	2.28e-06	3.184e-06	3.204e-06	2.374e-06	1.695e-06	1.858e-06	2.466e-06
2-Methyl-2-Pentenoic Acid	-	Acids	Acids	-	-	HMDB0031560;LMFA01030971	C6 H10 O2	12.932	-	pos	-	-	-	-	Lipids and lipid-like molecules	Fatty Acyls	3142-72-1	Fatty acids and conjugates	1863.5174418605	1909	98.36	0.30756076375857	85	1.181e-06	1.851e-06	5.074e-07	2.098e-06	1.907e-06	1.768e-06	2.47e-06	1.733e-06	1.893e-06	2.351e-06	2.372e-06	2.373e-06	1.51e-06	2.211e-06	2.859e-06
4-Hydroxy-3-Methylpent-2-Enoic Acid, Methyl Ester	-	Esters	Esters	-	-	-	C7 H12 O3	13.76	-	pos	-	-	-	-	-	-	71143-52-7	-	1995.3719008264	1984	99.6	0.23718632613248	84.8	1.339e-05	1.254e-05	1.288e-05	1.753e-05	1.443e-05	1.652e-05	1.674e-05	1.342e-05	1.33e-05	1.729e-05	1.665e-05	1.501e-05	1.291e-05	1.325e-05	1.93e-05
Ethyl Stearate	waxy;mild	Esters	Esters	-	-	HMDB0034156;LMFA07010883	C20 H40 O2	16.055	-	pos	-	-	-	-	Lipids and lipid-like molecules	Fatty Acyls	111-61-5	Fatty acid esters	2456.2	2451	99.85	0.44948306890073	89.8	6.503e-06	1.055e-05	8.413e-06	1.881e-05	8.066e-06	1.243e-05	4.376e-05	2.486e-05	3.008e-05	5.883e-05	3.68e-05	3.431e-05	1.399e-05	1.297e-05	2.761e-05
2,3-Octanedione	cooked;buttery;broccoli;dill	Ketones	Ketones	-	-	HMDB0031293	C8 H14 O2	6.773	-	pos	-	-	-	-	Organic oxygen compounds	Organooxygen compounds	585-25-1	Carbonyl compounds	1341.9961114712	1335	99.64	0.25654827691821	88.1	2.659e-06	1.86e-06	8.076e-07	1.158e-06	9.353e-07	1.068e-06	1.397e-06	1.01e-06	1.005e-06	1.546e-06	1.515e-06	1.45e-06	1.431e-06	9.637e-07	1.636e-06
2-Ethyl-1,4-Dimethoxybenzene	-	Unknown	Unknown	-	-	-	C10 H14 O2	12.97	-	pos	-	-	-	-	-	-	1199-08-2	-	1869.0406976744	1861	99.7	0.19258281351803	85.5	4.128e-06	3.679e-06	3.694e-06	3.634e-06	3.591e-06	3.777e-06	3.291e-06	3.223e-06	3.383e-06	3.321e-06	3.904e-06	3.091e-06	2.849e-06	3.067e-06	4.05e-06
Undecanoic Acid	waxy;coconut;oily;fatty;cheese;creamy	Acids	Acids	-	-	HMDB0000947;LMFA01010011	C11 H22 O2	15.562	C17715	pos	-	-	-	-	Lipids and lipid-like molecules	Fatty Acyls	112-37-8	Fatty acids and conjugates	2353.9130434783	2400	98.68	0.53147293724661	82.4	3.759e-07	2.693e-07	4.813e-07	1.349e-06	7.401e-07	5.995e-07	1.616e-06	1.506e-06	1.354e-06	1.757e-06	1.509e-06	1.241e-06	7.477e-07	8.264e-07	1.829e-06
(E,E)-3,5-Octadien-2-One	grassy;mushroom;fatty;fruity;green	Ketones	Ketones	-	-	-	C8 H12 O	8.768	-	pos	-	-	-	-	-	-	30086-02-3	-	1471.4749837557	1432	98.11	0.19699344625837	86.4	2.773e-07	1.638e-07	3.052e-07	1.005e-07	8.349e-08	1.016e-07	3.137e-06	2.62e-06	2.872e-06	4.281e-06	5.829e-06	4.834e-06	2.45e-06	3.335e-06	3.643e-06
Isobutyl 2-(Methylamino)Benzoate	-	Esters	Esters	-	-	-	C12 H17 N O2	14.877	-	pos	-	-	-	-	-	-	65505-24-0	-	2207.81	2174	98.93	0.18627246720466	77.1	4.743e-06	3.399e-06	3.878e-06	4.713e-06	4.099e-06	4.244e-06	4.068e-06	3.338e-06	3.285e-06	4.005e-06	4.408e-06	3.958e-06	3.253e-06	3.475e-06	4.563e-06
2,5-Dipropyltetrahydrofuran	-	Organoheterocyclic compounds	Furans	-	-	-	C10 H20 O	8.761	-	pos	-	-	-	-	-	-	4457-62-9	-	1471.02	0	0	0.67786793263945	99.2	1.301e-05	1.559e-05	9.701e-06	1.915e-05	1.874e-05	1.828e-05	1.368e-05	7.782e-06	1.049e-05	1.537e-05	1.99e-05	1.339e-05	9.955e-06	1.035e-05	2.974e-05
Phenacyl Formate	-	Esters	Esters	-	-	-	C9 H8 O3	16.08	-	pos	-	-	-	-	-	-	55153-12-3	-	2461.2	0	0	0.20971534111469	98.2	8.511e-05	8.566e-06	7.525e-05	5.387e-05	4.907e-05	1.989e-05	1.676e-05	2.843e-05	1.994e-05	1.645e-05	2.663e-05	3.668e-05	5.26e-05	4.672e-05	3.43e-05
1-Methoxy-1,3,5-Cycloheptatriene	-	Unknown	Unknown	-	-	-	C8 H10 O	5.324	-	pos	-	-	-	-	-	-	1728-32-1	-	1245.3242320819	0	0	0.23771060556233	90.8	8.061e-06	6.823e-06	7.05e-06	9.157e-06	8.93e-06	9.718e-06	6.619e-06	6.648e-06	6.793e-06	6.166e-06	7.249e-06	5.956e-06	6.092e-06	6.695e-06	9.392e-06
Valeric Anhydride	-	Unknown	Unknown	-	-	-	C10 H18 O3	13.954	-	pos	-	-	-	-	-	-	2082-59-9	-	2030.4029304029	0	0	0.27314299437568	96.9	2.476e-06	2.436e-06	2.186e-06	5.55e-06	4.363e-06	4.69e-06	5.486e-06	4.434e-06	4.217e-06	5.933e-06	5.306e-06	5.522e-06	4.432e-06	4.086e-06	6.628e-06
[(Methylsulfonyl)Methyl]-Benzene	-	Unknown	Unknown	-	-	-	C8 H10 O2 S	12.556	-	pos	-	-	-	-	-	-	3112-90-1	-	1808.8662790698	0	0	0.22692909649758	88.5	0.0003361	0.0003091	0.0003184	0.0004821	0.0003946	0.0004151	0.0003057	0.0002669	0.0002958	0.0003363	0.0003561	0.0003232	0.0002909	0.0003146	0.0004379
1,2,3,4-Tetrahydro-5-Methyl-Naphthalene	-	Hydrocarbons	Unknown hydrocarbons	-	-	-	C11 H14	10.906	-	pos	-	-	-	-	-	-	2809-64-5	-	1626.2703739214	0	0	0.0015074917277134	98.1	1.539e-06	1.154e-06	1.199e-06	3.906e-07	4.023e-07	4.411e-07	6.029e-06	4.85e-06	5.131e-06	6.357e-06	7.262e-06	7.336e-06	3.52e-06	3.53e-06	3.521e-06
3,4-Dimethylbenzohydrazide	-	Unknown	Unknown	-	-	-	C9 H12 N2 O	13.293	-	pos	-	-	-	-	-	-	42596-61-2	-	1918.1818181818	0	0	0.12557968929383	95.6	3.203e-06	3.754e-06	4.609e-06	8.058e-08	1.016e-07	2.992e-07	3.136e-07	1.903e-07	3.339e-07	6.79e-07	6.907e-07	6.221e-07	7.765e-07	9.185e-07	9.993e-07
Methyl 2-O-Methyl-Alpha-D-Xylofuranoside	-	Unknown	Unknown	-	-	-	C7 H14 O5	8.236	-	pos	-	-	-	-	-	-	32469-86-6	-	1436.9070825211	0	0	0.61103082720847	96.7	3.529e-05	4.049e-05	2.44e-05	5.163e-05	4.324e-05	1.925e-05	1.823e-05	1.729e-05	2.013e-05	3.74e-05	4.669e-05	1.821e-05	2.414e-05	2.11e-05	5.945e-05
Crotonic Acid, 1-Buten-4-Yl Ester	-	Esters	Esters	-	-	-	C8 H12 O2	12.021	-	pos	-	-	-	-	-	-	97056-84-3	-	1742.1951219512	0	0	0.16596244071525	96.1	4.902e-07	3.158e-07	3.9e-07	1.019e-06	1.036e-06	9.178e-07	1.081e-06	9.101e-07	7.969e-07	1.011e-06	1.102e-06	1.045e-06	8.64e-07	8.035e-07	1.093e-06
2,3-Dihydro-3-Methyl-3-Benzofuranmethanol	-	Organoheterocyclic compounds	Other organoheterocyclic compounds	-	-	-	C10 H12 O2	13.296	-	pos	-	-	-	-	-	-	39891-58-2	-	1918.6776859504	0	0	0.25752414265384	95.7	4.018e-06	1.966e-06	2.71e-06	4.179e-07	4.167e-07	1.819e-07	1.577e-07	1.505e-07	1.946e-07	2.35e-07	2.989e-07	3.494e-07	3.939e-07	4.17e-07	6.168e-07
1-(3,5-Ditert-Butyl-4-Hydroxyphenyl)Ethanone	-	Ketones	Ketones	-	-	-	C16 H24 O2	16.456	-	pos	-	-	-	-	-	-	14035-33-7	-	2531.5424610052	0	0	0.23383213721395	97.9	2.332e-06	2.193e-06	2.206e-06	2.88e-06	2.48e-06	2.557e-06	1.136e-06	8.158e-07	9.432e-07	1.452e-06	1.681e-06	2.079e-06	1.438e-06	1.637e-06	2.233e-06
(E)-5-(Pentyloxy)-2-Pentene	-	Ethers	Ethers	-	-	-	C10 H20 O	2.534	-	pos	-	-	-	-	-	-	56052-85-8	-	1008.9662447257	0	0	0.14030516579173	97.5	5.173e-05	3.87e-05	3.888e-05	1.542e-05	1.559e-05	1.572e-05	1.419e-05	1.317e-05	1.335e-05	1.362e-05	1.613e-05	1.263e-05	1.636e-05	1.529e-05	1.99e-05
2-Phenyl-2-Pentene	-	Hydrocarbons	Unknown hydrocarbons	-	-	-	C11 H14	10.591	-	pos	-	-	-	-	-	-	53172-84-2	-	1597.1228070175	0	0	0.11132052678903	96.7	1.858e-06	1.958e-06	1.643e-06	1.539e-06	1.561e-06	1.648e-06	1.082e-05	9.176e-06	1.02e-05	1.188e-05	1.47e-05	1.533e-05	6.793e-06	6.928e-06	8.269e-06
2,5-Dimethyl-3,4-Hexanediol	-	Alcohols	Alcohols	-	-	-	C8 H18 O2	6.958	-	pos	-	-	-	-	-	-	22520-38-3	-	1353.9857420609	0	0	0.18970045381198	97.8	1.306e-06	1.085e-06	1.195e-06	2.024e-06	1.807e-06	1.893e-06	1.891e-06	1.686e-06	1.75e-06	1.981e-06	2.191e-06	1.825e-06	1.612e-06	1.622e-06	2.213e-06
Vinyl Cinnamate	-	Esters	Esters	-	-	-	C11 H10 O2	13.515	-	pos	-	-	-	-	-	-	17719-70-9	-	1954.8760330579	0	0	0.18083340393684	97	0.0001221	0.0001041	0.0001003	0.0001394	0.0001123	0.0001266	0.0001212	0.0001002	9.981e-05	0.0001227	0.0001231	0.0001149	0.0001004	0.0001035	0.0001375
Ethaneperoxoic Acid, 1-Cyano-1-[2-(2-Phenyl-1,3-Dioxolan-2-Yl)Ethyl]Pentyl Ester	-	Esters	Esters	-	-	-	C19 H25 N O5	16.957	-	pos	-	-	-	-	-	-	58422-92-7	-	2615.4069767442	0	0	0.19182817677273	90.1	4.085e-06	3.441e-06	3.427e-06	1.515e-06	1.361e-06	1.457e-06	1.425e-06	1.325e-06	1.308e-06	1.846e-06	1.719e-06	1.605e-06	1.396e-06	1.926e-06	2.037e-06
3-Chlorobenzyl Chloride	-	Unknown	Unknown	-	-	-	C7 H6 Cl2	9.6	-	pos	-	-	-	-	-	-	620-20-2	-	1527.5789473684	0	0	0.3066365514817	95.2	2.427e-06	2.386e-06	2e-06	2.004e-06	2.128e-06	2.116e-06	1.695e-06	1.334e-06	1.719e-06	1.861e-06	2.211e-06	1.788e-06	1.597e-06	1.791e-06	2.771e-06
3-Methylpentane	-	Hydrocarbons	Alkanes	-	-	HMDB0061885	C6 H14	4.692	-	pos	-	-	-	-	Hydrocarbons	Saturated hydrocarbons	96-14-0	Alkanes	1202.1843003413	579	47.42	0.17550229364769	97	0.004636	0.003902	0.003974	0.007308	0.006929	0.007304	0.006643	0.006146	0.006382	0.006702	0.008091	0.006443	0.006374	0.005737	0.008019
2-Hydroxy-3-Methylpentanoic Acid	-	Acids	Acids	-	-	HMDB0000317	C6 H12 O3	9.613	-	pos	-	-	-	-	Lipids and lipid-like molecules	Fatty Acyls	488-15-3	Fatty acids and conjugates	1528.4912280702	0	0	0.20292695090658	97.6	7.73e-07	6.167e-07	6.498e-07	4.311e-06	3.994e-06	4.314e-06	6.941e-06	6.488e-06	6.394e-06	1.032e-05	1.176e-05	9.83e-06	5.708e-06	5.572e-06	7.882e-06
Propanoic Acid, 2-Methyl-, Cyclohexyl Ester	-	Esters	Esters	-	-	-	C10 H18 O2	13.01	-	pos	-	-	-	-	-	-	1129-47-1	-	1874.8546511628	1427	80.45	0.37437308381059	97.3	7.446e-07	4.626e-07	2.897e-06	8.534e-07	8.115e-07	7.763e-07	6.981e-07	4.793e-07	6.634e-07	7.186e-07	8.549e-07	7.534e-07	5.616e-07	9.074e-07	1.237e-06
2-Bromo-4,6-Di-Tert-Butylphenol	-	Phenols	Phenols	-	-	-	C14 H21 Br O	14.168	-	pos	-	-	-	-	-	-	20834-61-1	-	2069.5970695971	0	0	0.12583074867045	97.1	0.0003063	0.0002712	0.0002765	0.0001903	0.0002036	0.0002016	0.0001599	0.0001594	0.0001624	0.000187	0.0001947	0.0001741	0.0001623	0.0001738	0.0002062
1-Hepten-3-One	metallic	Ketones	Ketones	-	-	HMDB0303836;LMFA12000098	C7 H12 O	12.79	-	pos	-	-	-	-	Organic oxygen compounds	Organooxygen compounds	2918-13-0	Carbonyl compounds	1842.8779069767	1221	70.26	0.22728083618972	97.6	6.691e-05	5.186e-05	5.749e-05	3.158e-05	2.644e-05	2.879e-05	2.719e-05	2.074e-05	2.163e-05	2.234e-05	2.336e-05	4.644e-05	2.34e-05	2.627e-05	3.577e-05
2-Bromo-1-Methyl-1-Phenyl-Cyclopropane	-	Unknown	Unknown	-	-	-	C10 H11 Br	11.21	-	pos	-	-	-	-	-	-	55091-64-0	-	1655.4170661553	0	0	0.16107794134112	90	1.564e-06	1.393e-06	1.31e-06	1.706e-06	2.065e-06	2.093e-06	4.086e-06	3.692e-06	3.923e-06	4.614e-06	6.003e-06	5.502e-06	2.743e-06	3.166e-06	3.777e-06
N-Benzyl-2-Hydroxy-N-Methylethanamine Oxide	-	Unknown	Unknown	-	-	-	C10 H15 N O2	12.561	-	pos	-	-	-	-	-	-	15831-63-7	-	1809.5930232558	0	0	0.22939524781458	96.8	9.283e-05	8.551e-05	8.762e-05	0.0001352	0.0001006	0.0001107	7.908e-05	6.694e-05	7.412e-05	8.36e-05	9.389e-05	8.256e-05	7.495e-05	8.148e-05	0.0001135
2-Propadienyl-Mesitylene	-	Hydrocarbons	Unknown hydrocarbons	-	-	-	C12 H14	15.769	-	pos	-	-	-	-	-	-	29555-07-5	-	2398.9130434783	0	0	0.41859064819538	97.3	4.825e-07	4.112e-07	3.703e-07	7.286e-07	4.697e-07	8.739e-07	6.056e-07	4.621e-07	4e-07	4.674e-07	5.617e-07	5.12e-07	4.109e-07	4.911e-07	8.748e-07
2-Methylsulfinylethylbenzene	-	Unknown	Unknown	-	-	-	C9 H12 O S	13.654	-	pos	-	-	-	-	-	-	7714-32-1	-	1977.8512396694	0	0	0.32575727950447	87.1	1.008e-05	7.15e-06	7.757e-06	1.239e-05	1.051e-05	1.006e-05	1.336e-05	1.053e-05	8.725e-06	9.99e-06	1.547e-05	8.629e-06	1.142e-05	8.24e-06	1.593e-05
3-Bromophthalide	-	Organoheterocyclic compounds	Furans	-	-	-	C8 H5 Br O2	14.413	-	pos	-	-	-	-	-	-	6940-49-4	-	2115.6126482213	0	0	0.13157049615026	86.6	4.028e-06	3.433e-06	3.463e-06	4.158e-06	3.37e-06	3.387e-06	4.264e-06	3.049e-06	2.982e-06	3.941e-06	3.505e-06	2.857e-06	3.787e-06	3.034e-06	3.898e-06
1-Methoxy-4-Methylbenzene	naphthyl;powdery;cresol;nutty;cedar;ylang;camphor	Phenol ethers	Phenol ethers	-	-	HMDB0032076	C8 H10 O	5.324	-	pos	-	-	-	-	Benzenoids	Phenol ethers	104-93-8	Anisoles	1245.3242320819	1434	91.28	0.23340100200331	92.3	6.919e-06	6.185e-06	6.367e-06	8.074e-06	8.188e-06	8.489e-06	6.04e-06	6.106e-06	6.012e-06	5.401e-06	6.59e-06	5.266e-06	5.239e-06	6.087e-06	8.188e-06
Hexanoic Anhydride	-	Unknown	Unknown	-	-	-	C12 H22 O3	13.957	-	pos	-	-	-	-	-	-	2051-49-2	-	2030.9523809524	0	0	0.12660489054914	96.9	4.314e-06	3.497e-06	3.384e-06	4.46e-06	3.387e-06	3.5e-06	2.566e-06	2.204e-06	2.43e-06	3.214e-06	2.571e-06	2.499e-06	3.176e-06	2.713e-06	3.502e-06
Phenethyl Decanoate	-	Esters	Esters	-	-	HMDB0032464	C18 H28 O2	14.286	-	pos	-	-	-	-	Lipids and lipid-like molecules	Fatty Acyls	61810-55-7	Fatty acid esters	2091.2087912088	2540	88.47	0.37407193291306	96	1.089e-06	8.843e-07	9.51e-07	1.668e-06	1.708e-06	1.683e-06	7.066e-07	6.064e-07	5.936e-07	8.925e-07	1.032e-06	8.974e-07	7.134e-07	1.051e-06	1.531e-06
(1,2,3-Trimethyl-2-Cyclopropen-1-Yl)Benzene	-	Hydrocarbons	Unknown hydrocarbons	-	-	-	C12 H14	11.576	-	pos	-	-	-	-	-	-	6393-13-1	-	1690.5081495686	0	0	0.29467630132685	95.5	3.858e-06	3.645e-06	3.535e-06	5.403e-06	5.346e-06	5.89e-06	4.951e-06	5.012e-06	5.215e-06	5.165e-06	6.466e-06	5.614e-06	4.076e-06	4.838e-06	7.101e-06
Tert-Amyl Acetate	-	Esters	Esters	-	-	-	C7 H14 O2	12.151	-	pos	-	-	-	-	-	-	625-16-1	-	1758.0487804878	960	56.2	0.41737552295686	95	3.8e-06	3.359e-06	3.577e-06	4.087e-06	2.938e-06	2.947e-06	3.662e-06	3.774e-06	3.844e-06	3.396e-06	3.2e-06	3.168e-06	4.228e-06	4.405e-06	1.806e-06
P-Hexylbenzaldehyde Diethyl Acetal	-	Aldehydes	Aldehydes	-	-	-	C17 H28 O2	16.263	-	pos	-	-	-	-	-	-	89511-01-3	-	2497.8	0	0	0.22467394607092	96.8	3.926e-06	3.445e-06	3.524e-06	9.002e-06	7.539e-06	8.244e-06	3.329e-06	2.971e-06	3.065e-06	4.054e-06	4.524e-06	4.193e-06	4.1e-06	4.627e-06	6.252e-06
4,6,6-Trimethyl-5,6-Dihydro-2H-Pyran-2-One	-	Organoheterocyclic compounds	Other organoheterocyclic compounds	-	-	-	C8 H12 O2	10.056	-	pos	-	-	-	-	-	-	6970-56-5	-	1559.5789473684	1905	88.19	0.072788993767872	96.1	6.737e-06	5.44e-06	5.079e-06	5.593e-06	4.193e-06	4.884e-06	5.052e-06	2.509e-06	3.714e-06	4.813e-06	4.024e-06	3.881e-06	3.535e-06	3.1e-06	3.518e-06
Propionic Anhydride	-	Unknown	Unknown	-	-	HMDB0256826	C6 H10 O3	4.697	-	pos	-	-	-	-	Organic acids and derivatives	Carboxylic acids and derivatives	123-62-6	Dicarboxylic acids and derivatives	1202.5255972696	0	0	0.18805673737878	93.2	0.0008463	0.0007268	0.0007352	0.001251	0.001192	0.001257	0.001138	0.001042	0.001092	0.001155	0.001364	0.001102	0.001039	0.00097	0.001366
(5S)-5-Butyl-5-Ethyloxolan-2-One	-	Organoheterocyclic compounds	Other organoheterocyclic compounds	-	-	-	C10 H18 O2	11.153	-	pos	-	-	-	-	-	-	1212228-49-3	-	1649.9520613615	0	0	0.19858821761722	95.9	2.254e-07	1.739e-07	1.458e-07	1.106e-06	1.066e-06	1.026e-06	1.765e-06	1.565e-06	1.694e-06	2.224e-06	2.745e-06	2.184e-06	1.356e-06	1.404e-06	1.914e-06
1-(2-Furanyl)-3-Butene-1,2-Diol	-	Organoheterocyclic compounds	Heteroaromatic compounds	-	-	-	C8 H10 O3	9.873	-	pos	-	-	-	-	-	-	19261-13-3	-	1546.7368421053	0	0	0.22206966891316	96.4	1.421e-05	1.269e-05	1.318e-05	1.198e-05	1.301e-05	1.424e-05	1.072e-05	1.096e-05	1.077e-05	7.313e-06	1.013e-05	8.57e-06	8.64e-06	9.95e-06	1.321e-05
1,5,5,6-Tetramethyl-1,3-Cyclohexadiene	-	Hydrocarbons	Alkenes	-	-	-	C10 H16	10.432	-	pos	-	-	-	-	-	-	514-94-3	-	1585.9649122807	1365	89.39	0.2308386721983	95.7	3.883e-06	3.276e-06	3.66e-06	2.003e-06	2.022e-06	2.172e-06	2.011e-06	1.908e-06	1.953e-06	2.002e-06	2.467e-06	2.1e-06	1.831e-06	2.094e-06	2.834e-06
4,6-Di-Tert-Butylresorcinol	-	Alcohols	Alcohols	-	-	-	C14 H22 O2	14.73	-	pos	-	-	-	-	-	-	5374-06-1	-	2178.2608695652	0	0	0.40821405891594	96.6	1.435e-06	1.205e-06	8.755e-07	1.408e-06	1.36e-06	1.513e-06	1.066e-06	7.413e-07	8.279e-07	1.158e-06	1.502e-06	1.841e-06	1.588e-06	8.409e-07	8.093e-07
2-T-Butyl-5-Methyl[1,3]Dioxolan-4-One	-	Organoheterocyclic compounds	Other organoheterocyclic compounds	-	-	-	C8 H14 O3	4.058	-	pos	-	-	-	-	-	-	130930-47-1	-	1152.3357086302	0	0	0.16918657790489	96.6	1.124e-06	9.242e-07	9.504e-07	4.896e-06	4.997e-06	4.995e-06	9.384e-06	8.823e-06	9.102e-06	4.088e-06	2.382e-06	1.507e-05	8.192e-06	8.046e-06	1.075e-05
(2-Oxopyridin-1(2H)-Yl)Acetic Acid	-	Acids	Acids	-	-	-	C7 H7 N O3	7.057	-	pos	-	-	-	-	-	-	56546-36-2	-	1360.4018146468	0	0	0.15847732425575	86.5	3.475e-06	2.869e-06	3.037e-06	5.555e-06	5.267e-06	5.95e-06	7.278e-06	6.531e-06	6.446e-06	6.969e-06	8.27e-06	6.443e-06	5.739e-06	5.478e-06	7.286e-06
6-Ethyl-5,6-Dihydro-2H-Pyran-2-One	-	Organoheterocyclic compounds	Other organoheterocyclic compounds	-	-	-	C7 H10 O2	13.464	-	pos	-	-	-	-	-	-	19895-35-3	-	1946.4462809917	0	0	0.15566541652088	89.6	2.9e-06	2.634e-06	2.559e-06	3.969e-06	3.245e-06	3.677e-06	3.352e-06	2.469e-06	2.516e-06	2.46e-06	2.09e-06	1.955e-06	2.654e-06	2.64e-06	3.431e-06
2-Ethylhexanoic Anhydride	-	Unknown	Unknown	-	-	-	C16 H30 O3	14.047	-	pos	-	-	-	-	-	-	36765-89-6	-	2047.4358974359	0	0	0.21828440110634	96.5	5.632e-06	5.113e-06	5.315e-06	1.219e-05	1.038e-05	1.129e-05	1.402e-05	1.144e-05	1.274e-05	1.791e-05	1.937e-05	1.679e-05	1.057e-05	1.126e-05	1.559e-05
4-Tert-Butyl-2-Cyclohexylphenol	-	Phenols	Phenols	-	-	-	C16 H24 O	14.372	-	pos	-	-	-	-	-	-	5450-24-8	-	2107.5098814229	0	0	0.44699962999926	93.2	1.848e-07	2.737e-07	2.373e-07	1.518e-06	1.682e-06	2.176e-06	4.934e-07	4.151e-07	4.226e-07	7.214e-07	6.725e-07	7.665e-07	4.964e-07	7.081e-07	1.193e-06
4-(Ethoxymethyl)-2-Methoxyphenol	spicy;alcoholic;sweet;vanilla;rum;chocolate;creamy;nutmeg;smoke	Phenols	Phenols	-	-	HMDB0037641	C10 H14 O3	15.499	-	pos	-	-	-	-	Benzenoids	Phenols	13184-86-6	Methoxyphenols	2340.2173913043	2943	86.76	0.072582260264136	96.5	7.672e-07	6.715e-07	8.506e-07	1.284e-06	1.092e-06	9.013e-07	5.135e-06	1.4e-06	1.924e-06	7.813e-06	4.217e-06	5.96e-06	2.787e-06	3.191e-06	3.143e-06
Valeric Acid Hydrazide	-	Unknown	Unknown	-	-	-	C5 H12 N2 O	8.259	-	pos	-	-	-	-	-	-	38291-82-6	-	1438.4015594542	0	0	0.12581694618206	87.4	2.97e-06	2.215e-06	2.453e-06	4.898e-06	4.138e-06	4.414e-06	4.115e-06	3.794e-06	3.754e-06	4.71e-06	5.026e-06	3.787e-06	3.832e-06	3.585e-06	4.551e-06
N2,N2'-Bis(2-Furfurylideno)-Dihydrazide Pentadioic Acid	-	Organoheterocyclic compounds	Heteroaromatic compounds	-	-	-	C15 H16 N4 O4	2.768	-	pos	-	-	-	-	-	-	324012-36-4	-	1033.6497890295	0	0	0.053023848735099	88.9	2.174e-05	1.245e-05	1.015e-05	1.391e-05	1.39e-05	1.194e-05	1.894e-05	1.325e-05	1.117e-05	1.341e-05	1.236e-05	1.154e-05	1.28e-05	1.276e-05	1.399e-05
2,5-Dimethyl-2,5-Hexanediol	-	Alcohols	Alcohols	-	-	-	C8 H18 O2	12.161	-	pos	-	-	-	-	-	-	110-03-2	-	1759.2682926829	0	0	0.46764583575243	96.4	1.524e-06	1.274e-06	1.246e-06	1.552e-06	1.651e-06	1.493e-06	1.263e-06	9.681e-07	1.207e-06	1.15e-06	1.856e-06	8.821e-07	8.001e-07	9.065e-07	1.794e-06
N,N-Dimethyl-1,2,3-Trithian-5-Amine	-	Organoheterocyclic compounds	Other organoheterocyclic compounds	-	-	HMDB0259009	C5 H11 N S3	7.39	C11473	pos	-	-	-	-	Organoheterocyclic compounds	Trithianes	31895-21-3	Not Available	1381.9831497084	0	0	0.33314088975103	85	2.557e-06	2.249e-06	1.652e-06	1.781e-06	2.631e-06	1.649e-06	2.145e-06	1.352e-06	2.115e-06	2.064e-06	1.922e-06	2.031e-06	2.159e-06	1.686e-06	3.217e-06
Allyl Crotonate	-	Esters	Esters	-	-	HMDB0032067	C7 H10 O2	13.177	-	pos	-	-	-	-	Lipids and lipid-like molecules	Fatty Acyls	20474-93-5	Fatty acid esters	1899.1279069767	0	0	0.24135192143952	83.2	4.57e-07	4.751e-07	3.855e-07	4.357e-07	3.5e-07	2.635e-07	4.172e-07	2.374e-07	3.086e-07	4.153e-07	4.179e-07	2.813e-07	2.751e-07	2.819e-07	4.137e-07
1,3-Oxathiane	-	Organoheterocyclic compounds	Other organoheterocyclic compounds	-	-	-	C4 H8 O S	7.042	-	pos	-	-	-	-	-	-	646-12-8	-	1359.4296824368	0	0	0.28370920125413	96.3	4.063e-05	3.509e-05	3.82e-05	5.009e-05	5.127e-05	5.441e-05	4.927e-05	4.223e-05	3.932e-05	4.656e-05	5.509e-05	4.84e-05	4.382e-05	4.317e-05	6.905e-05
Butyl Acrylate	sweet;plastic;rancid	Esters	Esters	-	-	HMDB0249474	C7 H12 O2	14.392	C10921	pos	-	-	-	-	Organic acids and derivatives	Carboxylic acids and derivatives	141-32-2	Acrylic acids and derivatives	2111.4624505929	1184	58.1	0.12713143662663	88.9	2.639e-06	1.839e-06	2.227e-06	1.468e-06	1.039e-06	1.062e-06	1.105e-06	1.099e-06	1.022e-06	1.06e-06	1.135e-06	9.423e-07	1.228e-06	1.04e-06	1.344e-06
4-Formylphenyl Cyclohexanecarboxylate	-	Phenol esters	Phenol esters	-	-	-	C14 H16 O3	14.077	-	pos	-	-	-	-	-	-	146606-04-4	-	2052.9304029304	0	0	0.27678413107483	96.3	9.27e-07	6.51e-07	8.588e-07	6.434e-07	7.333e-07	7.492e-07	5.526e-07	6.086e-07	6.963e-07	6.643e-07	8.754e-07	6.959e-07	5.495e-07	5.976e-07	8.977e-07
Isopropyl Phenyl Carbonate	-	Esters	Esters	-	-	-	C10 H12 O3	12.777	-	pos	-	-	-	-	-	-	943-57-7	-	1840.99	0	0	0.2010164212074	96.2	1.182e-06	1.201e-06	1.171e-06	6.028e-06	5.213e-06	5.62e-06	7.205e-06	6.547e-06	7.781e-06	9.275e-06	9.874e-06	8.338e-06	5.363e-06	5.739e-06	7.71e-06
N-(Methoxymethyl)Benzamide	-	Organicnitrogen compounds	Amides	-	-	-	C9 H11 N O2	12.551	-	pos	-	-	-	-	-	-	13156-28-0	-	1808.1395348837	0	0	0.23730910337375	94.4	9.155e-07	2.101e-06	3.165e-07	4.86e-05	3.687e-05	4.173e-05	9.529e-05	7.542e-05	7.739e-05	0.0001527	0.0001366	0.0001455	6.339e-05	7.044e-05	9.81e-05
1,3-Diphthalimido-2-Propanol	-	Organoheterocyclic compounds	Indoles	-	-	-	C19 H14 N2 O5	19.702	-	pos	-	-	-	-	-	-	73825-95-3	-	2923.9171374765	0	0	0.36891435840187	96.2	7.536e-06	6.283e-06	5.951e-06	6.744e-06	5.547e-06	6.168e-06	6.483e-06	4.906e-06	5.587e-06	6.359e-06	5.519e-06	5.336e-06	8.167e-06	4.995e-06	4.128e-06
Methyl 3-(3,5-Di-Tert-Butyl-4-Hydroxyphenyl)Propionate	-	Esters	Esters	-	-	-	C18 H28 O3	16.714	-	pos	-	-	-	-	-	-	6386-38-5	-	2576.2564991334	0	0	0.24814254115312	95.8	2.706e-05	2.187e-05	2.301e-05	5.803e-06	4.953e-06	5.948e-06	5.115e-06	4.487e-06	4.693e-06	6.75e-06	7.072e-06	6.954e-06	5.843e-06	6.464e-06	9.185e-06
2,5-Diethoxytetrahydrofuran	-	Organoheterocyclic compounds	Furans	-	-	-	C8 H16 O3	14.521	-	pos	-	-	-	-	-	-	3320-90-9	-	2136.9565217391	0	0	0.26529777824941	93.5	3.513e-06	2.927e-06	2.815e-06	4.413e-06	3.556e-06	3.655e-06	3.984e-06	3.062e-06	3.535e-06	4.371e-06	4.387e-06	3.911e-06	3.485e-06	2.042e-06	2.658e-06
1-Ethyl-3-(1-Methylethyl)-Benzene	-	Hydrocarbons	Unknown hydrocarbons	-	-	-	C11 H16	9.089	-	pos	-	-	-	-	-	-	4920-99-4	-	1492.3326835608	1340	92.42	0.16203350336691	92.3	4.416e-05	4.078e-05	4.331e-05	1.92e-05	2.172e-05	2.252e-05	7.649e-06	7.31e-06	7.782e-06	9.437e-06	1.138e-05	1.21e-05	5.226e-06	5.02e-06	6.698e-06
1-Pentyne	-	Hydrocarbons	Alkynes	-	-	-	C5 H8	12.36	-	pos	-	-	-	-	-	-	627-19-0	-	1783.5365853659	0	0	0.11938855878673	90.7	2.447e-06	2.1e-06	1.956e-06	1.291e-06	1.262e-06	1.28e-06	1.35e-06	1.178e-06	1.254e-06	1.352e-06	1.786e-06	1.385e-06	1.179e-06	1.213e-06	1.46e-06
Benzyl Carbazate	-	Esters	Esters	-	-	-	C8 H10 N2 O2	13.655	-	pos	-	-	-	-	-	-	5331-43-1	-	1978.0165289256	0	0	0.16020932878064	85.1	7.619e-07	6.199e-07	6.384e-07	5.309e-07	4.56e-07	5.609e-07	5.198e-07	4.583e-07	4.356e-07	4.821e-07	4.702e-07	3.728e-07	4.162e-07	4.558e-07	5.643e-07
Toluene-D8	-	Unknown	Unknown	-	-	-	C7 D8	12.612	-	pos	-	-	-	-	-	-	2037-26-5	-	1817.0058139535	0	0	0.23111138874753	89.6	5.191e-05	4.26e-05	4.524e-05	5.68e-05	4.146e-05	4.467e-05	5.111e-05	5.049e-05	4.5e-05	4.609e-05	4.115e-05	3.81e-05	5.625e-05	5.054e-05	3.512e-05
(1Alpha,3Beta,4Alpha)-4-Ethenyl-4-Methyl-3-(1-Methylethenyl)-Cyclohexanol	-	Terpenoids	Monoterpenoids	-	-	-	C12 H20 O	15.074	-	pos	-	-	-	-	-	-	56298-45-4	-	2249.3670886076	0	0	0.21236126349234	84.5	6.938e-07	9.014e-07	8.629e-07	1.041e-06	1.162e-06	1.118e-06	4.946e-07	4.006e-07	4.529e-07	4.821e-07	3.832e-07	4.432e-07	6.736e-07	6.572e-07	9.439e-07
3,3-Dimethyl-6-Oxo-6-Phenylhexanenitrile	-	Ketones	Ketones	-	-	-	C14 H17 N O	11.275	-	pos	-	-	-	-	-	-	62623-62-5	-	1661.6490891659	0	0	0.14735743366842	91	3.403e-06	2.985e-06	2.914e-06	4.516e-06	4.316e-06	4.327e-06	4.548e-06	4.231e-06	4.382e-06	4.87e-06	5.988e-06	4.775e-06	4.14e-06	3.963e-06	5.17e-06
(2R-Cis)-1-Benzoyl-2-(1,1-Dimethylethyl)-3-Methyl-5-(Phenylmethyl)-4-Imidazolidinone	-	Ketones	Ketones	-	-	-	C22 H26 N2 O2	12.213	-	pos	-	-	-	-	-	-	97443-92-0	-	1765.6097560976	0	0	0.10938437851663	80.9	3.259e-07	1.373e-06	1.39e-06	1.737e-06	1.509e-06	1.547e-06	1.448e-06	1.194e-06	1.21e-06	1.303e-06	1.42e-06	1.257e-06	1.351e-06	1.278e-06	1.572e-06
1-Hydroxycyclohexyl Phenyl Ketone	-	Ketones	Ketones	-	-	HMDB0247678	C13 H16 O2	17.089	-	pos	-	-	-	-	Organic oxygen compounds	Organooxygen compounds	947-19-3	Carbonyl compounds	2634.5930232558	0	0	0.22349535098173	95.5	2.128e-07	4.701e-07	1.573e-07	6.011e-07	8.312e-07	1.079e-07	2.486e-07	1.209e-07	2.094e-07	6.195e-07	8.798e-07	1.124e-07	5.782e-07	4.009e-07	6.291e-07
1,4-Epoxy-1,2,3,4-Tetrahydronaphthalene	-	Unknown	Unknown	-	-	-	C10 H10 O	14.008	-	pos	-	-	-	-	-	-	35185-96-7	-	2040.29	0	0	0.25518438843081	83.7	1.072e-06	1.113e-06	1.019e-06	2.211e-06	1.716e-06	2.04e-06	2.199e-06	1.669e-06	1.615e-06	2.134e-06	2.085e-06	1.983e-06	1.516e-06	1.694e-06	2.42e-06
(4-Cyanophenyl) 4-(2-Propoxyethoxy)Benzoate	-	Esters	Esters	-	-	-	C19 H19 N O4	2.771	-	pos	-	-	-	-	-	-	67131-97-9	-	1033.9662447257	0	0	0.082620034116022	88.6	1.749e-05	1.21e-05	1.756e-05	1.511e-05	1.49e-05	1.394e-05	1.814e-05	1.236e-05	1.275e-05	1.626e-05	1.493e-05	1.148e-05	1.505e-05	1.29e-05	1.48e-05
2,4-Di-Tert-Butyl-6-Nitrophenol	-	Phenols	Phenols	-	-	-	C14 H21 N O3	14.29	-	pos	-	-	-	-	-	-	20039-94-5	-	2091.9413919414	0	0	0.66847187178699	95.9	9.693e-07	6.699e-07	6.479e-07	6.978e-07	4.811e-07	5.804e-07	7.177e-07	3.589e-07	3.723e-07	5.097e-07	4.51e-07	4.177e-07	3.672e-07	2.169e-06	2.274e-06
Spiro[2.5]Octane	-	Hydrocarbons	Aromatic hydrocarbons	-	-	-	C8 H14	12.357	-	pos	-	-	-	-	-	-	185-65-9	-	1783.1707317073	0	0	0.14769508635516	91.2	1.084e-05	8.914e-06	9.174e-06	4.837e-06	4.26e-06	4.646e-06	1.034e-05	7.983e-06	1.125e-05	1.539e-05	1.957e-05	1.443e-05	6.418e-06	6.895e-06	8.467e-06
3-Methylbicyclo[2.2.1]Hept-5-Ene-2-Carboxylic Acid	-	Acids	Acids	-	-	-	C9 H12 O2	12.769	-	pos	-	-	-	-	-	-	4397-23-3	-	1839.8255813953	0	0	0.24128625358528	84.4	1.523e-06	7.369e-07	9.966e-07	1.259e-06	1.52e-06	8.11e-07	1.428e-06	1.319e-06	1.003e-06	1.115e-06	2.136e-06	1.353e-06	5.532e-07	7.712e-07	9.097e-07
Isobutyric Anhydride	-	Unknown	Unknown	-	-	-	C8 H14 O3	14.838	-	pos	-	-	-	-	-	-	97-72-3	-	2199.6	0	0	0.20824672820101	95.5	4.494e-07	3.751e-07	3.982e-07	1.088e-06	8.289e-07	1e-06	9.804e-07	7.277e-07	8.391e-07	1.029e-06	9.72e-07	1.018e-06	7.633e-07	7.77e-07	1.086e-06
Methyl 4-Cyclopropyl-2,4-Dioxobutanoate	-	Esters	Esters	-	-	-	C8 H10 O4	13.18	-	pos	-	-	-	-	-	-	167408-67-5	-	1899.5639534884	0	0	0.20026419033896	92	9.846e-07	8.509e-07	9.017e-07	1.028e-06	8.702e-07	7.729e-07	1.078e-06	7.009e-07	7.412e-07	1.05e-06	9.812e-07	7.872e-07	7.408e-07	7.864e-07	1.06e-06
3,3,5-Trimethyl-1,4-Hexadiene	-	Hydrocarbons	Alkenes	-	-	-	C9 H16	13.027	-	pos	-	-	-	-	-	-	74753-00-7	-	1877.3255813953	0	0	0.064268998923885	94.8	1.051e-06	1.132e-06	1.382e-06	8.996e-07	8.667e-07	8.25e-07	1.123e-06	6.659e-07	7.9e-07	1.004e-06	1.019e-06	7.973e-07	6.774e-07	6.694e-07	7.51e-07
4,4A,5,6-Tetrahydro-2(3H)-Naphthalenone	-	Ketones	Ketones	-	-	-	C10 H12 O	12.219	-	pos	-	-	-	-	-	-	34545-87-4	-	1766.3414634146	0	0	0.23513487970888	89.2	8.005e-08	4.617e-07	3.824e-07	2.078e-06	7.768e-07	2.135e-06	2.915e-06	2.802e-06	3.008e-06	3.613e-06	4.279e-06	3.594e-06	2.272e-06	2.385e-06	3.421e-06
Ethaneperoxoic Acid, 1-Cyano-1-Phenylbutyl Ester	-	Esters	Esters	-	-	-	C13 H15 N O3	7.984	-	pos	-	-	-	-	-	-	58422-71-2	-	1420.5328135153	0	0	0.061263617621302	80.2	1.254e-07	1.096e-07	6.753e-08	2.14e-07	1.618e-07	2.27e-07	5.213e-06	4.486e-06	4.792e-06	5.837e-06	7.012e-06	7.741e-06	3.115e-06	3.478e-06	3.464e-06
6,6-Dimethyl-3,4-Undecadiene-2,10-Dione	-	Ketones	Ketones	-	-	-	C13 H20 O2	13.168	-	pos	-	-	-	-	-	-	52588-78-0	-	1897.8197674419	0	0	0.16104311901218	95.6	8.149e-07	7.153e-07	7.349e-07	1.391e-06	1.235e-06	1.194e-06	7.787e-07	7.348e-07	7.714e-07	9.337e-07	1.106e-06	9.083e-07	8.345e-07	8.19e-07	1.081e-06
2-Propenoic Acid, 2-Methyl-, 2-Aminoethyl Ester, Hydrochloride	-	Esters	Esters	-	-	-	C6 H11 N O2	2.689	-	pos	-	-	-	-	-	-	2420-94-2	-	1025.3164556962	0	0	0.11766648092618	90.6	1.368e-05	1.025e-05	1.044e-05	2.769e-05	2.473e-05	2.616e-05	3.196e-05	2.805e-05	2.827e-05	3.699e-05	4.159e-05	3.218e-05	2.786e-05	2.551e-05	3.213e-05
O-Isopropyloxycarbonyl-4-Tert-Butylphenol	-	Phenols	Phenols	-	-	-	C14 H20 O3	16.418	-	pos	-	-	-	-	-	-	1201410-82-3	-	2524.9566724437	0	0	0.27655817830159	95.6	1.08e-06	9.351e-07	9.013e-07	2.526e-06	6.514e-07	1.969e-06	8.539e-06	4.051e-06	3.497e-06	8.155e-06	4.646e-06	3.429e-06	2.645e-06	1.804e-06	3.206e-06
2,2,4-Trimethylpentane	-	Hydrocarbons	Alkanes	-	-	HMDB0245342	C8 H18	12.134	-	pos	-	-	-	-	Hydrocarbons	Saturated hydrocarbons	540-84-1	Alkanes	1755.9756097561	698	34.97	0.067237983038999	95.2	2.521e-05	8.978e-06	8.096e-06	1.541e-05	8.334e-06	9.291e-06	1.276e-05	1.044e-05	9.751e-06	1.118e-05	8.578e-06	9.091e-06	1.239e-05	1.083e-05	1.159e-05
3,6-Dimethyl-1,4-Dioxane-2,5-Dione	-	Organoheterocyclic compounds	Other organoheterocyclic compounds	-	-	HMDB0246077	C6 H8 O4	4.688	-	pos	-	-	-	-	Organoheterocyclic compounds	Dioxanes	95-96-5	1,4-dioxanes	1201.9112627986	0	0	0.18923721496915	94	0.0002313	0.0001969	0.0001979	0.0003672	0.0003555	0.000382	0.0003454	0.0003256	0.0003274	0.0003432	0.0004281	0.0003357	0.0003248	0.0002927	0.0004185
Tert-Butyl Ethyl Malonate	-	Esters	Esters	-	-	-	C9 H16 O4	12.901	-	pos	-	-	-	-	-	-	93117-74-9	-	1859.01	0	0	0.21303896756586	92.3	2.978e-07	1.942e-07	6.22e-07	1.973e-07	3.739e-07	4.08e-07	6.018e-07	5.102e-07	5.394e-07	5.629e-07	6.721e-07	7.234e-07	4.001e-07	4.104e-07	5.755e-07
Cyclobutylcyclobutane	-	Hydrocarbons	Alkanes	-	-	-	C8 H14	12.36	-	pos	-	-	-	-	-	-	7051-52-7	-	1783.5365853659	0	0	0.15065661593906	88.3	5.409e-06	4.775e-06	4.934e-06	2.18e-06	2.018e-06	2.011e-06	2.454e-06	2.059e-06	2.249e-06	1.699e-06	1.857e-06	1.622e-06	2.015e-06	2.094e-06	2.637e-06
2-Benzyl-2-Methyl-1,3-Dithiolane	-	Organosulfur compounds	Thioacetals	-	-	-	C11 H14 S2	8.339	-	pos	-	-	-	-	-	-	20137-72-8	-	1443.6	0	0	0.066350910808137	84.4	1.823e-07	2.359e-07	1.344e-07	2.462e-07	1.426e-07	1.495e-07	4.074e-06	3.395e-06	3.609e-06	4.53e-06	5.262e-06	5.953e-06	2.191e-06	2.385e-06	2.5e-06
(E)-3,7-Octadien-2-One	-	Ketones	Ketones	-	-	-	C8 H12 O	10.315	-	pos	-	-	-	-	-	-	25172-06-9	-	1577.7543859649	0	0	0.2400711989935	87.2	2.977e-06	2.436e-06	2.53e-06	2.314e-06	2.617e-06	2.451e-06	2.905e-06	2.497e-06	2.756e-06	2.929e-06	3.51e-06	2.816e-06	2.288e-06	2.276e-06	3.384e-06
3-(2-Methoxyethoxymethoxy)-2-Methylpentan-1-Ol	-	Alcohols	Alcohols	-	-	-	C10 H22 O4	12.391	-	pos	-	-	-	-	-	-	97991-45-2	-	1787.3170731707	0	0	0.20532917972607	90.2	3.518e-06	3.162e-06	3.134e-06	5.355e-06	5.502e-06	5.845e-06	4.339e-06	4.342e-06	4.527e-06	3.972e-06	4.901e-06	4.232e-06	3.789e-06	4.293e-06	5.604e-06
2,2-Diisopropyl-1,3-Dioxolane	-	Ethers	Ethers	-	-	-	C9 H18 O2	8.166	-	pos	-	-	-	-	-	-	4421-10-7	-	1432.3586744639	0	0	0.17544653330735	95.4	5.251e-05	3.743e-05	4.016e-05	8.233e-06	6.571e-06	7.95e-06	1.28e-05	1.226e-05	1.167e-05	1.903e-05	1.99e-05	1.764e-05	9.596e-06	1.035e-05	1.327e-05
Alpha-Methyl-Delta-Oxo-2-Phenyl-1,3-Dioxolane-2-Heptanenitrile	-	Unknown	Unknown	-	-	-	C17 H21 N O3	15.635	-	pos	-	-	-	-	-	-	58422-90-5	-	2369.7826086957	0	0	0.30547317504957	88.6	5.301e-07	6.155e-07	6.476e-07	1.059e-06	7.878e-07	8.683e-07	1.151e-06	8.507e-07	9.164e-07	1.182e-06	1.102e-06	1.075e-06	6.893e-07	8.368e-07	1.233e-06
Cyclobutylamine	-	Organicnitrogen compounds	Amines	-	-	-	C4 H9 N	3.289	-	pos	-	-	-	-	-	-	2516-34-9	-	1088.6075949367	0	0	0.20799243611165	88.2	0.001054	0.0008801	0.0008918	0.001367	0.00135	0.001428	0.001268	0.001198	0.001241	0.001277	0.001586	0.001253	0.001113	0.001136	0.001584
N-(3-Cyano-2-Thiophenyl)-2-[4-(2,5-Dimethylphenyl)Sulfonyl-1-Piperazinyl]Acetamide	-	Organicnitrogen compounds	Amides	-	-	-	C19 H22 N4 O3 S2	3.542	-	pos	-	-	-	-	-	-	790238-67-4	-	1111.4806017419	0	0	0.72377653707868	94	0.0004097	0.0006351	0.0003275	0.0006328	0.000564	0.001057	0.0004288	0.0003133	0.000398	0.0006621	0.0008081	0.0003952	0.0003	0.0003819	0.001069
2-Methyl-N-(Pyridin-2-Ylmethyl)Propan-1-Amine	-	Organoheterocyclic compounds	Pyridines	-	-	-	C10 H16 N2	14.603	-	pos	-	-	-	-	-	-	892592-08-4	-	2153.16	0	0	0.29777009692955	84.2	1.958e-06	1.817e-06	1.856e-06	3.813e-06	3.937e-06	3.989e-06	3.235e-06	3.204e-06	3.189e-06	3.373e-06	4.224e-06	3.485e-06	2.632e-06	3.162e-06	4.63e-06
Isovaleric Anhydride	-	Unknown	Unknown	-	-	-	C10 H18 O3	13.268	-	pos	-	-	-	-	-	-	1468-39-9	-	1914.0495867769	0	0	0.29361941737239	95.3	2.868e-06	2.552e-06	2.257e-06	5.957e-06	4.753e-06	4.416e-06	6.914e-06	5.001e-06	5.375e-06	8.14e-06	6.703e-06	6.582e-06	5.306e-06	4.915e-06	8.218e-06
6-Nitro-Tricyclo[2.2.1.0(1,4)]Heptan-2-One	-	Terpenoids	Monoterpenoids	-	-	-	C7 H7 N O3	16.273	-	pos	-	-	-	-	-	-	56666-50-3	-	2499.8	0	0	0.14592833045053	86.9	1.174e-05	9.431e-06	9.189e-06	1.106e-05	9.776e-06	9.076e-06	1.057e-05	7.824e-06	8.116e-06	1.043e-05	9.894e-06	8.671e-06	1.011e-05	7.73e-06	1.005e-05
Octafluorocyclobutane	-	Haloalkanes	Haloalkanes	-	-	HMDB0031292	C4 F8	11.473	-	pos	-	-	-	-	Organohalogen compounds	Organofluorides	115-25-3	Not Available	1680.6327900288	0	0	0.43426226279384	88.2	3.389e-06	2.52e-06	2.394e-06	2.62e-06	4.285e-06	3.175e-06	4.013e-06	2.715e-06	1.931e-06	2.615e-06	2.408e-06	2.444e-06	2.553e-06	9.817e-07	1.935e-06
Phthalimide	-	Organoheterocyclic compounds	Indoles	-	-	HMDB0256502	C8 H5 N O2	19.706	-	pos	-	-	-	-	Organoheterocyclic compounds	Isoindoles and derivatives	85-41-6	Isoindolines	2924.2937853107	0	0	0.37702018125361	94.2	8.809e-06	6.055e-06	6.589e-06	7.789e-06	5.91e-06	6.445e-06	6.095e-06	5.567e-06	5.721e-06	6.449e-06	6.646e-06	5.744e-06	1.136e-05	5.318e-06	7.596e-06
Butyl Glycolate	-	Esters	Esters	-	-	-	C6 H12 O3	11.918	-	pos	-	-	-	-	-	-	7397-62-8	-	1729.6341463415	0	0	0.56999887898211	94	3.612e-07	4.251e-07	2.868e-07	5.627e-07	5.866e-07	4.889e-07	6.848e-07	9.742e-07	8.07e-07	9.051e-07	9.971e-07	7.613e-07	5.623e-07	7.367e-07	1.587e-06
1-(3,5-Dimethyl-2-Thienyl)Ethan-1-One	-	Ketones	Ketones	-	-	-	C8 H10 O S	12.935	-	pos	-	-	-	-	-	-	50382-14-4	-	1863.9534883721	0	0	0.19522781943728	91.3	2.548e-06	1.968e-06	2.096e-06	3.527e-06	3.286e-06	3.288e-06	3.53e-06	3.129e-06	3.221e-06	3.504e-06	3.522e-06	3.417e-06	2.905e-06	2.905e-06	4.012e-06
Diethylene Glycol Dipropionate	-	Esters	Esters	-	-	-	C10 H18 O5	2.557	-	pos	-	-	-	-	-	-	6942-59-2	-	1011.3924050633	0	0	0.207533	93.6	1.94e-05	1.085e-05	1.144e-05	3.605e-05	2.934e-05	3.37e-05	4.414e-05	3.312e-05	3.8e-05	5.064e-05	5.732e-05	4.474e-05	4.69e-05	3.087e-05	4.293e-05
3-Butenyl Propionate	-	Esters	Esters	-	-	-	C7 H12 O2	11.912	-	pos	-	-	-	-	-	-	27819-06-3	-	1728.9024390244	1203	73.86	0.26783823724661	93.2	1.781e-06	1.975e-06	1.903e-06	3.935e-06	3.461e-06	3.696e-06	3.378e-06	3.001e-06	3.142e-06	3.631e-06	3.677e-06	3.546e-06	2.739e-06	3.063e-06	4.464e-06
Octahydro-2,2'-Bifuran	-	Organoheterocyclic compounds	Furans	-	-	-	C8 H14 O2	12.296	-	pos	-	-	-	-	-	-	1592-33-2	-	1775.7317073171	0	0	0.14205277632085	92.5	3.795e-06	1.629e-06	1.341e-06	5.466e-06	2.109e-06	1.92e-06	2.631e-06	3.193e-06	3.315e-06	5.173e-06	2.318e-06	2.365e-06	2.573e-06	3.402e-06	2.88e-06
1-Ethyl-2,3-Dihydro-1-Methyl-1H-Indene	-	Hydrocarbons	Unknown hydrocarbons	-	-	-	C12 H16	11.2	-	pos	-	-	-	-	-	-	56298-75-0	-	1654.4582933845	0	0	0.084596299296251	95.2	3.641e-07	9.45e-08	3.09e-07	5.653e-07	5.373e-07	5.967e-07	1.18e-06	1.045e-06	1.172e-06	1.33e-06	1.644e-06	1.5e-06	9.148e-07	8.938e-07	1.042e-06
Phenyl Acetate	-	Phenol esters	Phenol esters	-	-	HMDB0040733	C8 H8 O2	12.359	C00548;C15583	pos	-	-	-	-	Benzenoids	Phenol esters	122-79-2	Not Available	1783.4146341463	1647	94.42	0.16463303388821	92.9	1.868e-05	1.543e-05	1.601e-05	5.85e-06	5.105e-06	6.602e-06	8.436e-06	7.005e-06	6.551e-06	4.912e-06	5.073e-06	4.616e-06	6.69e-06	6.474e-06	8.647e-06
2,2',3,3'-Tetrahydro-3,3'-Bifuran	-	Organoheterocyclic compounds	Furans	-	-	-	C8 H10 O2	10.25	-	pos	-	-	-	-	-	-	98869-94-4	-	1573.1929824561	0	0	0.26484853305915	83.7	5.165e-07	4.343e-07	4.533e-07	6.014e-07	4.924e-07	5.456e-07	5.957e-07	5.804e-07	4.942e-07	8.31e-07	1.01e-06	8.383e-07	4.387e-07	3.395e-07	5.777e-07
1,1,3,3-Tetraethoxypropane	-	Ethers	Ethers	-	-	HMDB0244047	C11 H24 O4	12.944	-	pos	-	-	-	-	Organic oxygen compounds	Organooxygen compounds	122-31-6	Ethers	1865.26	1347	76.59	0.24043319848115	95.1	1.673e-06	1.514e-06	1.579e-06	2.424e-06	2.555e-06	2.716e-06	2.126e-06	2.269e-06	2.241e-06	2.003e-06	2.885e-06	2.418e-06	1.915e-06	2.09e-06	2.957e-06
1,1',1''-[Methylidynetris(Oxy)]Tris[2-Methyl-Propane	-	Esters	Esters	-	-	-	C13 H28 O3	11.339	-	pos	-	-	-	-	-	-	16754-49-7	-	1667.7852348993	0	0	0.22107756934381	95.1	1.19e-06	1.119e-06	1.05e-06	4.599e-06	4.096e-06	4.585e-06	6.528e-06	5.448e-06	5.866e-06	8.425e-06	8.83e-06	8.122e-06	4.975e-06	5.178e-06	7.297e-06
4,5-Dimethyl-2,6-Octadiene	-	Hydrocarbons	Alkenes	-	-	-	C10 H18	13.97	-	pos	-	-	-	-	-	-	18476-57-8	-	2033.3333333333	0	0	0.18184402960464	91.3	2.429e-06	1.906e-06	1.977e-06	1.902e-06	1.616e-06	1.512e-06	1.73e-06	1.48e-06	1.449e-06	1.568e-06	1.576e-06	1.727e-06	1.531e-06	1.299e-06	1.865e-06
Alpha-Pinene	minty;harsh;pine tree;sweet;earthy;pine;firneedles;terpene;camphor;turpentine;woody;fresh	Terpenoids	Monoterpenoids	map00907;map01110	Pinene, camphor and geraniol degradation;Biosynthesis of secondary metabolites	HMDB0302508	C10 H16	12.323	C09880	pos	-	-	Metabolism;Metabolism	Metabolism of terpenoids and polyketides;Global and overview maps	Lipids and lipid-like molecules	Prenol lipids	80-56-8	Monoterpenoids	1779.0243902439	1032	60.55	0.28270323933628	95	1.883e-07	1.761e-07	1.609e-07	2.793e-07	2.628e-07	2.975e-07	2.085e-07	2.664e-07	1.862e-07	2.175e-07	3.192e-07	2.232e-07	1.272e-07	2.154e-07	2.231e-07
Isobutyl Chloroformate	-	Esters	Esters	-	-	HMDB0253610	C5 H9 Cl O2	5.919	-	pos	-	-	-	-	Organic acids and derivatives	Organic carbonic acids and derivatives	543-27-1	Not Available	1285.9385665529	0	0	0.12924627555464	90	1.693e-05	1.374e-05	1.313e-05	1.856e-05	1.788e-05	1.704e-05	1.566e-05	1.543e-05	1.592e-05	1.781e-05	2.202e-05	1.77e-05	1.575e-05	1.362e-05	1.768e-05
2-Methylbenzyl Benzoate	-	Esters	Esters	-	-	-	C15 H14 O2	15.42	-	pos	-	-	-	-	-	-	80716-36-5	-	2323.0434782609	0	0	0.22586796825772	86.6	2.38e-07	2.979e-07	2.224e-07	4.111e-07	3.561e-07	3.706e-07	3.636e-07	2.92e-07	3.291e-07	4.202e-07	4.481e-07	3.708e-07	4.525e-07	4.341e-07	6.421e-07
1-Methoxy-2-Propanol	ammoniacal	Alcohols	Alcohols	-	-	HMDB0243915	C4 H10 O2	8.626	-	pos	-	-	-	-	Not Available	Not Available	107-98-2	Not Available	1462.2482131254	1133	81.76	0.23507106923627	91.5	1.118e-06	9.349e-07	9.395e-07	2.893e-06	2.423e-06	2.776e-06	2.432e-06	2.303e-06	2.276e-06	2.796e-06	3.322e-06	2.523e-06	1.954e-06	2.143e-06	2.998e-06
O-Benzoyl-1-Oxime 5-Chloro-2,3-Dimethyl-2,5-Cyclohexadiene-1,4-Dione	-	Ketones	Ketones	-	-	-	C15 H12 Cl N O3	18.047	-	pos	-	-	-	-	-	-	324051-60-7	-	2759.9763872491	0	0	0.61847220257148	85.1	5.569e-07	6.906e-07	4.873e-07	6.334e-07	4.321e-07	2.919e-07	2.138e-06	1.228e-06	1.77e-06	2.747e-06	1.12e-06	1.297e-06	5.012e-07	4.555e-07	1.274e-06
Benzoic Acid, Cyclopropyl(Tert-Butylthio)Methyl Ester	-	Esters	Esters	-	-	-	C15 H20 O2 S	14.198	-	pos	-	-	-	-	-	-	131758-66-2	-	2075.0915750916	0	0	0.21857987867594	85	7.176e-07	5.471e-07	6.317e-07	5.135e-07	4.879e-07	4.846e-07	5.806e-07	5.328e-07	4.896e-07	6.722e-07	6.135e-07	5.586e-07	5.282e-07	4.596e-07	6.982e-07
Furyl Hydroxymethyl Ketone	-	Ketones	Ketones	-	-	-	C6 H6 O3	11.211	-	pos	-	-	-	-	-	-	17678-19-2	-	1655.5129434324	1995	88.87	0.22240794974652	95	9.042e-07	7.944e-07	6.598e-07	1.154e-06	1.018e-06	1.111e-06	1.46e-06	1.371e-06	1.316e-06	1.867e-06	2.184e-06	1.775e-06	1.336e-06	1.163e-06	1.778e-06
Trans-Hexahydro-1,3-Benzodioxol-2-One	-	Esters	Esters	-	-	-	C7 H10 O3	11.211	-	pos	-	-	-	-	-	-	20192-66-9	-	1655.5129434324	0	0	0.25147918179788	90.9	1.29e-06	1.309e-06	1.298e-06	1.178e-06	1.061e-06	1.185e-06	1.145e-06	9.065e-07	1.116e-06	1.183e-06	1.384e-06	1.222e-06	9.407e-07	9.496e-07	1.427e-06
(2R)-2-Cyclopentyl-2-(4-Methylphenyl)Acetonitrile	-	Terpenoids	Monoterpenoids	-	-	-	C14 H17 N	11.198	-	pos	-	-	-	-	-	-	1379452-64-8	-	1654.2665388303	0	0	0.084342584751611	88.1	3.118e-06	2.519e-06	2.924e-06	3.288e-06	3.769e-06	3.966e-06	1.478e-05	1.249e-05	1.345e-05	1.639e-05	1.915e-05	1.957e-05	8.906e-06	9.927e-06	1.054e-05
Butylparaben	-	Esters	Esters	-	-	HMDB0032575	C11 H14 O3	12.395	-	pos	-	-	-	-	Benzenoids	Benzene and substituted derivatives	94-26-8	Benzoic acids and derivatives	1787.8048780488	3197	73.67	0.1103905479869	89	1.099e-05	9.499e-06	9.689e-06	8.286e-06	8.096e-06	8.381e-06	7.425e-06	7.617e-06	7.675e-06	7.613e-06	8.835e-06	7.182e-06	6.837e-06	7.469e-06	8.5e-06
4-Heptanol	-	Alcohols	Alcohols	-	-	-	C7 H16 O	12.158	-	pos	-	-	-	-	-	-	589-55-9	-	1758.9024390244	1287	77.56	0.30908051442229	94.3	3.625e-06	3.482e-06	3.407e-06	4.605e-06	4.265e-06	4.263e-06	3.74e-06	2.506e-06	2.792e-06	3.154e-06	5.083e-06	2.481e-06	2.409e-06	2.61e-06	4.133e-06
1,2-Dibutyroxy-1-Ethoxyethane	-	Esters	Esters	-	-	-	C12 H22 O5	10.361	-	pos	-	-	-	-	-	-	13264-32-9	-	1580.9824561404	0	0	0.15237290384304	84.6	4.165e-07	4.115e-07	2.436e-07	5.791e-07	3.772e-07	5.194e-07	6.93e-07	6.676e-07	5.335e-07	5.054e-07	9.705e-07	5.5e-07	6.018e-07	4.963e-07	6.755e-07
2,2,4,4-Tetramethylcyclobutanone	-	Ketones	Ketones	-	-	-	C8 H14 O	12.793	-	pos	-	-	-	-	-	-	4298-75-3	-	1843.3139534884	0	0	0.21628836504876	92.6	1.347e-05	1.26e-05	1.315e-05	1.974e-05	1.699e-05	1.846e-05	2.288e-05	1.716e-05	1.701e-05	2.435e-05	2.358e-05	2.43e-05	1.664e-05	1.773e-05	2.447e-05
2-Heptyl-6-Methyl-1,3-Dioxan-4-One	-	Organoheterocyclic compounds	Other organoheterocyclic compounds	-	-	-	C12 H22 O3	2.687	-	pos	-	-	-	-	-	-	99902-24-6	-	1025.1054852321	0	0	0.13825498576815	93.8	1.739e-05	1.288e-05	1.327e-05	3.283e-05	3.023e-05	3.128e-05	3.837e-05	3.389e-05	3.442e-05	4.421e-05	5.067e-05	4.016e-05	3.495e-05	3.04e-05	4.011e-05
Ethyl Cyclopropanecarboxylate	-	Esters	Esters	-	-	-	C6 H10 O2	10.49	-	pos	-	-	-	-	-	-	4606-07-9	-	1590.0350877193	0	0	0.19511816366799	90.5	5.552e-07	4.513e-07	5.14e-07	1.006e-06	9.417e-07	9.649e-07	1.019e-06	9.044e-07	1.014e-06	1.181e-06	1.25e-06	1.107e-06	9.752e-07	8.991e-07	1.287e-06
3-Pentyl-4,5-Dihydroisobenzofuran-1(3H)-One	-	Organoheterocyclic compounds	Furans	-	-	-	C13 H18 O2	14.251	-	pos	-	-	-	-	-	-	128575-99-5	-	2084.7985347985	0	0	0.20146182315886	85.2	1.826e-06	1.642e-06	1.691e-06	1.894e-06	2.006e-06	1.984e-06	1.279e-06	1.387e-06	1.663e-06	1.681e-06	2.251e-06	1.916e-06	1.422e-06	1.679e-06	2.115e-06
Methyl 1,3-Thiazolidine-2-Carboxylate	-	Esters	Esters	-	-	-	C5 H9 N O2 S	10.882	-	pos	-	-	-	-	-	-	33305-07-6	-	1623.9693192713	0	0	0.25355459063684	84.3	8.246e-07	7.614e-07	5.968e-07	1.231e-06	1.028e-06	1.214e-06	1.199e-06	1.046e-06	9.886e-07	1.183e-06	1.208e-06	9.926e-07	8.605e-07	1.015e-06	1.398e-06
1,4-Bis-(4-Methyl-Phenyl-Carbonyloxy)-Benzene	-	Unknown	Unknown	-	-	-	C22 H18 O4	7.606	-	pos	-	-	-	-	-	-	40781-81-5	-	1395.9818535321	0	0	0.2690714312064	94.7	4.263e-07	2.695e-07	3.178e-07	8.336e-07	7.019e-07	8.459e-07	7.324e-07	8.283e-07	7.415e-07	1.113e-06	1.205e-06	9.944e-07	7.076e-07	6.634e-07	1.061e-06
1,1-Di-P-Tolyldodecane	-	Terpenoids	Sesquiterpenoids	-	-	-	C26 H38	15.055	-	pos	-	-	-	-	-	-	55268-62-7	-	2245.36	0	0	0.092571637485249	90	2.498e-06	2.029e-06	2.253e-06	2.271e-06	2.158e-06	2.595e-06	1.278e-06	1.288e-06	1.172e-06	1.458e-06	1.604e-06	1.123e-06	1.599e-06	1.901e-06	1.868e-06
2-Ethynylthiophene	-	Organoheterocyclic compounds	Heteroaromatic compounds	-	-	-	C6 H4 S	13.519	-	pos	-	-	-	-	-	-	4298-52-6	-	1955.5371900826	0	0	0.22054657190661	89.4	1.834e-06	1.66e-06	1.685e-06	3.814e-06	4.055e-06	3.964e-06	2.633e-06	2.011e-06	2.13e-06	3.042e-06	2.588e-06	2.434e-06	2.279e-06	2.613e-06	3.471e-06
4-Pentenoic Acid, 2,2-Diethyl-3-Oxo-5-Phenyl-, Ethyl Ester	-	Esters	Esters	-	-	-	C17 H22 O3	12.947	-	pos	-	-	-	-	-	-	337503-48-7	-	1865.6976744186	0	0	0.10662703941358	92.8	2.02e-05	1.669e-05	1.691e-05	1.157e-05	8.665e-06	9.919e-06	1.625e-05	1.345e-05	1.314e-05	1.655e-05	1.702e-05	1.399e-05	1.056e-05	9.269e-06	1.149e-05
1H-Indene-1-Methanol, Alpha-Methyl-, Acetate	-	Esters	Esters	-	-	-	C13 H14 O2	12.672	-	pos	-	-	-	-	-	-	63839-85-0	-	1825.73	0	0	0.40107379503251	91.2	1.946e-06	1.881e-06	1.977e-06	2.595e-06	2.977e-06	4.227e-06	2.675e-06	2.337e-06	2.279e-06	2.081e-06	3.558e-06	2.311e-06	1.852e-06	2.303e-06	3.902e-06
2-(Methoxymethyl)Pyrrolidine	-	Organoheterocyclic compounds	Pyrrolidines	-	-	-	C6 H13 N O	12.786	-	pos	-	-	-	-	-	-	135523-48-7	-	1842.2965116279	0	0	0.17997430034562	86.2	9.468e-06	7.487e-06	7.957e-06	4.976e-06	4.189e-06	4.291e-06	4.514e-06	3.167e-06	3.335e-06	3.616e-06	2.794e-06	6.886e-06	3.665e-06	3.959e-06	5.11e-06
2,6-Dibromo-4-Methylaniline	-	Unknown	Unknown	-	-	-	C7 H7 Br2 N	16.972	-	pos	-	-	-	-	-	-	6968-24-7	-	2617.5872093023	0	0	0.25895302373749	94.6	1.261e-06	1.188e-06	1.182e-06	1.692e-06	1.159e-06	1.51e-06	1.478e-06	1.237e-06	1.327e-06	1.599e-06	1.342e-06	1.154e-06	1.07e-06	1.273e-06	1.759e-06
3-Isopropoxy-3-Phenylpropyl Chloride	-	Ethers	Ethers	-	-	-	C12 H17 Cl O	14.368	-	pos	-	-	-	-	-	-	6965-76-0	-	2106.7193675889	0	0	0.18538426203954	77.9	2.201e-06	1.77e-06	1.822e-06	2.031e-06	1.888e-06	1.929e-06	1.989e-06	1.878e-06	1.941e-06	2.059e-06	2.354e-06	1.945e-06	1.746e-06	1.723e-06	2.358e-06
2,4-Dimethyl-4-Penten-2-Ol	-	Alcohols	Alcohols	-	-	-	C7 H14 O	13.417	-	pos	-	-	-	-	-	-	19781-53-4	-	1938.6776859504	1195	64.96	0.1722066148901	94.6	2.25e-06	1.848e-06	2.05e-06	1.959e-06	1.718e-06	1.76e-06	1.955e-06	1.63e-06	1.791e-06	1.872e-06	1.791e-08	1.617e-06	1.542e-06	1.57e-06	2.071e-06
1-Hydroxycyclohexanecarboxylic Acid	-	Acids	Acids	-	-	-	C7 H12 O3	17.084	-	pos	-	-	-	-	-	-	1123-28-0	-	2633.8662790698	0	0	0.34473892980305	92.9	1.256e-07	1.16e-07	7.84e-08	1.453e-06	5.163e-07	1.254e-06	2.187e-07	1.687e-07	6.906e-08	1.688e-07	1.191e-07	2.255e-07	3.035e-07	2.661e-07	4.94e-07
2-Hydroxy-2-Methylbutyric Acid	-	Acids	Acids	-	-	HMDB0001987	C5 H10 O3	13.456	-	pos	-	-	-	-	Lipids and lipid-like molecules	Fatty Acyls	3739-30-8	Fatty acids and conjugates	1945.1239669421	0	0	0.23184159901364	91.4	7.774e-07	7.018e-07	7.374e-07	9e-07	6.993e-07	8.063e-07	8.26e-07	6.799e-07	7.764e-07	8.107e-07	9.518e-07	8.331e-07	9.144e-07	5.677e-07	7.863e-07
Diethyl-1-Propynyl-Borane	-	Unknown	Unknown	-	-	-	C7 H13 B	4.412	-	pos	-	-	-	-	-	-	22405-32-9	-	1180.3642121932	0	0	0.11418336656818	86.3	1.298e-05	9.732e-06	9.058e-06	1.161e-05	8.241e-06	3.684e-06	1.454e-05	1.242e-05	1.178e-05	1.415e-05	1.611e-05	1.067e-05	1.028e-05	9.612e-06	1.197e-05
3-Acetyl-2,5-Dimethylthiophene	meaty;burnt;roast	Ketones	Ketones	-	-	HMDB0040589	C8 H10 O S	12.933	-	pos	-	-	-	-	Organic oxygen compounds	Organooxygen compounds	2530-10-1	Carbonyl compounds	1863.6627906977	0	0	0.21575983119951	88.5	1.603e-06	1.627e-06	1.555e-06	2.875e-06	2.638e-06	2.907e-06	3.011e-06	2.367e-06	2.694e-06	2.856e-06	3.232e-06	2.678e-06	2.153e-06	2.337e-06	3.188e-06
1-[(2-Thienylcarbonyl)Oxy]-2,5-Pyrrolidinedione	-	Organoheterocyclic compounds	Thiophenes	-	-	-	C9 H7 N O4 S	10.257	-	pos	-	-	-	-	-	-	83039-60-5	-	1573.6842105263	0	0	0.23422139554249	88.6	9.728e-07	8.836e-07	9.299e-07	2.107e-06	2.074e-06	2.178e-06	2.485e-06	2.336e-06	2.452e-06	2.835e-06	3.326e-06	2.812e-06	1.862e-06	2.043e-06	2.853e-06
3-Phenyl-1,3-Oxazetidin-2-One	-	Ketones	Ketones	-	-	-	C8 H7 N O2	5.436	-	pos	-	-	-	-	-	-	16877-22-8	-	1252.9692832765	0	0	0.13341481717814	79.7	8.45e-05	5.857e-05	5.87e-05	1.017e-05	9.716e-06	1.055e-05	1.028e-05	9.279e-06	8.452e-06	8.823e-06	1.093e-05	8.194e-06	1.411e-05	1.216e-05	1.591e-05
1-(4-Hydroxyphenyl)-2-Methylpropan-1-One	-	Ketones	Ketones	-	-	-	C10 H12 O2	9.59	-	pos	-	-	-	-	-	-	34917-91-4	-	1526.8771929825	0	0	0.21244546712591	90.2	3.218e-06	6.236e-06	6.413e-06	1.603e-06	1.505e-06	1.823e-06	8.207e-07	1.173e-06	3.268e-07	6.194e-07	8.108e-07	8.377e-07	1.342e-06	1.624e-06	2.047e-06
3,3,4,4-Tetrafluorohexa-1,5-Diene	-	Haloalkanes	Haloalkanes	-	-	-	C6 H6 F4	12.693	-	pos	-	-	-	-	-	-	1763-21-9	-	1828.7790697674	0	0	0.15976274851485	85.8	4.309e-06	3.262e-06	3.071e-06	5.706e-06	4.934e-06	4.864e-06	5.07e-06	4.156e-06	4.921e-06	6.485e-06	6.983e-06	6.801e-06	5.207e-06	4.726e-06	6.416e-06
(2S-Cis)-2-(1,1-Dimethylethyl)-5-Methyl-1,3-Dioxan-4-One	-	Organoheterocyclic compounds	Other organoheterocyclic compounds	-	-	-	C9 H16 O3	2.928	-	pos	-	-	-	-	-	-	107289-32-7	-	1050.5274261603	0	0	0.17035760251855	94.5	1.146e-05	7.415e-06	7.484e-06	8.299e-06	7.619e-06	8.296e-06	7.108e-06	6.65e-06	6.48e-06	6.647e-06	7.928e-06	6.557e-06	7.651e-06	6.356e-06	8.965e-06
1,3-Dioxane	-	Organoheterocyclic compounds	Other organoheterocyclic compounds	-	-	HMDB0244172	C4 H8 O2	6.572	-	pos	-	-	-	-	Organoheterocyclic compounds	Dioxanes	505-22-6	1,3-dioxanes	1328.9695398574	0	0	0.1853590608548	92.8	2.582e-08	3.229e-08	3.278e-06	1.428e-06	1.376e-06	1.463e-06	2.297e-06	2.184e-06	2.302e-06	3.303e-06	3.908e-06	3.237e-06	1.93e-06	1.872e-06	2.583e-06
(2H10)-P-Xylene	-	Hydrocarbons	Unknown hydrocarbons	-	-	-	C8 D10	12.482	-	pos	-	-	-	-	-	-	41051-88-1	-	1798.4146341463	0	0	0.30312401323795	93.7	5.051e-06	3.852e-06	4.471e-06	4.634e-06	3.709e-06	3.828e-06	4.527e-06	4.467e-06	4.027e-06	4.128e-06	4.143e-06	3.5e-06	4.797e-06	4.747e-06	2.64e-06
2-Methyl-2-Pentyl-1,3-Dioxolane	-	Ethers	Ethers	-	-	-	C9 H18 O2	14.917	-	pos	-	-	-	-	-	-	4352-95-8	-	2216.2447257384	0	0	0.20843197025449	92	1.255e-05	1.098e-05	1.167e-05	9.698e-06	7.915e-06	8.18e-06	8.253e-06	5.802e-06	6.237e-06	7.178e-06	6.699e-06	5.842e-06	6.6e-06	6.703e-06	9.38e-06
1,1,2-Triacetoxyethane	-	Unknown	Unknown	-	-	-	C8 H12 O6	12.938	-	pos	-	-	-	-	-	-	2983-35-9	-	1864.3895348837	0	0	0.17619519906543	89	1.979e-06	1.889e-06	1.878e-06	3.057e-06	2.499e-06	3.001e-06	3.138e-06	2.657e-06	2.856e-06	3.126e-06	3.441e-06	3.019e-06	2.425e-06	2.582e-06	3.341e-06
Benzoic Acid, 4-(4-Butylcyclohexyl)-, 2,3-Dicyano-4-(Pentyloxy)Phenyl Ester	-	Esters	Esters	-	-	-	C30 H36 N2 O3	15.422	-	pos	-	-	-	-	-	-	75941-91-2	-	2323.4782608696	0	0	0.12671098488827	94.4	2.508e-06	2.181e-06	1.859e-06	2.15e-06	1.971e-06	2.197e-06	1.698e-06	1.354e-06	1.697e-06	1.888e-06	1.751e-06	1.75e-06	1.444e-06	1.134e-06	1.216e-06
4-Bromo-2-Chloro-6-Methylaniline	-	Unknown	Unknown	-	-	-	C7 H7 Br Cl N	15.978	-	pos	-	-	-	-	-	-	30273-42-8	-	2440.8	0	0	0.21167156276054	87.9	1.478e-06	1.343e-06	1.211e-06	1.787e-06	1.44e-06	1.596e-06	1.608e-06	1.415e-06	1.368e-06	1.766e-06	1.601e-06	1.376e-06	1.248e-06	1.438e-06	1.876e-06
2-Methyl-2-Propyl-1,3-Dioxolane	-	Ethers	Ethers	-	-	-	C7 H14 O2	11.812	-	pos	-	-	-	-	-	-	4352-98-1	-	1716.7073170732	0	0	0.23951463323257	87	3.903e-06	3.385e-06	3.29e-06	5.646e-06	4.902e-06	5.341e-06	5.655e-06	4.607e-06	4.593e-06	6.064e-06	5.907e-06	5.481e-06	4.524e-06	4.479e-06	6.668e-06
4-Bromo-3-Methyl-Benzenamine	-	Organicnitrogen compounds	Amines	-	-	-	C7 H8 Br N	14.298	-	pos	-	-	-	-	-	-	6933-10-4	-	2093.4065934066	0	0	0.19456081531873	91.7	1.047e-06	8.492e-07	9.21e-07	1.033e-06	8.583e-07	8.92e-07	9.268e-07	7.786e-07	7.398e-07	1.049e-06	9.229e-07	7.959e-07	9.247e-07	7.723e-07	1.138e-06
1,4-Dibenzoyloxy-2-Butyne	-	Esters	Esters	-	-	-	C18 H14 O4	12.215	-	pos	-	-	-	-	-	-	54339-95-6	-	1765.8536585366	0	0	0.21936504027519	94.3	2.682e-06	2.57e-06	2.305e-06	4.648e-06	3.896e-06	4.474e-06	4.087e-06	5.788e-06	5.788e-06	6.865e-06	6.945e-06	6.036e-06	3.253e-06	3.264e-06	4.676e-06
4-Nonyne	-	Hydrocarbons	Alkynes	-	-	-	C9 H16	17.39	-	pos	-	-	-	-	-	-	20184-91-2	-	2678.3430232558	1096	36.76	0.33657840723901	94.1	3.576e-06	3.212e-06	3.322e-06	4.633e-06	4.5e-06	1.491e-06	1.709e-05	1.004e-05	1.206e-05	1.676e-05	1.009e-05	7.249e-06	4.634e-06	2.273e-06	4.047e-06
4-Chlorobenzyl Chloride	-	Unknown	Unknown	-	-	-	C7 H6 Cl2	9.294	-	pos	-	-	-	-	-	-	104-83-6	-	1506.1052631579	0	0	0.066284226349815	86.9	1.508e-06	9.787e-07	1.077e-06	7.83e-07	8.074e-07	8.858e-07	7.017e-07	9.489e-07	8.07e-07	1.02e-06	9.317e-07	7.953e-07	1.15e-06	1.153e-06	1.024e-06
4-Isopropyl-5,5-Dimethyl-5H-Furan-2-One	-	Organoheterocyclic compounds	Furans	-	-	-	C9 H14 O2	10.559	-	pos	-	-	-	-	-	-	60845-38-7	-	1594.8771929825	0	0	0.15673352695575	93.7	2.408e-05	1.987e-05	2.085e-05	2.223e-06	2.383e-06	2.529e-06	1.606e-06	1.487e-06	1.286e-06	8.855e-07	1.078e-06	9.12e-07	2.742e-06	2.987e-06	3.69e-06
P-Menthan-4-Ol	-	Terpenoids	Monoterpenoids	-	-	HMDB0035726	C10 H20 O	8.764	-	pos	-	-	-	-	Lipids and lipid-like molecules	Prenol lipids	470-65-5	Monoterpenoids	1471.2150747238	0	0	0.66390973312801	94.2	2.792e-05	3.493e-05	2.122e-05	4.186e-05	4.261e-05	3.93e-05	2.882e-05	1.773e-05	2.353e-05	3.488e-05	4.447e-05	2.883e-05	2.209e-05	2.347e-05	6.523e-05
Cyclopentanecarbaldehyde	-	Aldehydes	Aldehydes	-	-	-	C6 H10 O	12.814	-	pos	-	-	-	-	-	-	872-53-7	-	1846.3662790698	1171	67.05	0.35624858278389	80.4	4.678e-06	3.784e-06	4.754e-06	3.885e-06	3.856e-06	3.369e-06	3.8e-06	3.899e-06	3.695e-06	3.892e-06	3.394e-06	3.11e-06	4.555e-06	4.221e-06	2.158e-06
4-Cyano-4'-Biphenylyl 4-(Trans-4-Pentylcyclohexyl)Benzoate	-	Esters	Esters	-	-	-	C31 H33 N O2	15.682	-	pos	-	-	-	-	-	-	82406-82-4	-	2380	0	0	0.27826046725057	84.9	3.923e-07	3.015e-07	3.748e-07	3.275e-07	2.52e-07	2.831e-07	2.009e-07	2.268e-07	2.819e-07	2.759e-07	2.895e-07	2.285e-07	1.676e-07	2.351e-07	2.974e-07
2,2',4',6'-Tetramethyl-Propiophenone	-	Ketones	Ketones	-	-	-	C13 H18 O	12.653	-	pos	-	-	-	-	-	-	2040-22-4	-	1822.9651162791	0	0	0.20270180023327	87.4	1.596e-06	9.548e-07	1.517e-06	1.674e-06	1.448e-06	9.368e-07	3.466e-06	2.651e-06	2.604e-06	3.787e-06	4.452e-06	3.767e-06	1.677e-05	1.775e-05	2.406e-05
1,2-Bis(3,5-Dimethylphenyl)-Diazene 1-Oxide	-	Unknown	Unknown	-	-	-	C16 H18 N2 O	14.701	-	pos	-	-	-	-	-	-	64857-67-6	-	2172.5296442688	0	0	0.1944523996414	86	1.977e-06	2.096e-06	1.93e-06	4.109e-06	2.784e-06	3.32e-06	4.032e-06	2.723e-06	2.653e-06	4.082e-06	3.483e-06	3.436e-06	2.843e-06	2.716e-06	3.827e-06
2,2,4-Trimethylpentanenitrile	-	Organicnitrogen compounds	Other organic nitrogen compounds	-	-	-	C8 H15 N	12.984	-	pos	-	-	-	-	-	-	69462-10-8	-	1871.0755813953	0	0	0.075868465805002	83.8	6.214e-06	5.495e-06	5.328e-06	2.739e-06	2.774e-06	2.777e-06	2.654e-06	1.927e-06	2.193e-06	2.315e-06	2.567e-06	2.947e-06	2.393e-06	2.19e-06	2.549e-06
2,5-Cyclohexadiene-1-Methanol	-	Alcohols	Alcohols	-	-	-	C7 H10 O	11.316	-	pos	-	-	-	-	-	-	25372-69-4	-	1665.5800575264	0	0	0.24577383944933	82	8.254e-06	6.66e-06	6.869e-06	5.406e-06	5.301e-06	5.82e-06	5.125e-06	4.73e-06	4.957e-06	5.307e-06	6.487e-06	5.191e-06	4.573e-06	5.073e-06	7.169e-06
3-(2,2,6-Trimethyl-7-Oxabicyclo[4.1.0]Hept-1-Yl)-2-Propenal	-	Organoheterocyclic compounds	Other organoheterocyclic compounds	-	-	-	C12 H18 O2	9.805	-	pos	-	-	-	-	-	-	55759-91-6	-	1541.9649122807	0	0	0.18693631193913	88.7	4.049e-06	3.675e-06	3.561e-06	4.419e-06	4.319e-06	5.067e-06	6.477e-06	5.866e-06	5.467e-06	4.615e-06	5.321e-06	4.304e-06	4.353e-06	4.486e-06	6.019e-06
4-Aminobenzoic Acid	-	Acids	Acids	map01100;map01120;map01240;map00627;map00790;map01061	Metabolic pathways;Microbial metabolism in diverse environments;Biosynthesis of cofactors;Aminobenzoate degradation;Folate biosynthesis;Biosynthesis of phenylpropanoids	HMDB0001392	C7 H7 N O2	15.051	C00568	pos	-	-	Metabolism;Metabolism;Metabolism;Metabolism;Metabolism;Metabolism	Global and overview maps;Global and overview maps;Global and overview maps;Xenobiotics biodegradation and metabolism;Metabolism of cofactors and vitamins;Chemical structure transformation maps	Benzenoids	Benzene and substituted derivatives	150-13-0	Benzoic acids and derivatives	2244.5147679325	0	0	0.25766094999752	90	1.802e-06	1.69e-06	1.644e-06	3.307e-06	2.67e-06	2.95e-06	2.976e-06	2.327e-06	2.355e-06	3.108e-06	2.772e-06	2.66e-06	2.18e-06	2.361e-06	3.449e-06
1-(Benzyloxy)-2-Nitrobenzene	-	Ethers	Ethers	-	-	-	C13 H11 N O3	12.555	-	pos	-	-	-	-	-	-	4560-41-2	-	1808.7209302326	0	0	0.25785193569253	92.9	1.989e-05	2.266e-05	1.976e-05	0.000284	0.0002325	0.0002596	0.0005504	0.0004405	0.0004378	0.0008615	0.0007893	0.0007967	0.0003956	0.0004157	0.0006176
(Z)-2-(3-Hydroxy-3-Methyl-1-Butenyl)-Phenol	-	Phenols	Phenols	-	-	-	C11 H14 O2	13.83	-	pos	-	-	-	-	-	-	17235-14-2	-	2007.6923076923	0	0	0.12647820461845	92.8	4.17e-06	3.949e-06	4.384e-06	3.625e-06	2.045e-06	2.968e-06	2.272e-06	1.613e-06	1.708e-06	1.649e-06	1.218e-06	1.866e-06	2.489e-06	1.93e-06	2.209e-06
Alpha-Methyl-N-Phenyl-2-Furanacetamide	-	Organicnitrogen compounds	Amides	-	-	-	C13 H13 N O2	10.555	-	pos	-	-	-	-	-	-	129196-81-2	-	1594.5964912281	0	0	0.20332696459735	89	1.766e-06	1.561e-06	1.575e-06	3.148e-06	3.201e-06	3.409e-06	3.139e-06	3.143e-06	3.104e-06	3.421e-06	3.747e-06	3.266e-06	2.606e-06	2.854e-06	3.795e-06
9,9'-Dimethoxy-9,9'-Bi-9H-Fluorene	-	Unknown	Unknown	-	-	-	C28 H22 O2	15.056	-	pos	-	-	-	-	-	-	50616-99-4	-	2245.5696202532	0	0	0.060259638812382	86.5	1.162e-06	8.769e-07	8.759e-07	8.425e-07	9.764e-07	1.112e-06	5.859e-07	5.002e-07	6.658e-07	7.681e-07	7.008e-07	6.89e-07	7.757e-07	8.181e-07	7.25e-07
2-Butyl-2-Methyl-1,3-Dioxolane	-	Ethers	Ethers	-	-	-	C8 H16 O2	16.182	-	pos	-	-	-	-	-	-	14447-27-9	-	2481.6	0	0	0.23854139453758	92.6	3.877e-06	4.993e-06	4.375e-06	9.92e-06	3.872e-06	5.036e-06	3.031e-05	1.671e-05	1.976e-05	3.451e-05	2.049e-05	1.702e-05	9.288e-06	7.702e-06	1.229e-05
1,1,3-Trimethylcyclopentane	-	Hydrocarbons	Cycloalkanes	-	-	-	C8 H16	15.634	-	pos	-	-	-	-	-	-	4516-69-2	-	2369.5652173913	0	0	0.20567969044782	90.9	5.507e-06	3.63e-06	2.82e-06	2.816e-06	2.176e-06	1.876e-06	3.47e-06	2.21e-06	2.53e-06	3.345e-06	2.115e-06	2.179e-06	1.972e-06	2.009e-06	2.795e-06
Cyclohexyl Acetoacetate	-	Esters	Esters	-	-	-	C10 H16 O3	12.341	-	pos	-	-	-	-	-	-	6947-02-0	-	1781.2195121951	0	0	0.50454358604414	88.5	5.617e-06	4.356e-06	5.374e-06	5.236e-06	4.326e-06	4.437e-06	5.066e-06	4.986e-06	4.909e-06	4.795e-06	4e-06	3.798e-06	5.754e-06	5.407e-06	1.813e-06
Ethyl Pivalate	-	Esters	Esters	-	-	-	C7 H14 O2	11.913	-	pos	-	-	-	-	-	-	3938-95-2	-	1729.0243902439	949	56.57	0.24979396208122	88.9	2.784e-06	2.542e-06	2.356e-06	5.69e-06	5.378e-06	5.277e-06	4.708e-06	4.117e-06	4.915e-06	4.871e-06	5.835e-06	4.842e-06	4.021e-06	4.101e-06	6.112e-06
1-Ethoxy-1-Methoxyethane	-	Ethers	Ethers	-	-	-	C5 H12 O2	1.669	-	pos	-	-	-	-	-	-	10471-14-4	-	917.72151898734	0	0	0.28701544109557	87.9	6.136e-05	5.204e-05	4.607e-05	4.689e-05	4.08e-05	2.253e-05	1.721e-05	4.096e-05	2.045e-05	4.621e-05	5.577e-05	1.912e-05	4.415e-05	3.36e-05	5.974e-05
Pentyl Anthranilate	-	Esters	Esters	-	-	-	C12 H17 N O2	12.536	-	pos	-	-	-	-	-	-	30100-15-3	-	1805.9593023256	2510	82.33	0.21597523002616	84.3	4.013e-06	4.734e-06	4.174e-06	5.589e-06	5.243e-06	5.156e-06	5.966e-06	6.846e-06	6.442e-06	7.87e-06	9.731e-06	8.548e-06	5.156e-06	6.384e-06	7.956e-06
3-(Benzyloxy)Benzonitrile	-	Phenol ethers	Phenol ethers	-	-	-	C14 H11 N O	12.55	-	pos	-	-	-	-	-	-	61147-43-1	-	1807.9941860465	0	0	0.20681943156001	88.7	0.0002007	0.0001776	0.0001851	0.0002766	0.0002141	0.0002226	0.0001435	0.0001224	0.0001402	0.0001629	0.0001819	0.000158	0.0001543	0.0001607	0.0002213
Razoxane	-	Unknown	Unknown	-	-	HMDB0245675	C11 H16 N4 O4	14.906	-	pos	-	-	-	-	Organic acids and derivatives	Carboxylic acids and derivatives	21416-67-1	Amino acids, peptides, and analogues	2213.9240506329	0	0	0.08121566470044	91.1	6.698e-07	4.797e-06	5.21e-07	1.023e-06	3.68e-06	1.761e-06	3.545e-07	1.303e-07	4.834e-07	4.674e-07	5.305e-07	5.702e-07	5.399e-07	5.589e-07	6.287e-07
Methyl Allyl Diglycolcarbonate	-	Esters	Esters	-	-	-	C10 H16 O7	15.417	-	pos	-	-	-	-	-	-	87292-24-8	-	2322.3913043478	0	0	0.25638260999553	88.8	1.659e-07	1.745e-07	1.866e-07	5.638e-07	4.257e-07	4.173e-07	5.654e-07	2.992e-07	4.183e-07	6.457e-07	6.434e-07	6.068e-07	5.27e-07	3.104e-07	4.588e-07
2,6-Dimethyl-1,5-Heptadiene	-	Hydrocarbons	Alkenes	-	-	-	C9 H16	13.027	-	pos	-	-	-	-	-	-	6709-39-3	-	1877.3255813953	0	0	0.24632542253045	92.5	8.263e-07	7.897e-07	8.863e-07	1.229e-06	1.077e-06	1.171e-06	1.172e-06	1.06e-06	8.387e-07	1.048e-06	1.33e-06	1.156e-06	1.032e-06	1.054e-06	1.561e-06
4,4-Dimethoxy-3-Methylbutan-2-One	-	Ketones	Ketones	-	-	-	C7 H14 O3	6.691	-	pos	-	-	-	-	-	-	36075-03-3	-	1336.6817887233	0	0	0.20136069672527	93.9	3.931e-05	3.375e-05	3.328e-05	0.0001512	0.0001345	0.0001461	0.0002163	0.0001949	0.0001964	0.0003051	0.0003418	0.0002932	0.0001878	0.000175	0.000252
Ethyl Phenyl(2,4,6-Trimethylbenzoyl)Phosphinate	-	Esters	Esters	-	-	-	C18 H21 O3 P	15.814	-	pos	-	-	-	-	-	-	84434-11-7	-	2408	0	0	0.1541598631201	86.5	2.736e-07	3.324e-07	2.699e-07	6.967e-07	3.905e-07	4.662e-07	7.74e-07	4.315e-07	3.474e-07	6.272e-07	4.68e-07	4.795e-07	5.212e-07	4.503e-07	6.127e-07
1-(4-Ethoxyphenyl)Propan-1-Ol	-	Alcohols	Alcohols	-	-	-	C11 H16 O2	15.99	-	pos	-	-	-	-	-	-	1031927-88-4	-	2443.2	0	0	0.22575517877019	91.9	1.874e-07	8.651e-08	1.375e-07	2.001e-07	1.271e-07	1.746e-07	1.914e-07	2.734e-07	1.552e-07	2.228e-07	2.267e-07	1.109e-07	2.346e-07	3.393e-07	2.336e-07
2-Norbornanemethanol	-	Terpenoids	Monoterpenoids	-	-	-	C8 H14 O	15.44	-	pos	-	-	-	-	-	-	5240-72-2	-	2327.3913043478	0	0	0.4823859206133	83.6	5.183e-06	4.058e-06	5.12e-06	7.877e-06	8.99e-06	8.284e-06	5.391e-06	6.871e-06	7.481e-06	9.128e-06	6.145e-06	4.554e-06	3.867e-06	7.106e-06	1.089e-05
2-Pentyl Butyrate	apricot;cashew;banana;sweet;herbal;fruity	Esters	Esters	-	-	-	C9 H18 O2	13.423	-	pos	-	-	-	-	-	-	60415-61-4	-	1939.6694214876	1220	66.44	0.31562505255937	93.8	1.213e-06	1.346e-06	1.101e-06	1.571e-06	1.082e-06	1.478e-06	1.475e-06	1.232e-06	1.613e-06	1.782e-06	1.52e-06	1.392e-06	1.728e-06	9.637e-07	1.84e-06
5A,6-Dihydroxy-1A-Methylhexahydrooxireno[2',3':4,5]Cyclopenta[1,2-C]Pyran-2(1Ah)-One	-	Organoheterocyclic compounds	Other organoheterocyclic compounds	-	-	-	C9 H12 O5	3.873	-	pos	-	-	-	-	-	-	35904-75-7	-	1137.6880443389	0	0	0.31715520715112	93.8	2.002e-06	2.11e-06	1.896e-06	2.603e-06	2.084e-06	2.924e-06	1.911e-06	2.626e-06	3.082e-06	3.018e-06	3.953e-06	3.546e-06	1.899e-06	2.531e-06	3.575e-06
N-(4-Tert-Butoxyphenyl)Acetamide	-	Organicnitrogen compounds	Amides	-	-	-	C12 H17 N O2	14.338	-	pos	-	-	-	-	-	-	2109-73-1	-	2100.79	0	0	0.24162723845617	87.9	2.223e-06	2.031e-06	2.24e-06	3.109e-06	2.952e-06	3.377e-06	2.751e-06	2.756e-06	2.853e-06	2.967e-06	3.345e-06	3.42e-06	2.764e-06	2.861e-06	4.178e-06
Methoxycycloheptane	-	Ethers	Ethers	-	-	-	C8 H16 O	9.07	-	pos	-	-	-	-	-	-	42604-04-6	-	1491.0981156595	0	0	0.2015005063251	89.7	4.239e-06	3.666e-06	4.241e-06	3.998e-06	3.492e-06	3.436e-06	3.701e-06	4.111e-06	3.962e-06	4.155e-06	3.629e-06	3.431e-06	3.843e-06	3.916e-06	2.668e-06
Methyl Tetrahydrofurfuryl Ether	-	Organoheterocyclic compounds	Furans	-	-	-	C6 H12 O2	11.38	-	pos	-	-	-	-	-	-	19354-27-9	-	1671.7162032598	0	0	0.74190863399661	86.5	6.384e-06	5.101e-06	6.136e-06	8.832e-06	1.124e-05	7.536e-06	9.307e-06	9.822e-06	9.585e-06	1.208e-05	1.431e-05	1.197e-05	1.811e-06	1.18e-05	1.62e-05
N-[(3-Methylthiophen-2-Yl)Methyl]Butan-1-Amine	-	Organicnitrogen compounds	Amines	-	-	-	C10 H17 N S	10.26	-	pos	-	-	-	-	-	-	893611-80-8	-	1573.8947368421	0	0	0.22160142142934	85.4	5.79e-07	5.571e-07	5.965e-07	1.255e-06	1.301e-06	1.488e-06	1.637e-06	1.67e-06	1.648e-06	1.958e-06	2.382e-06	1.96e-06	1.313e-06	1.432e-06	1.966e-06
2-Methylpentanoic Anhydride	-	Unknown	Unknown	-	-	-	C12 H22 O3	10.097	-	pos	-	-	-	-	-	-	63169-61-9	-	1562.4561403509	0	0	0.26892233281256	88.1	4.51e-06	3.61e-06	3.356e-06	8.571e-06	6.478e-06	6.571e-06	6.582e-06	5.793e-06	6.183e-06	7.066e-06	8.038e-06	7.09e-06	5.727e-06	5.541e-06	8.735e-06
Pentyl Glycolate	-	Esters	Esters	-	-	-	C7 H14 O3	8.408	-	pos	-	-	-	-	-	-	5426-43-7	-	1448.0831708902	0	0	0.23015958224471	80.7	2.164e-06	1.604e-06	1.593e-06	3.398e-06	3.057e-06	3.414e-06	2.979e-06	2.828e-06	2.87e-06	3.481e-06	4.059e-06	3.256e-06	2.847e-06	2.5e-06	3.86e-06
Octahydro-1-(2-Methyl-2-Propenylidene)-Dicyclopropa[Cd,Gh]Pentalene	-	Hydrocarbons	Alkenes	-	-	-	C12 H14	12.938	-	pos	-	-	-	-	-	-	62025-04-1	-	1864.3895348837	0	0	0.29303183287704	89.8	2.685e-06	2.448e-06	2.576e-06	3.803e-06	4.224e-06	4.258e-06	3.195e-06	3.329e-06	3.378e-06	3.248e-06	4.044e-06	3.11e-06	2.517e-06	2.956e-06	4.356e-06
4-Methyl-1-Pentyne	-	Hydrocarbons	Alkynes	-	-	-	C6 H10	13.316	-	pos	-	-	-	-	-	-	7154-75-8	-	1921.9834710744	0	0	0.1392436390414	89.4	1.491e-06	1.17e-06	9.204e-07	1.464e-06	1.115e-06	1.223e-06	1.345e-06	9.056e-07	9.575e-07	1.274e-06	1.131e-06	9.346e-07	1.142e-06	8.977e-07	1.167e-06
Brocresine	-	Phenols	Phenols	-	-	-	C7 H8 Br N O2	14.299	-	pos	-	-	-	-	-	-	555-65-7	-	2093.5897435897	0	0	0.12493881601609	90.3	6.994e-07	6.07e-07	6.344e-07	7.22e-07	5.462e-07	6.443e-07	6.465e-07	5.128e-07	6.023e-07	6.516e-07	7.25e-07	5.703e-07	6.059e-07	7.683e-07	7.474e-07
2-Heptyl-4-Chloromethyl-1,3-Dioxolane	-	Organoheterocyclic compounds	Other organoheterocyclic compounds	-	-	-	C11 H21 Cl O2	12.107	-	pos	-	-	-	-	-	-	79033-32-2	-	1752.6829268293	0	0	0.094847304386575	85.7	8.781e-07	7.449e-07	6.622e-07	7.32e-07	9.168e-07	8.689e-07	8.276e-07	8.743e-07	7.843e-07	7.273e-07	9.862e-07	7.31e-07	7.096e-07	7.306e-07	8.438e-07
N-Propyl Chloride	-	Unknown	Unknown	-	-	-	C3 H7 Cl	8.404	-	pos	-	-	-	-	-	-	540-54-5	-	1447.8232618583	740	51.53	0.14728988010819	80.5	1.119e-05	8.93e-06	9.858e-06	1.599e-05	1.535e-05	1.593e-05	1.536e-05	1.499e-05	1.566e-05	1.645e-05	1.945e-05	1.605e-05	1.42e-05	1.408e-05	1.808e-05
2-Propenoic Acid, 2-Methyl-, 3-Butenyl Ester	-	Esters	Esters	-	-	-	C8 H12 O2	14.936	-	pos	-	-	-	-	-	-	79964-12-8	-	2220.25	0	0	0.17147759657253	91.7	4.815e-06	2.96e-06	4.023e-06	2.406e-06	2.664e-06	2.764e-06	2.803e-06	2.5e-06	2.715e-06	1.871e-06	1.743e-06	1.863e-06	2.26e-06	2.055e-06	2.844e-06
Propyl-Spiropentane	-	Hydrocarbons	Aromatic hydrocarbons	-	-	-	C8 H14	13.311	-	pos	-	-	-	-	-	-	6191-88-4	-	1921.1570247934	0	0	0.25365885101763	89.1	3.107e-06	2.446e-06	1.85e-06	3.696e-06	2.175e-06	2.327e-06	3.025e-06	2.455e-06	2.464e-06	3.25e-06	2.717e-06	1.708e-06	2.693e-06	2.452e-06	1.606e-06
2,3,5-Trimethylheptane	-	Hydrocarbons	Alkanes	-	-	-	C10 H22	2.867	-	pos	-	-	-	-	-	-	20278-85-7	-	1044.0928270042	0	0	0.47137444642571	93.6	4.673e-06	3.487e-06	2.507e-06	6.166e-06	2.884e-06	3.411e-06	3.206e-06	2.672e-06	3.518e-06	9.208e-06	2.585e-05	2.089e-05	4.114e-06	2.855e-06	7.176e-06
Trans-Rose Oxide	-	Organoheterocyclic compounds	Other organoheterocyclic compounds	-	-	-	C10 H18 O	15.852	-	pos	-	-	-	-	-	-	876-18-6	-	2415.6	1373	59.08	0.21799773485238	93.6	3.311e-06	3.121e-06	2.944e-06	2.47e-06	1.741e-06	1.767e-06	2.001e-06	1.445e-06	1.598e-06	1.944e-06	1.57e-06	1.608e-06	1.573e-06	1.555e-06	2.24e-06
8-Anilino-1-Naphthalenesulfonic Acid	-	Acids	Acids	-	-	-	C16 H13 N O3 S	9.879	-	pos	-	-	-	-	-	-	82-76-8	-	1547.1578947368	0	0	0.17657950522347	85.9	9.179e-05	6.215e-05	5.942e-05	5.516e-05	4.919e-05	5.205e-05	4.964e-05	4.26e-05	4.426e-05	4.986e-05	5.646e-05	4.655e-05	4.731e-05	4.26e-05	5.965e-05
2-(Pyrrolidin-1-Yl)-1-(Thiophen-2-Yl)Butan-1-One	-	Ketones	Ketones	-	-	-	C12 H17 N O S	11.539	-	pos	-	-	-	-	-	-	2002395-17-5	-	1686.9606903164	0	0	0.28879510777109	85.8	1.089e-06	1.659e-07	1.91e-07	1.061e-06	9.556e-07	1.02e-06	1.612e-06	1.413e-06	1.474e-06	2.247e-06	2.424e-06	2.197e-06	1.111e-06	1.365e-06	1.94e-06
2-Cyclopenten-1-One	-	Ketones	Ketones	-	-	HMDB0245092	C5 H6 O	5.892	-	pos	-	-	-	-	Organic oxygen compounds	Organooxygen compounds	930-30-3	Carbonyl compounds	1284.0955631399	1346	96.86	0.19765819559265	90.6	6.316e-06	4.647e-06	4.928e-06	5.971e-06	5.707e-06	5.753e-06	6.704e-06	6.168e-06	6.545e-06	8.005e-06	9.874e-06	8.131e-06	6.477e-06	5.678e-06	8.308e-06
1-(3-Hydroxypropyl)Piperidin-2-One	-	Organoheterocyclic compounds	Piperidines	-	-	-	C8 H15 N O2	15.014	-	pos	-	-	-	-	-	-	71533-22-7	-	2236.7088607595	0	0	0.2713893622186	83	2.19e-06	1.4e-06	1.641e-06	9.614e-07	1.04e-06	1.116e-06	1.095e-06	8.949e-07	9.043e-07	1.324e-06	1.32e-06	9.901e-07	7.882e-07	1.067e-06	1.372e-06
Cis-2,6-Dimethyl-2,6-Octadiene	-	Terpenoids	Monoterpenoids	-	-	-	C10 H18	13.973	-	pos	-	-	-	-	-	-	2609-23-6	-	2033.8827838828	0	0	0.11782112046958	93.5	7.532e-06	4.98e-06	1.019e-05	7.214e-06	7.829e-06	6.17e-06	6.985e-06	6.144e-06	6.251e-06	7.615e-06	6.787e-06	6.741e-06	6.127e-06	4.981e-06	5.077e-06
Cis-1-[[2-(2,4-Dichlorophenyl)-4-[(2-Propynyloxy)Methyl]-1,3-Dioxolan-2-Yl]Methyl]Imidazole	-	Unknown	Unknown	-	-	-	C17 H16 Cl2 N2 O3	4.326	-	pos	-	-	-	-	-	-	61400-59-7	-	1173.5550277118	0	0	0.36634910672886	91.6	5.99e-06	8.994e-06	7.592e-06	8.889e-06	5.224e-06	6.429e-06	5.447e-06	5.122e-06	4.678e-06	5.31e-06	6.343e-06	5.879e-06	4.343e-06	4.982e-06	8.363e-06
Tricyclo[4.2.2.0(1,5)]Dec-4-En-3-One	-	Terpenoids	Monoterpenoids	-	-	-	C10 H12 O	12.221	-	pos	-	-	-	-	-	-	117221-76-8	-	1766.5853658537	0	0	0.2269146918862	88.6	4.287e-06	3.602e-06	3.727e-06	2.922e-06	3.208e-06	3.035e-06	2.121e-06	1.865e-06	1.856e-06	1.644e-06	1.912e-06	1.657e-06	1.874e-06	1.987e-06	2.797e-06
Cis-1,2-Divinylcyclobutane	-	Hydrocarbons	Alkenes	-	-	-	C8 H12	16.807	-	pos	-	-	-	-	-	-	16177-46-1	-	2592.3743500867	0	0	0.095919975495877	87.8	2.176e-06	1.876e-06	1.655e-06	1.893e-06	1.634e-06	1.79e-06	1.905e-06	1.485e-06	1.244e-06	1.93e-06	1.696e-06	1.492e-06	1.719e-06	1.493e-06	1.803e-06
1,3-Diethylbenzene	-	Hydrocarbons	Unknown hydrocarbons	-	-	-	C10 H14	9.03	-	pos	-	-	-	-	-	-	141-93-5	-	1488.4990253411	1298	90.33	0.28017841450479	91.9	5.342e-05	4.672e-05	5.001e-05	2.099e-05	2.383e-05	2.454e-05	1.997e-05	1.973e-05	2.03e-05	1.863e-05	2.409e-05	1.972e-05	1.862e-05	2.258e-05	3.192e-05
Hex-4-Yn-3-One	-	Ketones	Ketones	-	-	-	C6 H8 O	8.945	-	pos	-	-	-	-	-	-	10575-41-4	-	1482.9759584146	0	0	0.23656085339927	83.8	3.485e-06	2.978e-06	2.99e-06	2.052e-06	2.116e-06	1.906e-06	1.651e-06	1.468e-06	1.637e-06	1.982e-06	2.19e-06	1.853e-06	1.87e-06	1.983e-06	2.835e-06
Carbonothioic Acid, O-(1,1-Dimethylethyl) S-Phenyl Ester	-	Organosulfur compounds	Thioethers	-	-	-	C11 H14 O2 S	11.859	-	pos	-	-	-	-	-	-	36760-43-7	-	1722.4390243902	0	0	0.17321139517774	82.9	9.397e-07	7.801e-07	8.685e-07	9.976e-07	9.323e-07	1.013e-06	1.545e-06	1.441e-06	1.302e-06	1.223e-06	1.397e-06	1.269e-06	1.072e-06	1.119e-06	1.458e-06
2-Methoxymethyl-2,4,5-Trimethyl-1,3-Dioxolane	-	Ethers	Ethers	-	-	-	C8 H16 O3	8.212	-	pos	-	-	-	-	-	-	79449-90-4	-	1435.3476283301	0	0	0.25993026943613	91.7	6.291e-07	2.994e-07	1.072e-06	6.776e-07	9.06e-07	8.615e-07	8.355e-07	7.892e-07	5.384e-07	6.017e-07	8.881e-07	7.907e-07	5.391e-07	7.73e-07	9.234e-07
(2S-Cis)-2-(1,1-Dimethylethyl)-5-(1-Methylethyl)-1,3-Dioxolan-4-One	-	Organoheterocyclic compounds	Other organoheterocyclic compounds	-	-	-	C10 H18 O3	13.121	-	pos	-	-	-	-	-	-	89053-56-5	-	1890.99	0	0	0.21576226490515	90	6.826e-07	7.796e-07	7.688e-07	6.979e-07	5.527e-07	5.399e-07	5.943e-07	4.175e-07	4.479e-07	7.331e-07	5.351e-07	5.298e-07	4.548e-07	5.688e-07	7.028e-07
2-((2-Chloroethoxy)Carbonyl)Benzoic Acid	-	Acids	Acids	-	-	-	C10 H9 Cl O4	15.77	-	pos	-	-	-	-	-	-	6139-60-2	-	2399.1304347826	0	0	0.29583402043179	87.3	8.537e-06	3.253e-05	1.336e-05	9.587e-06	8.285e-06	1.244e-05	9.979e-06	1.614e-05	1.049e-05	4.039e-05	7.405e-06	3.975e-06	9.834e-06	8.514e-06	1.47e-05
2,7-Dioxatricyclo[4.4.0.0(3,8)]Dec-4-Ene	-	Organoheterocyclic compounds	Other organoheterocyclic compounds	-	-	-	C8 H10 O2	13.423	-	pos	-	-	-	-	-	-	51826-18-7	-	1939.6694214876	0	0	0.21454092941964	92.7	6.598e-06	6.125e-06	6.121e-06	1.127e-05	8.886e-06	1.001e-05	9.312e-06	6.694e-06	6.799e-06	6.875e-06	5.966e-06	6.233e-06	6.747e-06	7.039e-06	9.804e-06
2,2-Diethoxyacetophenone	-	Ketones	Ketones	-	-	-	C12 H16 O3	13.837	-	pos	-	-	-	-	-	-	6175-45-7	-	2008.9743589744	0	0	0.15652498225049	93.3	2.207e-06	1.013e-06	1.052e-06	1.819e-06	1.237e-06	1.223e-06	1.412e-06	7.642e-07	8.327e-07	1.031e-06	1.693e-06	1.002e-06	9.059e-07	6.887e-07	9.258e-07
Boc-S-Benzyl-L-Cysteine	-	Unknown	Unknown	-	-	-	C15 H21 N O4 S	3.965	-	pos	-	-	-	-	-	-	5068-28-0	-	1144.9722882027	0	0	0.24208705135518	87.2	3.056e-06	2.934e-06	2.767e-06	2.413e-06	2.232e-06	2.499e-06	2.218e-06	1.831e-06	2.013e-06	2.123e-06	2.686e-06	2.396e-06	2.193e-06	1.865e-06	2.97e-06
1-Benzoyl-2-Indolinol	-	Organoheterocyclic compounds	Indoles	-	-	-	C15 H13 N O2	13.735	-	pos	-	-	-	-	-	-	22397-24-6	-	1991.2396694215	0	0	0.37026190860328	85.8	1.869e-06	3.051e-06	2.949e-06	2.078e-06	2.003e-06	1.953e-06	2.292e-06	1.706e-06	1.885e-06	2.361e-06	2.252e-06	2.63e-06	1.884e-06	1.777e-06	3.32e-06
Propargyl Chloroformate	-	Esters	Esters	-	-	-	C4 H3 Cl O2	5.277	-	pos	-	-	-	-	-	-	35718-08-2	-	1242.1160409556	0	0	0.22421281476775	81.4	2.62e-06	2.083e-06	2.499e-06	3.12e-06	2.622e-06	3.12e-06	2.981e-06	2.823e-06	2.931e-06	2.825e-06	3.327e-06	2.856e-06	2.567e-06	2.613e-06	3.745e-06
7-Chlorobicyclo[3.2.0]Hept-2-En-6-One	-	Ketones	Ketones	-	-	-	C7 H7 Cl O	12.769	-	pos	-	-	-	-	-	-	20836-85-5	-	1839.8255813953	0	0	0.17968087596108	79.7	8.244e-07	7.199e-07	5.826e-07	7.63e-07	6.39e-07	5.322e-07	5.733e-07	3.867e-07	3.257e-07	6.496e-07	8.619e-07	8.2e-07	4.226e-07	2.974e-07	4.026e-07
N-Phenyl-3-Morpholinocrotonamide	-	Organicnitrogen compounds	Amides	-	-	-	C14 H18 N2 O2	14.249	-	pos	-	-	-	-	-	-	76409-89-7	-	2084.4322344322	0	0	0.26235399830341	84.2	1.572e-07	1.653e-07	1.496e-07	5.196e-07	5.127e-07	4.895e-07	5.932e-07	5.092e-07	5.148e-07	5.695e-07	7.63e-07	6.301e-07	3.994e-07	4.375e-07	6.397e-07
4-Methyl-2-Methylamino-Pentanoic Acid	-	Acids	Acids	-	-	-	C7 H15 N O2	13.263	-	pos	-	-	-	-	-	-	4125-95-5	-	1913.2231404959	0	0	0.17721231524549	88.2	4.765e-07	9.624e-08	4.43e-08	1.824e-06	1.182e-06	1.317e-06	2.979e-06	1.89e-06	2.09e-06	4.463e-06	3.063e-06	2.897e-06	1.827e-06	1.857e-06	2.471e-06
Isoamyl Nitrate	-	Esters	Esters	-	-	-	C5 H11 N O3	14.166	-	pos	-	-	-	-	-	-	543-87-3	-	2069.2307692308	1170	58.7	0.22851680642103	84.7	1.01e-06	9.751e-07	1.004e-06	2.045e-06	1.646e-06	1.763e-06	2.82e-06	1.877e-06	1.767e-06	3.201e-06	2.748e-06	2.855e-06	1.932e-06	1.839e-06	2.741e-06
Vinyl Propionate	-	Esters	Esters	-	-	-	C5 H8 O2	11.569	-	pos	-	-	-	-	-	-	105-38-4	-	1689.84	960	59.04	0.31985180409518	88.9	1.096e-07	1.596e-08	5.813e-08	5.272e-07	4.637e-07	5.29e-07	5.307e-07	4.79e-07	4.666e-07	6.298e-07	6.173e-07	5.102e-07	3.307e-07	4.116e-07	6.11e-07
[R-(R*,R*)]-Alpha-(1-Aminoethyl)-Benzenemethanol	-	Alcohols	Alcohols	-	-	-	C9 H13 N O	6.627	-	pos	-	-	-	-	-	-	37577-07-4	-	1332.5340246273	0	0	0.11528441473278	83.1	2.245e-06	2.018e-06	1.939e-06	1.108e-06	8.265e-07	1.025e-06	1.185e-05	1.087e-05	1.143e-05	1.339e-05	1.497e-05	1.729e-05	7.609e-06	7.762e-06	9.324e-06
Ethyl N-[3-(4-Chlorophenyl)-8-[2-[4-(Diethylsulfamoyl)Phenyl]Ethylamino]Pyrido[2,3-B]Pyrazin-6-Yl]Carbamate	-	Esters	Esters	-	-	-	C28 H31 Cl N6 O4 S	7.301	-	pos	-	-	-	-	-	-	19270-41-8	-	1376.2151652625	0	0	0.39229355611782	93.1	2.234e-05	2.384e-05	2.272e-05	2.101e-05	2.068e-05	2.197e-05	2.222e-05	1.843e-05	1.741e-05	2.167e-05	2.235e-05	2.162e-05	1.413e-05	1.74e-05	2.923e-05
4-Benzoyl-N-(Immino)(Methylthio)Methyl-Benzamide	-	Organicnitrogen compounds	Amides	-	-	-	C16 H14 N2 O2 S	12.639	-	pos	-	-	-	-	-	-	351417-57-7	-	1820.9302325581	0	0	0.11412939039691	91.4	6.779e-07	5.9e-07	5.868e-07	6.886e-07	6.413e-07	5.781e-07	5.236e-07	6.438e-07	5.98e-07	7.004e-07	1.02e-06	5.465e-07	6.625e-07	6.843e-07	8.145e-07
Octahydro-1,3-Methanopentalene	-	Hydrocarbons	Aromatic hydrocarbons	-	-	-	C9 H14	15.219	-	pos	-	-	-	-	-	-	13913-22-9	-	2279.9578059072	0	0	0.19871622801246	85.6	4.166e-06	3.668e-06	2.89e-06	4.947e-06	4.179e-06	3.575e-06	5.577e-06	4.443e-06	5.061e-06	6.947e-06	5.446e-06	5.436e-06	4.238e-06	3.9e-06	5.62e-06
2-Oxo-2-Phenylethyl 3-Methylbenzoate	-	Esters	Esters	-	-	-	C16 H14 O3	9.026	-	pos	-	-	-	-	-	-	55153-20-3	-	1488.2391163093	0	0	0.29147710301663	80.6	2.229e-05	1.881e-05	1.981e-05	8.624e-06	9.165e-06	9.123e-06	6.814e-06	7.512e-06	6.785e-06	6.549e-06	8.173e-06	6.982e-06	6.298e-06	7.866e-06	1.111e-05
2,2'-(1,3-Propanediyl)Bis-1,3-Dioxolane	-	Organoheterocyclic compounds	Other organoheterocyclic compounds	-	-	-	C9 H16 O4	13.453	-	pos	-	-	-	-	-	-	6543-04-0	-	1944.6280991736	0	0	0.16805598363166	91.5	1.014e-06	8.161e-07	8.467e-07	4.458e-07	4.322e-07	3.815e-07	3.728e-07	3.6e-07	2.676e-07	2.839e-07	2.914e-07	3.592e-07	4.301e-07	3.182e-07	4.358e-07
3-Butylisobenzofuran-1(3H)-One	herbal;celery	Organoheterocyclic compounds	Furans	-	-	-	C12 H14 O2	12.003	-	pos	-	-	-	-	-	-	6066-49-5	-	1740	2585	79.73	0.26875114018503	89.1	5.885e-05	5.494e-05	5.536e-05	1.756e-05	1.742e-05	1.677e-05	5.846e-06	4.906e-06	4.738e-06	6.308e-06	7.199e-06	5.998e-06	1.371e-05	1.354e-05	2.113e-05
1,2-Diacetoxy-3-(2-Methoxyphenoxy)Propane	-	Phenol ethers	Phenol ethers	-	-	-	C14 H18 O6	12.711	-	pos	-	-	-	-	-	-	92865-65-1	-	1831.3953488372	0	0	0.2567632145489	88.5	2.647e-06	2.504e-06	2.839e-06	3.33e-06	3.352e-06	3.536e-06	3.623e-06	3.708e-06	3.487e-06	4.214e-06	5.052e-06	4.574e-06	3.208e-06	3.814e-06	5.254e-06
N-[(E)-2-Methylbutylidene]-2-Phenylethanamine	-	Organicnitrogen compounds	Amines	-	-	-	C13 H19 N	15.109	-	pos	-	-	-	-	-	-	902759-20-0	-	2256.7510548523	0	0	0.29491132140499	78.8	4.723e-06	3.559e-06	3.851e-06	4.661e-06	2.47e-06	3.58e-06	3.159e-06	2.796e-06	3.105e-06	3.977e-06	4.656e-06	3.027e-06	2.613e-06	2.698e-06	4.288e-06
(S)-1,1-Dimethylethyl Ester N-Acetyl-N-[3-(Acetylamino)-4-[2,6-Bis(1,1-Dimethylethyl)-4-Methoxyphenoxy]-4-Oxobutyl]-L-Leucine	-	Unknown	Unknown	-	-	-	C33 H54 N2 O7	15.91	-	pos	-	-	-	-	-	-	124201-94-1	-	2427.2	0	0	0.30698938339357	89.7	1.29e-06	7.654e-07	7.941e-07	1.659e-06	1.191e-06	1.3e-06	1.285e-06	9.567e-07	1.392e-06	1.201e-06	1.45e-06	1.451e-06	9.788e-07	9.396e-07	1.578e-06
Furfuryl Ethyl Ether	-	Organoheterocyclic compounds	Heteroaromatic compounds	-	-	-	C7 H10 O2	5.897	-	pos	-	-	-	-	-	-	-	-	1284.4368600683	1291	99.65	0.21585081319481	95.1	4.235e-06	3.487e-06	3.589e-06	1.943e-05	1.922e-05	2.033e-05	3.395e-05	3.303e-05	3.373e-05	4.983e-05	6.218e-05	4.918e-05	2.75e-05	2.818e-05	3.972e-05
5-(1-Hydroxyethyl)Oxolan-2-One	-	Organoheterocyclic compounds	Other organoheterocyclic compounds	-	-	HMDB0033286	C6 H10 O3	15.697	-	pos	-	-	-	-	Organoheterocyclic compounds	Lactones	-	Gamma butyrolactones	2383.2608695652	2374	99.73	0.17558665205727	92.3	5.742e-06	5.545e-06	5.148e-06	7.038e-06	5.785e-06	6.795e-06	1.169e-05	7.665e-06	5.523e-06	1.218e-05	6.839e-06	7.596e-06	5.458e-06	4.972e-06	6.923e-06
(1,2,2-Trimethyl-3-Cyclopenten-1-Yl)Acetaldehyde	-	Aldehydes	Aldehydes	-	-	-	C10 H16 O	9.282	-	pos	-	-	-	-	-	-	-	-	1505.2631578947	1472	98.45	0.25673494700286	86.4	2.722e-06	2.247e-06	2.305e-06	6.294e-06	6.08e-06	6.605e-06	6.71e-06	6.776e-06	6.782e-06	7.668e-06	9.966e-06	7.848e-06	5.337e-06	5.74e-06	8.405e-06
4-(2,3,6-Trimethylphenyl)-1,3-Butadiene	-	Hydrocarbons	Unknown hydrocarbons	-	-	-	C13 H16	12.674	-	pos	-	-	-	-	-	-	-	-	1826.0174418605	1832	99.77	0.23527530735685	87.5	2.721e-06	2.445e-06	2.329e-06	3.257e-06	3.402e-06	3.46e-06	2.432e-06	2.462e-06	2.549e-06	2.211e-06	2.657e-06	2.263e-06	2.176e-06	2.49e-06	3.394e-06
3-(Methylthio)Propyl Acetate	ester;fatty	Esters	Esters	-	-	HMDB0031717	C6 H12 O2 S	10.881	-	pos	-	-	-	-	Organic acids and derivatives	Carboxylic acids and derivatives	-	Carboxylic acid derivatives	1623.8734419942	1620	99.83	0.26101783225726	88.2	8.313e-06	7.472e-06	7.483e-06	1.335e-05	1.155e-05	1.293e-05	1.257e-05	1.061e-05	1.069e-05	1.116e-05	1.151e-05	1.055e-05	9.06e-06	9.861e-06	1.444e-05
Pentyl Cyclobutanecarboxylate	-	Esters	Esters	-	-	-	C10 H18 O2	6.329	-	pos	-	-	-	-	-	-	-	-	1313.2209980557	1310	99.83	0.059249433883695	91.8	0.0001	7.776e-05	7.98e-05	9.056e-05	9.179e-05	9.09e-05	8.883e-05	8.473e-05	8.588e-05	8.806e-05	0.0001021	8.105e-05	8.091e-05	7.914e-05	8.838e-05
2-Methyl-3-(Methylthio)Furan	-	Organosulfur compounds	Thioethers	-	-	HMDB0036610	C6 H8 O S	6.788	-	pos	-	-	-	-	Organosulfur compounds	Thioethers	-	Aryl thioethers	1342.9682436811	1338	99.74	0.15928975151935	86.9	3.201e-06	2.613e-06	2.752e-06	6.177e-07	8.984e-07	1.203e-06	2.23e-06	2.196e-06	1.791e-06	1.018e-06	1.06e-06	8.727e-07	1.231e-06	1.412e-06	1.687e-06
Trans-2-Hexenyl 2-Methylbutyrate	-	Esters	Esters	-	-	HMDB0032534;LMFA07011028	C11 H20 O2	8.101	-	pos	-	-	-	-	Lipids and lipid-like molecules	Fatty Acyls	-	Fatty acid esters	1428.1351526966	1470	98.05	0.22736818851635	89.5	2.119e-06	1.569e-06	1.828e-06	3.687e-06	3.508e-06	3.472e-06	4.832e-06	4.158e-06	4.521e-06	6.851e-06	8.23e-06	6.374e-06	4.452e-06	4.166e-06	6.244e-06
Succinic Acid, Butyl Ethyl Ester	-	Esters	Esters	-	-	-	C10 H18 O4	12.389	-	pos	-	-	-	-	-	-	-	-	1787.0731707317	1820	98.75	0.20466150875309	85.2	1.739e-05	1.539e-05	1.587e-05	2.655e-05	2.755e-05	2.917e-05	2.2e-05	2.186e-05	2.267e-05	2.09e-05	2.523e-05	2.102e-05	1.88e-05	2.098e-05	2.763e-05
5,5-Dimethyl-1-Ethyl-1,3-Cyclopentadiene	-	Hydrocarbons	Alkenes	-	-	-	C9 H14	4.597	-	pos	-	-	-	-	-	-	-	-	1195.0118764846	1225	98.32	0.10176055045526	89.4	1.117e-06	1.154e-06	9.861e-07	9.513e-07	1.165e-06	1.114e-06	1.078e-06	1.073e-06	1.138e-06	9.923e-07	1.212e-06	1.129e-06	9.36e-07	1.148e-06	1.057e-06
[1R-(1Alpha,5Alpha,6Beta)]-6-Methyl-2-Methylene-6-(4-Methyl-3-Pentenyl)-Bicyclo[3.1.1]Heptane	-	Terpenoids	Monoterpenoids	-	-	-	C15 H24	10.123	-	pos	-	-	-	-	-	-	-	-	1564.2807017544	1594	98.72	0.20960779124405	90.8	1.791e-05	1.643e-05	1.596e-05	7.687e-06	8.565e-06	8.718e-06	5.383e-06	5.192e-06	5.775e-06	5.523e-06	6.385e-06	5.343e-06	5.616e-06	5.592e-06	7.919e-06
3-Methylhexanoic Acid	-	Acids	Acids	-	-	-	C7 H14 O2	12.79	-	pos	-	-	-	-	-	-	-	-	1842.8779069767	1869	99.04	0.21601158065782	89.5	4.529e-05	3.958e-05	4.417e-05	2.995e-05	2.527e-05	2.734e-05	2.968e-05	2.23e-05	2.006e-05	2.824e-05	2.817e-05	4.053e-05	2.234e-05	2.343e-05	3.261e-05
2,4-Pentadienoic Acid, 1-Cyclopenten-3-On-1-Yl Ester	-	Esters	Esters	-	-	-	C10 H10 O3	10.678	-	pos	-	-	-	-	-	-	-	-	1604.4103547459	0	0	0.21023421130088	98.4	6.495e-06	5.667e-06	5.651e-06	9.729e-06	9.126e-06	9.62e-06	1.323e-05	9.285e-06	9.04e-06	1.032e-05	1.161e-05	9.799e-06	8.325e-06	8.386e-06	1.182e-05
Diglycolic Acid, Phenethyl Undecyl Ester	-	Esters	Esters	-	-	-	C23 H36 O5	15.412	-	pos	-	-	-	-	-	-	-	-	2321.3043478261	0	0	0.55166724493568	97.6	1.089e-06	1.274e-06	5.418e-06	1.736e-06	1.232e-06	1.986e-06	1.992e-06	1.746e-06	1.212e-06	1.285e-06	1.277e-06	9.248e-07	9.68e-07	1.054e-06	2.426e-06
N,N'-Di-Benzoyloxy-Pentanediamide	-	Organicnitrogen compounds	Amides	-	-	-	C19 H18 N2 O6	11.279	-	pos	-	-	-	-	-	-	-	-	1662.0325982742	0	0	0.23287808004891	97.7	3.793e-06	3.863e-06	5.53e-06	4.938e-06	4.962e-06	7.395e-06	5.726e-06	7.82e-06	7.578e-06	8.581e-06	9.708e-06	8.46e-06	6.271e-06	6.774e-06	9.526e-06
2-Thiophenecarboxylic Acid, 4-Nitrophenyl Ester	-	Phenol esters	Phenol esters	-	-	-	C11 H7 N O4 S	10.08	-	pos	-	-	-	-	-	-	-	-	1561.2631578947	0	0	0.22897470359668	88.1	7.783e-07	7.134e-07	7.039e-07	1.484e-06	1.51e-06	1.645e-06	1.723e-06	1.659e-06	1.829e-06	1.832e-06	2.292e-06	1.907e-06	1.212e-06	1.433e-06	1.89e-06
4-(Benzyloxy)-1,2,5-Oxadiazol-3-Amine	-	Organicnitrogen compounds	Amines	-	-	-	C9 H9 N3 O2	12.56	-	pos	-	-	-	-	-	-	-	-	1809.4476744186	0	0	0.30261039091094	82.4	9.912e-05	4.669e-05	6.985e-05	9.806e-05	0.0001615	9.764e-05	5.064e-05	9.243e-05	6.57e-05	3.772e-05	9.972e-05	3.057e-05	5.274e-05	6.505e-05	9.44e-05
O-(2-Chloropropionyl)-O'-(4-Ethylbenzoyl)-1,2-Benzenediol	-	Alcohols	Alcohols	-	-	-	C18 H17 Cl O4	9.094	-	pos	-	-	-	-	-	-	-	-	1492.6575698506	0	0	0.40529652524928	82.7	8.096e-08	2.186e-07	7.653e-08	1.749e-07	2.645e-07	1.878e-07	4.913e-06	2.386e-06	4.518e-06	2.486e-06	6.518e-06	7.25e-06	1.318e-06	3.015e-06	3.095e-06
4-Nitrophenyl Furan-2-Carboxylate	-	Phenol esters	Phenol esters	-	-	-	C11 H7 N O5	7.055	-	pos	-	-	-	-	-	-	-	-	1360.2721970188	0	0	0.16721647492775	91.2	1.171e-06	9.951e-07	1.112e-06	2.131e-06	1.933e-06	2.074e-06	2.82e-06	2.463e-06	2.436e-06	2.887e-06	3.095e-06	2.399e-06	2.231e-06	1.985e-06	2.746e-06
(E)-4-Bromo-4-Methyl-1-Phenylpent-1-En-3-One	-	Ketones	Ketones	-	-	-	C12 H13 Br O	11.202	-	pos	-	-	-	-	-	-	-	-	1654.6500479386	0	0	0.091544553560612	86.8	3.011e-07	2.436e-07	2.595e-07	2.981e-07	3.566e-07	3.361e-07	1.602e-06	1.327e-06	1.464e-06	1.736e-06	1.995e-06	2.046e-06	9.232e-07	1.051e-06	1.107e-06
4-Ethylbenzoic Acid, 2,3-Dichlorophenyl Ester	-	Esters	Esters	-	-	-	C15 H12 Cl2 O2	14.539	-	pos	-	-	-	-	-	-	-	-	2140.5138339921	0	0	0.10277340066848	91.1	2.155e-05	1.657e-05	1.698e-05	1.951e-05	1.658e-05	1.68e-05	1.815e-05	1.469e-05	1.411e-05	1.77e-05	1.759e-05	1.429e-05	1.676e-05	1.49e-05	1.832e-05
Methyl 4-({[(4E)-6,7-Dihydro-2,1,3-Benzoxadiazol-4(5H)-Ylideneamino]Oxy}Methyl)Benzoate	-	Esters	Esters	-	-	-	C15 H15 N3 O4	16.077	-	pos	-	-	-	-	-	-	-	-	2460.6	0	0	0.48300164323643	90.7	4.739e-07	5.974e-07	5.186e-07	3.606e-07	2.742e-07	2.654e-07	3.871e-07	3.378e-07	2.469e-07	5.665e-07	5.361e-07	4.275e-07	2.238e-07	3.273e-07	5.771e-07
N-Dimethylaminomethylene-1-Aminocyclopropanecarboxylic Acid	-	Acids	Acids	-	-	-	C7 H12 N2 O2	15.604	-	pos	-	-	-	-	-	-	-	-	2363.0434782609	0	0	0.29907319683478	85.4	2.542e-06	1.886e-06	1.581e-06	1.543e-06	1.492e-06	1.473e-06	1.329e-06	1.52e-06	1.6e-06	1.326e-06	1.236e-06	1.095e-06	1.51e-06	1.59e-06	2.517e-06
Acetoxyacetic Acid, 3-Methylbut-2-Yl Ester	-	Esters	Esters	-	-	-	C9 H16 O4	4.058	-	pos	-	-	-	-	-	-	-	-	1152.3357086302	0	0	0.23784280686675	96.2	2.723e-06	7.919e-07	9.28e-07	1.018e-05	6.292e-06	6.06e-06	1.704e-05	1.658e-05	1.743e-05	2.496e-05	3.03e-05	2.461e-05	1.252e-05	1.512e-05	1.996e-05
2-Chlorophenyl 4-Methylbenzoate	-	Esters	Esters	-	-	-	C14 H11 Cl O2	12.24	-	pos	-	-	-	-	-	-	-	-	1768.9024390244	0	0	0.28563415639293	87.8	1.334e-06	1.286e-06	1.111e-06	1.624e-06	1.378e-06	1.277e-06	1.417e-06	1.475e-06	1.351e-06	1.63e-06	1.762e-06	1.527e-06	1.302e-06	1.358e-06	2.116e-06
Isophthalic Acid, 6-Chlorohexyl Pentyl Ester	-	Esters	Esters	-	-	-	C19 H27 Cl O4	4.334	-	pos	-	-	-	-	-	-	-	-	1174.1884402217	0	0	0.36351233385488	95.6	9.754e-06	1.127e-05	1.172e-05	9.055e-06	1.105e-05	1.085e-05	1.156e-05	7.465e-06	8.011e-06	8.976e-06	1.109e-05	1.597e-05	6.704e-06	7.948e-06	1.304e-05
3-Hydroxy-4-Methyl-3-Phenyl-1-Pentyne	-	Unknown	Unknown	-	-	-	C12 H14 O	13.748	-	pos	-	-	-	-	-	-	-	-	1993.3884297521	0	0	0.37327012037855	96.1	2.014e-05	1.615e-05	1.458e-05	2.182e-05	1.681e-05	1.8e-05	1.89e-05	1.533e-05	1.547e-05	2.009e-05	1.927e-05	1.664e-05	1.057e-05	1.553e-05	2.263e-05
Isophthalic Acid, Isohexyl 1-Isopropyl-2-Methylpropyl Ester	-	Esters	Esters	-	-	-	C21 H32 O4	16.452	-	pos	-	-	-	-	-	-	-	-	2530.85	0	0	0.24405449168351	95.7	7.575e-07	7.885e-07	7.712e-07	9.311e-07	8.231e-07	9.474e-07	3.369e-07	2.104e-07	2.601e-07	4.031e-07	4.476e-07	6.769e-07	4.715e-07	5.267e-07	7.392e-07
Oxalic Acid, Butyl Cyclobutyl Ester	-	Esters	Esters	-	-	-	C10 H16 O4	11.917	-	pos	-	-	-	-	-	-	-	-	1729.51	0	0	0.31346616691258	93.6	8.257e-07	4.628e-07	6.389e-07	1.681e-06	1.599e-06	1.612e-06	1.597e-06	1.32e-06	1.665e-06	1.665e-06	1.998e-06	1.664e-06	1.123e-06	1.31e-06	2.003e-06
1,2-Cyclohexanedicarboxylic Acid, (2-Chlorocyclohexyl)Methyl Octyl Ester	-	Esters	Esters	-	-	-	C23 H39 Cl O4	4.33	-	pos	-	-	-	-	-	-	-	-	1173.8717339667	0	0	0.79086627117588	90.7	9.666e-06	1.438e-05	1.458e-05	8.629e-06	8.908e-06	9.383e-06	1.012e-05	1.857e-05	1.266e-05	1.261e-05	9.55e-06	1.515e-05	6.029e-06	7.514e-06	2.375e-05
2,2,3,3,4,4-Hexamethyltetrahydrofuran	-	Organoheterocyclic compounds	Other organoheterocyclic compounds	-	-	-	C10 H20 O	14.096	-	pos	-	-	-	-	-	-	-	-	2056.4102564103	0	0	0.08889879493204	92	6.254e-07	4.828e-07	4.132e-07	4.853e-07	5.158e-07	5.075e-07	5.798e-07	5.203e-07	5.387e-07	8.234e-07	5.53e-07	5.22e-07	4.871e-07	4.17e-07	4.9e-07
2-[(2-Methyl-Endo-2-Norbornyl)Oxy]-Tetrahydropyran	-	Terpenoids	Monoterpenoids	-	-	-	C13 H22 O2	14.39	-	pos	-	-	-	-	-	-	-	-	2111.0671936759	0	0	0.475503	95.7	1.565e-06	2.335e-06	1.854e-06	1.45e-06	1.053e-06	1.31e-06	1.458e-06	1.113e-06	1.263e-06	1.328e-06	1.089e-06	1.556e-06	1.683e-06	1.366e-06	3.225e-06
1,3,3-Trimethyl-2-Hydroxymethyl-3,3-Dimethyl-4-(3-Methylbut-2-Enyl)-Cyclohexene	-	Alcohols	Alcohols	-	-	-	C15 H26 O	15.529	-	pos	-	-	-	-	-	-	-	-	2346.7391304348	0	0	0.2210627345072	88.1	1.572e-05	1.318e-05	1.394e-05	9.718e-06	8.048e-06	6.392e-06	7.871e-06	7.357e-06	7.355e-06	6.762e-06	9.949e-06	6.64e-06	8.687e-06	8.097e-06	1.203e-05
Dicyclobutyl Oxalate	-	Esters	Esters	-	-	-	C10 H14 O4	12.162	-	pos	-	-	-	-	-	-	-	-	1759.3902439024	0	0	0.27504885127973	90.6	1.061e-05	5.183e-06	5.339e-06	1.081e-05	1.097e-05	1.004e-05	9.194e-06	3.061e-06	3.587e-06	6.472e-06	1.924e-05	7.936e-06	4.32e-06	2.456e-06	3.389e-06
4-Ethylbenzoic Acid, 2-Formyl-4,6-Dichlorophenyl Ester	-	Esters	Esters	-	-	-	C16 H12 Cl2 O3	12.683	-	pos	-	-	-	-	-	-	-	-	1827.3255813953	0	0	0.14859356855573	87.8	2.711e-05	2.161e-05	2.29e-05	2.516e-05	2.254e-05	2.263e-05	1.552e-05	1.466e-05	1.623e-05	1.798e-05	2.375e-05	1.682e-05	2.019e-05	1.881e-05	2.485e-05
Succinic Acid, 3-Chlorophenyl 3-Phenylprop-2-En-1-Yl Ester	-	Phenol esters	Phenol esters	-	-	-	C19 H17 Cl O4	7.116	-	pos	-	-	-	-	-	-	-	-	1364.2255346727	0	0	0.11924581859285	85.1	1.225e-06	6.565e-07	1.016e-06	4.37e-07	6.252e-07	4.913e-07	7.486e-06	6.697e-06	6.936e-06	7.815e-06	9.194e-06	9.324e-06	4.163e-06	4.392e-06	5.204e-06
1-Butylbicyclo(3.2.2)Nona-3,6,8-Trien-2-One	-	Ketones	Ketones	-	-	-	C13 H16 O	11.521	-	pos	-	-	-	-	-	-	-	-	1685.2348993289	0	0	0.081397818453367	91.1	1.053e-06	9.201e-07	9.435e-07	2.594e-07	3.319e-07	2.532e-07	1.978e-06	1.691e-06	1.866e-06	2.447e-06	2.658e-06	2.646e-06	1.355e-06	1.373e-06	1.181e-06
Isophthalic Acid, Di(6-Chlorohexyl) Ester	-	Esters	Esters	-	-	-	C20 H28 Cl2 O4	9.506	-	pos	-	-	-	-	-	-	-	-	1520.9824561404	0	0	0.24655302121517	90.3	0.0004718	0.0004361	0.0004367	0.0004498	0.0004384	0.0004815	0.0003976	0.0003976	0.0004079	0.0004282	0.0005402	0.000433	0.0003655	0.0003817	0.000559
Hydratropic Acid, Isopropyl Ester	-	Esters	Esters	-	-	-	C12 H16 O2	6.15	-	pos	-	-	-	-	-	-	-	-	1301.62	0	0	0.33066806962412	94.9	7.178e-07	5.223e-07	4.195e-07	2.341e-07	3.519e-07	2.927e-07	1.976e-06	3.14e-06	5.063e-06	7.401e-06	6.482e-06	5.153e-06	4.24e-06	4.346e-06	7.33e-06
3-Ethoxy-3-Methyl-1-Butene	-	Ethers	Ethers	-	-	-	C7 H14 O	2.539	-	pos	-	-	-	-	-	-	-	-	1009.4936708861	0	0	0.086032803631282	95	1.397e-05	8.167e-06	8.093e-06	5.598e-05	4.916e-05	4.985e-05	4.656e-05	4.063e-05	4.091e-05	4.519e-05	5.033e-05	3.887e-05	4.803e-05	4.122e-05	4.806e-05
1-Hydroxy-1-Phenylacetone	-	Ketones	Ketones	-	-	-	C9 H10 O2	9.129	-	pos	-	-	-	-	-	-	-	-	1494.9317738791	0	0	0.20746553572588	92.2	2.315e-06	2.182e-06	2.177e-06	2.466e-06	2.615e-06	2.931e-06	2.444e-06	1.809e-06	2.047e-06	1.968e-06	2.338e-06	1.446e-06	1.94e-06	1.825e-06	2.644e-06
3-Chlorophenyl 4-Methylbenzoate	-	Esters	Esters	-	-	-	C14 H11 Cl O2	12.251	-	pos	-	-	-	-	-	-	-	-	1770.24	0	0	0.20749251545878	84.8	6.58e-07	5.181e-07	6.538e-07	8.07e-07	8.414e-07	8.064e-07	4.641e-07	4.239e-07	5.814e-07	6.436e-07	9.161e-07	5.186e-07	4.611e-07	7.039e-07	6.243e-07
Cyclopropanecarboxylic Acid, 3-Chloroprop-2-Enyl Ester	-	Esters	Esters	-	-	-	C7 H9 Cl O2	12.053	-	pos	-	-	-	-	-	-	-	-	1746.0975609756	0	0	0.32424269183524	89.2	9.702e-07	8.501e-07	8.489e-07	1.619e-06	1.494e-06	1.5e-06	1.667e-06	1.611e-06	1.481e-06	1.815e-06	2.02e-06	1.743e-06	1.3e-06	1.327e-06	2.22e-06
1-Ethoxy-3-Methyl-2,4-Pentadiene	-	Ethers	Ethers	-	-	-	C8 H14 O	15.442	-	pos	-	-	-	-	-	-	-	-	2327.8260869565	0	0	0.11469013796112	94.5	1.231e-05	1.142e-05	1.039e-05	1.116e-05	1.04e-05	1.104e-05	1.001e-05	4.362e-06	8.952e-06	1.186e-05	1.256e-05	8.947e-06	9.233e-06	9.457e-06	1.132e-05
2-[3-Hydroxy-4-Methoxyphenyl]-Semicarbazide	-	Phenols	Phenols	-	-	-	C8 H11 N3 O3	15.502	-	pos	-	-	-	-	-	-	-	-	2340.8695652174	0	0	0.20647476029146	89.4	4.909e-07	4.373e-07	5.288e-07	1.017e-06	5.735e-07	1.216e-06	1.464e-06	1.311e-06	1.435e-06	1.94e-06	1.489e-06	1.698e-06	9.558e-07	1.33e-06	1.448e-06
Glutaric Acid, 3-Chlorophenyl 2,4-Dimethylpent-3-Yl Ester	-	Phenol esters	Phenol esters	-	-	-	C18 H25 Cl O4	13.733	-	pos	-	-	-	-	-	-	-	-	1990.9090909091	0	0	0.1715581782186	88.6	4.574e-06	4.208e-06	4.283e-06	3.275e-06	3.423e-06	3.479e-06	2.55e-06	2.679e-06	2.789e-06	3.253e-06	3.334e-06	3.047e-06	4.03e-06	4.888e-06	5.702e-06
N-(3-Methylphenyl)-5-Chloro-Pentanamide	-	Organicnitrogen compounds	Amides	-	-	-	C12 H16 Cl N O	12.524	-	pos	-	-	-	-	-	-	-	-	1804.2151162791	0	0	0.22663536655147	79.4	2.483e-06	2.641e-06	2.462e-06	2.395e-06	1.913e-06	2.4e-06	5.109e-06	2.525e-06	1.693e-06	4.101e-06	1.485e-06	3.069e-06	2.958e-06	1.906e-06	2.873e-06
5-Ethyl-2-Hepten-4-One	-	Ketones	Ketones	-	-	-	C9 H16 O	11.668	-	pos	-	-	-	-	-	-	-	-	1699.3288590604	0	0	0.23135492854976	95	3.78e-06	3.472e-06	3.511e-06	6.048e-06	6.238e-06	6.361e-06	4.862e-06	4.912e-06	4.954e-06	4.405e-06	5.698e-06	4.77e-06	4.197e-06	4.611e-06	6.404e-06
Sulfurous Acid, Nonyl 2-Pentyl Ester	-	Esters	Esters	-	-	-	C14 H30 O3 S	11.128	-	pos	-	-	-	-	-	-	-	-	1647.5551294343	0	0	0.19403666235198	88.3	6.946e-07	6.641e-07	6.516e-07	8.989e-07	8.096e-07	8.117e-07	8.178e-07	7.883e-07	8.178e-07	7.448e-07	8.88e-07	7.109e-07	6.523e-07	7.056e-07	9.312e-07
Cyclohexanecarboxylic Acid, 3-Fluorophenyl Ester	-	Phenol esters	Phenol esters	-	-	-	C13 H15 F O2	14.775	-	pos	-	-	-	-	-	-	-	-	2187.1541501976	0	0	0.49328987367669	83.7	1.823e-06	4.453e-06	3.578e-06	3.888e-06	5.374e-06	5.608e-06	5.603e-06	1.921e-06	3.396e-06	4.876e-06	3.587e-06	3.018e-06	2.357e-06	2.896e-06	5.715e-06
N-Methoxy-N-Methyl-2,3-Dihydro-1H-Indene-4-Carboxamide	-	Organicnitrogen compounds	Amides	-	-	-	C12 H15 N O2	12.901	-	pos	-	-	-	-	-	-	-	-	1859.01	0	0	0.24633458996971	92.9	4.061e-07	3.569e-07	3.64e-07	9.094e-07	7.774e-07	8.615e-07	9.438e-07	6.285e-07	7.437e-07	9.702e-07	8.25e-07	8.893e-07	5.965e-07	6.883e-07	9.501e-07
5-(4-Methylphenyl)-2-[[5-(4-Methylphenyl)-4,6-Dioxo-1,3,3A,6A-Tetrahydropyrrolo[3,4-C]Pyrrol-2-Yl]Methyl]-1,3,3A,6A-Tetrahydropyrrolo[3,4-C]Pyrrole-4,6-Dione	-	Organoheterocyclic compounds	Pyrrolidines	-	-	-	C27 H28 N4 O4	15.795	-	pos	-	-	-	-	-	-	-	-	2404.2	0	0	0.18532424833464	94.8	7.472e-07	6.96e-07	6.385e-07	7.341e-07	7.453e-07	8.466e-07	7.604e-07	4.796e-07	6.588e-07	7.653e-07	6.415e-07	6.363e-07	5.164e-07	3.557e-07	4.721e-07
2-Methyl-2-Phenyl-5-(1,4-Dihydropyridin-4-Ylidene)-1,3-Dioxan-4,6-Dione	-	Ketones	Ketones	-	-	-	C16 H13 N O4	12.537	-	pos	-	-	-	-	-	-	-	-	1806.1046511628	0	0	0.29867044286338	89.8	7.014e-06	5.122e-06	6.221e-06	5.853e-06	6.632e-06	7.397e-06	8.043e-06	8.109e-06	8.577e-06	9.376e-06	1.124e-05	9.308e-06	6.469e-06	7.041e-06	1.094e-05
N-[(3,5-Dimethylphenyl)Methyl]Hexan-1-Amine	-	Organicnitrogen compounds	Amines	-	-	-	C15 H25 N	8.334	-	pos	-	-	-	-	-	-	-	-	1443.2748538012	0	0	0.026763272778105	84.5	2.724e-07	1.451e-07	1.636e-07	1.679e-07	1.222e-07	1.22e-07	4.737e-06	3.784e-06	4.142e-06	4.84e-06	5.37e-06	6.061e-06	2.525e-06	2.645e-06	2.647e-06
1-(4-Fluorophenyl)-3-[Methyl(Pyridin-4-Ylmethyl)Amino]Pyrrolidine-2,5-Dione	-	Organoheterocyclic compounds	Pyrrolidines	-	-	-	C17 H16 F N3 O2	12.221	-	pos	-	-	-	-	-	-	-	-	1766.5853658537	0	0	0.17946099629433	94.6	2.275e-06	1.902e-06	2.062e-06	2.257e-06	2.197e-06	2.321e-06	1.634e-06	1.556e-06	1.733e-06	1.447e-06	1.787e-06	1.369e-06	1.617e-06	1.7e-06	2.229e-06
Isopropyl 2-Oxopropanoate	-	Esters	Esters	-	-	-	C6 H10 O3	6.108	-	pos	-	-	-	-	-	-	-	-	1298.8395904437	0	0	0.14710924417498	94.6	1.177e-06	1.015e-06	1.019e-06	2.05e-06	1.827e-06	1.927e-06	2.292e-06	2.227e-06	2.173e-06	2.295e-06	2.88e-06	1.969e-06	1.744e-06	1.773e-06	2.248e-06
O-(4-Methylbenzoyl)-O'-Propoxycarbonyl-1,2-Benzenediol	-	Alcohols	Alcohols	-	-	-	C18 H18 O5	15.348	-	pos	-	-	-	-	-	-	-	-	2307.3913043478	0	0	0.25853673586112	93.9	2.916e-06	2.66e-06	2.845e-06	6.916e-07	6.401e-07	3.868e-07	3.19e-07	3.609e-07	4.83e-07	5.499e-07	5.108e-07	4.347e-07	6.248e-07	5.232e-07	8.606e-07
Butyric Acid, 2-Phenyl-, 4-Nitrophenyl Ester	-	Phenol esters	Phenol esters	-	-	-	C16 H15 N O4	14.954	-	pos	-	-	-	-	-	-	-	-	2224.0506329114	0	0	0.14780381220975	84.6	2.726e-06	2.11e-06	2.368e-06	4.188e-06	2.487e-06	2.857e-06	2.57e-06	1.86e-06	1.769e-06	2.674e-06	2.109e-06	1.959e-06	2.144e-06	1.926e-06	2.569e-06
O-(4-Ethylbenzoyl)-O'-(2-Furoyl)-1,3-Benzenediol	-	Alcohols	Alcohols	-	-	-	C20 H16 O5	9.171	-	pos	-	-	-	-	-	-	-	-	1497.6608187135	0	0	0.21914611422366	92.9	6.886e-07	4.788e-07	4.979e-07	1.082e-06	7.431e-07	1.023e-06	1.674e-06	1.092e-06	1.264e-06	2.013e-06	2.337e-06	1.819e-06	9.503e-07	1.313e-06	1.487e-06
3-(Naphthalen-1-Ylmethoxy)Benzaldehyde	-	Aldehydes	Aldehydes	-	-	-	C18 H14 O2	12.835	-	pos	-	-	-	-	-	-	-	-	1849.4186046512	0	0	0.052536286046669	93.9	7.546e-06	6.978e-06	5.783e-06	1.216e-05	1.264e-05	1.324e-05	0.0001528	0.0001289	0.0001355	0.0001595	0.0001843	0.0001769	8.458e-05	8.699e-05	9.355e-05
4-[5-(2,4,5-Trichlorophenyl)-2-Furfurylidene]-2-Phenyl-Oxazol-5(4H)-One	-	Ketones	Ketones	-	-	-	C20 H10 Cl3 N O3	14.485	-	pos	-	-	-	-	-	-	-	-	2129.8418972332	0	0	0.20833204778109	78	4.404e-07	2.487e-07	4.03e-07	3.147e-07	3.151e-07	3.534e-07	3.539e-07	3.907e-07	2.967e-07	2.248e-07	3.092e-07	4.212e-07	2.386e-07	3.6e-07	2.843e-07
Furan-2-Carboxylic Acid N-Hydroxysuccinimide Ester	-	Organoheterocyclic compounds	Furans	-	-	-	C9 H7 N O5	11.098	-	pos	-	-	-	-	-	-	-	-	1644.6788111218	0	0	0.20683106512674	89.4	6.458e-06	5.317e-06	5.108e-06	9.879e-06	8.112e-06	9.164e-06	8.739e-06	7.687e-06	7.552e-06	9.119e-06	9.36e-06	8.408e-06	7.578e-06	7.227e-06	1.04e-05
Sulfurous Acid, Decyl 2-Ethylhexyl Ester	-	Esters	Esters	-	-	-	C18 H38 O3 S	10.262	-	pos	-	-	-	-	-	-	-	-	1574.0350877193	0	0	0.29101711314685	94.3	4.456e-07	4.392e-07	5.262e-07	1.04e-06	1.14e-06	1.211e-06	1.262e-06	1.368e-06	1.371e-06	1.623e-06	2.024e-06	1.534e-06	9.883e-07	1.042e-06	1.628e-06
4-Pyrrolidin-1-Yl-1,2-Thiazolidine 1,1-Dioxide	-	Organoheterocyclic compounds	Other organoheterocyclic compounds	-	-	-	C7 H14 N2 O2 S	5.448	-	pos	-	-	-	-	-	-	-	-	1253.7883959044	0	0	0.17319576210913	86.3	5.14e-07	7.253e-06	7.284e-06	5.668e-07	7.009e-07	4.624e-07	1.24e-06	1.068e-06	1.23e-06	4.489e-06	5.437e-06	4.543e-06	1.669e-06	1.668e-06	2.225e-06
Glutaric Acid, Di(Hexa-1,5-Dien-3-Yl) Ester	-	Esters	Esters	-	-	-	C17 H24 O4	12.681	-	pos	-	-	-	-	-	-	-	-	1827.0348837209	0	0	0.24237704061162	92.1	4.198e-06	3.45e-06	3.541e-06	3.934e-06	3.131e-06	3.854e-06	3.742e-06	3.07e-06	3.122e-06	3.651e-06	4.467e-06	3.376e-06	3.346e-06	2.807e-06	4.491e-06
N-Tetrahydrofurfuryl-2-Furancarboxamide	-	Organicnitrogen compounds	Amides	-	-	-	C10 H13 N O3	11.666	-	pos	-	-	-	-	-	-	-	-	1699.1371045062	0	0	0.16037183624531	89.1	1.382e-06	1.24e-06	1.275e-06	2.724e-06	2.435e-06	2.416e-06	2.395e-06	2.127e-06	2.163e-06	2.567e-06	2.639e-06	2.198e-06	2.078e-06	2.179e-06	2.774e-06
2-Methyl-8-Hydroxyquinoline, 2-Methylpropionate	-	Organoheterocyclic compounds	Quinolines	-	-	-	C14 H15 N O2	13.39	-	pos	-	-	-	-	-	-	-	-	1934.2148760331	0	0	0.25782980079043	87.2	7.472e-07	8.62e-07	1.195e-06	1.452e-06	1.207e-06	1.357e-06	8.076e-07	8.483e-07	7.091e-07	9.658e-07	1.108e-06	8.925e-07	1.084e-06	1.121e-06	1.68e-06
2,3-Bis(Benzoyloxyimino)-Butanenitrile	-	Unknown	Unknown	-	-	-	C18 H13 N3 O4	12.341	-	pos	-	-	-	-	-	-	-	-	1781.2195121951	0	0	0.17366389182821	83.8	3.781e-05	3.249e-05	3.315e-05	2.993e-05	2.644e-05	2.739e-05	2.783e-05	2.338e-05	2.411e-05	2.831e-05	3.132e-05	2.672e-05	2.483e-05	2.483e-05	3.313e-05
3-Ethyl-N-(2-Phenylethyl)-N-Hexadecyl-Benzamide	-	Organicnitrogen compounds	Amides	-	-	-	C33 H51 N O	8.929	-	pos	-	-	-	-	-	-	-	-	1481.9363222872	0	0	0.044425097251995	81.8	3.46e-06	3.015e-06	4.533e-08	1.524e-06	1.554e-08	1.437e-06	3.163e-06	2.76e-06	2.854e-06	3.709e-06	4.182e-06	4.846e-06	2.015e-06	1.977e-06	2.15e-06
Benzaldehyde Dibutyl Acetal	-	Aldehydes	Aldehydes	-	-	-	C15 H24 O2	14.579	-	pos	-	-	-	-	-	-	-	-	2148.42	0	0	0.2158635085047	92.6	5.607e-06	4.886e-06	5.141e-06	4.085e-06	3.616e-06	3.95e-06	3.506e-06	3.207e-06	3.153e-06	3.701e-06	4.21e-06	3.558e-06	3.217e-06	3.544e-06	4.792e-06
Trichloroacetic Acid, 2-(1-Adamantyl)Ethyl Ester	-	Esters	Esters	-	-	-	C14 H19 Cl3 O2	16.423	-	pos	-	-	-	-	-	-	-	-	2525.8232235702	0	0	0.25134694335579	85.6	1.828e-06	1.75e-06	2.033e-06	7.972e-06	2.068e-06	3.519e-06	1.919e-05	9.411e-06	1.212e-05	1.769e-05	9.852e-06	7.679e-06	6.128e-06	4.009e-06	6.676e-06
2-T-Butyl-5-(Dimethoxy-Phosphoryl)-3-Methyl-4-Oxoimidazolidine-1-Carboxylic Acid, T-Butyl Ester	-	Esters	Esters	-	-	-	C15 H29 N2 O6 P	8.251	-	pos	-	-	-	-	-	-	-	-	1437.8817413905	0	0	0.21190867051543	90.5	1.311e-05	1.355e-05	9.531e-06	1.048e-05	8.898e-06	1.453e-05	9.155e-06	6.317e-06	5.285e-06	1.196e-05	1.612e-05	1.305e-05	8.725e-06	7.628e-06	1.144e-05
6-Chlorohexanoic Acid, 3-Methylbut-2-Yl Ester	-	Esters	Esters	-	-	-	C11 H21 Cl O2	14.411	-	pos	-	-	-	-	-	-	-	-	2115.2173913043	0	0	0.2368070951234	88.8	4.148e-07	3.048e-07	5.337e-06	4.452e-06	4.174e-06	4.27e-06	4.06e-06	3.3e-06	3.845e-06	4.299e-06	3.56e-07	3.748e-06	3.836e-06	3.367e-06	5.256e-06
Methyl 2-(6-Amino-5-Cyano-2-Methyl-4-Phenyl-4H-Pyran-3-Yl)-2-Oxoacetate	-	Organoheterocyclic compounds	Other organoheterocyclic compounds	-	-	-	C16 H14 N2 O4	14.225	-	pos	-	-	-	-	-	-	-	-	2080.0366300366	0	0	0.23640049449578	88.4	1.008e-06	8.912e-07	8.71e-07	1.125e-06	9.24e-07	1.047e-06	1.033e-06	7.667e-07	7.013e-07	1.116e-06	1.069e-06	8.423e-07	7.002e-07	8.724e-07	1.123e-06
5-[2-(Furan-2-Yl)Ethylamino]-5-Oxopentanoic Acid	-	Acids	Acids	-	-	-	C11 H15 N O4	12.359	-	pos	-	-	-	-	-	-	-	-	1783.4146341463	0	0	0.13496751536594	88.4	2.016e-05	1.683e-05	1.726e-05	1.003e-05	9.781e-06	9.856e-06	1.115e-05	8.247e-06	8.556e-06	1.023e-05	1.44e-05	9.81e-06	8.189e-06	8.514e-06	1.045e-05
[(3,5-Dimethylphenyl)Methyl](Pentyl)Amine	-	Organicnitrogen compounds	Amines	-	-	-	C14 H23 N	8.339	-	pos	-	-	-	-	-	-	-	-	1443.6	0	0	0.16323723896704	81.9	3.34e-06	2.466e-06	2.672e-06	3.116e-06	2.897e-06	3.007e-06	3.028e-06	2.792e-06	2.938e-06	2.664e-06	3.388e-06	2.956e-06	2.523e-06	2.314e-06	3.149e-06
Malonic Acid, 2,4-Dimethylpent-3-Yl Ethyl Ester	-	Esters	Esters	-	-	-	C12 H22 O4	8.161	-	pos	-	-	-	-	-	-	-	-	1432.0337881741	0	0	0.013455899286548	92.3	3.702e-05	2.561e-05	2.731e-05	1.724e-05	1.672e-05	1.695e-05	1.553e-05	1.498e-05	1.484e-05	1.144e-05	1.208e-05	1.012e-05	1.411e-05	1.4e-05	1.374e-05
Succinic Acid, Di(3-Phenylprop-2-En-1-Yl) Ester	-	Esters	Esters	-	-	-	C22 H22 O4	13.416	-	pos	-	-	-	-	-	-	-	-	1938.5123966942	0	0	0.47845903413377	91.4	2.893e-07	1.055e-07	1.95e-07	2.533e-07	3.238e-07	1.819e-07	5.781e-07	5.247e-07	3.98e-07	6.073e-07	3.819e-07	9.345e-07	6.836e-07	2.413e-07	4.617e-07
2-(4-Methoxyphenyl)-4-Phenyl-1,3-Oxazole	-	Organoheterocyclic compounds	Azoles	-	-	-	C16 H13 N O2	14.445	-	pos	-	-	-	-	-	-	-	-	2121.9367588933	0	0	0.39047836519312	89.8	7.675e-07	8.765e-07	7.478e-07	5.504e-07	5.156e-07	6.501e-07	6.461e-07	5.363e-07	6.195e-07	5.216e-07	6.94e-07	6.558e-07	3.97e-07	5.193e-07	8.395e-07
2,3-Bis(Ethylthio)-3-Methylpentane	-	Organosulfur compounds	Thioethers	-	-	-	C8 H18 S2	12.971	-	pos	-	-	-	-	-	-	-	-	1869.1860465116	0	0	0.16077461865667	80.1	3.668e-06	3.071e-06	2.675e-06	3.896e-06	2.604e-06	3.398e-06	2.605e-06	1.783e-06	2.221e-06	2.803e-06	2.325e-06	1.926e-06	1.632e-06	1.375e-06	1.9e-06
Benzoin Tetrahydropyran-2-Yl Ether	-	Ethers	Ethers	-	-	-	C19 H20 O3	13.05	-	pos	-	-	-	-	-	-	-	-	1880.6686046512	0	0	0.18834211071967	92.2	2.932e-06	2.657e-06	2.698e-06	3.483e-06	3.648e-06	3.858e-06	2.861e-06	2.742e-06	2.897e-06	2.768e-06	3.422e-06	2.821e-06	2.453e-06	2.852e-06	3.552e-06
2-(1,3-Thiazol-5-Yl)Ethyl Acetate	-	Organoheterocyclic compounds	Azoles	-	-	-	C7 H9 N O2 S	10.076	-	pos	-	-	-	-	-	-	-	-	1560.9824561404	0	0	0.20766391398974	88.2	1.017e-06	9.265e-07	9.705e-07	1.961e-06	1.795e-06	1.942e-06	2.108e-06	1.984e-06	2.141e-06	2.225e-06	2.749e-06	2.156e-06	1.619e-06	1.853e-06	2.411e-06
4-[(1-Phenylprop-2-Enyl)Oxy]Benzaldehyde	-	Phenol ethers	Phenol ethers	-	-	-	C16 H14 O2	8.34	-	pos	-	-	-	-	-	-	-	-	1443.6647173489	0	0	0.25545661527536	92.8	0.0001603	9.349e-05	0.0001344	0.0001035	0.0001312	0.0001328	0.0001358	0.0001175	0.0001158	0.000136	0.0001443	0.0001018	0.0001228	8.651e-05	0.0001467
Acetic Acid, 2-(4-Fluorophenyl)-, Isohexyl Ester	-	Esters	Esters	-	-	-	C14 H19 F O2	11.476	-	pos	-	-	-	-	-	-	-	-	1680.92	0	0	0.26418872513431	88.6	5.71e-07	3.193e-07	3.806e-07	5.024e-07	4.635e-07	5.119e-07	5.476e-07	5.25e-07	5.341e-07	6.071e-07	6.581e-07	6.015e-07	3.684e-07	4.998e-07	6.327e-07
Phthalic Acid, 5-Ethyl-1,3-Dioxan-5-Yl Octyl Ester	-	Esters	Esters	-	-	-	C23 H34 O6	17.045	-	pos	-	-	-	-	-	-	-	-	2628.1976744186	0	0	0.25978684443999	87.3	2.019e-06	1.66e-06	1.801e-06	1.811e-06	1.904e-06	1.871e-06	1.468e-06	1.694e-06	1.656e-06	1.633e-06	2.077e-06	1.694e-06	1.371e-06	1.498e-06	2.184e-06
Methyl Tri-O-Methyl-Beta-D-Ribofranoside	-	Unknown	Unknown	-	-	-	C9 H18 O5	14.911	-	pos	-	-	-	-	-	-	-	-	2214.9789029536	0	0	0.25635234147887	88.3	1.874e-06	1.659e-06	1.922e-06	2.548e-06	1.386e-06	2.015e-06	1.946e-06	1.294e-06	1.485e-06	1.761e-06	1.106e-06	1.278e-06	1.31e-06	1.578e-06	2.154e-06
3-Cyclopentylpropionic Acid, 4-Nitrophenyl Ester	-	Phenol esters	Phenol esters	-	-	-	C14 H17 N O4	13.033	-	pos	-	-	-	-	-	-	-	-	1878.1976744186	0	0	0.16321038984129	88.5	4.595e-06	1.094e-06	1.184e-06	1.936e-06	1.968e-06	1.905e-06	1.886e-06	1.503e-06	1.631e-06	1.794e-06	1.983e-06	1.876e-06	1.528e-06	1.56e-06	2.025e-06
Ethyl 4-Acetyl-3,5-Dimethylbenzoate	-	Esters	Esters	-	-	-	C13 H16 O3	17.847	-	pos	-	-	-	-	-	-	-	-	2736.3636363636	0	0	0.2362771410773	93.5	8.277e-07	8.136e-07	6.799e-07	4.488e-06	3.74e-06	5.114e-06	1.464e-06	9.538e-07	1.011e-06	2.097e-06	1.568e-06	1.835e-06	1.837e-06	1.694e-06	2.592e-06
3-(2,6-Dimethylmorpholinomethyl)-5-(2-Methylphenyl)-1,3,4-Oxadiazole-2(3H)-Thione	-	Ketones	Ketones	-	-	-	C16 H21 N3 O2 S	12.126	-	pos	-	-	-	-	-	-	-	-	1755	0	0	0.21641811015553	87.9	1.299e-06	1.236e-06	1.242e-06	5.88e-07	6.569e-07	7.153e-07	6.033e-07	5.043e-07	5.388e-07	5.097e-07	5.939e-07	5.773e-07	5.389e-07	6.177e-07	8.15e-07
O-(2,6-Difluorobenzoyl)-O'-(2-Methylbenzoyl)-1,3-Benzenediol	-	Alcohols	Alcohols	-	-	-	C21 H14 F2 O4	12.246	-	pos	-	-	-	-	-	-	-	-	1769.6341463415	0	0	0.27463091291897	84.6	1.018e-06	9.065e-07	1.126e-06	1.451e-06	1.545e-06	1.553e-06	7.373e-07	8.624e-07	1.003e-06	1.056e-06	1.275e-06	1.119e-06	7.897e-07	1.144e-06	1.397e-06
Bicyclo[4.1.0]Heptane-7-Carboxylic Acid, 4-Acetylphenyl Ester	-	Esters	Esters	-	-	-	C16 H18 O3	13.671	-	pos	-	-	-	-	-	-	-	-	1980.6611570248	0	0	0.40811881685147	93.3	7.34e-06	3.894e-06	4.007e-06	8.568e-06	3.308e-06	2.357e-06	8.245e-06	1.989e-06	2.057e-06	1.013e-05	7.58e-06	5.59e-06	8.581e-06	4.22e-06	4.728e-06
2-Tert-Butyl-Pyrroline	-	Organoheterocyclic compounds	Other organoheterocyclic compounds	-	-	-	C8 H15 N	13.441	-	pos	-	-	-	-	-	-	-	-	1942.6446280992	0	0	0.30870716434098	88.5	1.878e-06	2.072e-06	1.551e-06	2.457e-06	2.057e-06	2.434e-06	2.279e-06	1.591e-06	1.724e-06	2.35e-06	2.078e-06	1.833e-06	1.463e-06	1.88e-06	2.684e-06
Sulfurous Acid, Butyl Nonyl Ester	-	Esters	Esters	-	-	-	C13 H28 O3 S	11.678	-	pos	-	-	-	-	-	-	-	-	1700.3658536585	0	0	0.20033644779411	84.9	2.395e-05	2.848e-05	1.737e-05	2.893e-05	2.067e-05	2.244e-05	3.181e-05	2.189e-05	2.345e-05	3.137e-05	3.068e-05	2.108e-05	2.022e-05	1.977e-05	2.783e-05
3,3,5,5-Tetramethylcyclohexyl Isopropylphosphonofluoridate	-	Esters	Esters	-	-	-	C13 H26 F O2 P	6.865	-	pos	-	-	-	-	-	-	-	-	1347.96	0	0	0.19509611144496	82.4	1.907e-07	1.438e-07	5.034e-08	9.187e-07	9.116e-07	1.032e-06	1.311e-06	5.222e-08	1.197e-06	1.659e-06	1.94e-06	1.63e-06	1.071e-06	1.039e-06	1.455e-06
Thiocyanic Acid, 1,1,3-Trimethyl-3-Phenylbutyl Ester	-	Esters	Esters	-	-	-	C14 H19 N S	14.954	-	pos	-	-	-	-	-	-	-	-	2224.0506329114	0	0	0.2664189764407	81.1	3.206e-06	2.82e-06	2.464e-06	4.535e-06	3.808e-06	3.958e-06	2.706e-06	2.59e-06	2.766e-06	2.757e-06	2.808e-06	2.466e-06	2.319e-06	2.486e-06	3.703e-06
2-Propionyl-1-Pyrroline	fish;roast;roasted	Organoheterocyclic compounds	Other organoheterocyclic compounds	-	-	-	C7 H11 N O	6.428	-	pos	-	-	-	-	-	-	-	-	1319.6370706416	1408	95.74	0.22981684021502	85	2.907e-06	2.679e-06	2.703e-06	7.678e-06	7.154e-06	6.361e-06	3.608e-06	4.131e-06	5.106e-06	5.4e-06	7.117e-06	5.9e-06	4.523e-06	5.069e-06	6.938e-06
1-(6-Methylpyridin-2-Yl)Heptan-4-One	-	Organoheterocyclic compounds	Pyridines	-	-	-	C13 H19 N O	8.934	-	pos	-	-	-	-	-	-	-	-	1482.26	0	0	0.070079200811858	81.6	1.077e-06	1.183e-06	1.022e-06	1.448e-06	1.304e-06	1.354e-06	3.873e-05	3.18e-05	3.509e-05	4.349e-05	5.018e-05	5.811e-05	2.146e-05	2.353e-05	2.468e-05
Dipropyl Oxalate	-	Esters	Esters	-	-	-	C8 H14 O4	5.371	-	pos	-	-	-	-	-	-	-	-	1248.5324232082	0	0	0.067171644148959	87.3	1.28e-07	9.894e-08	9.727e-08	1.268e-06	1.051e-06	1.128e-06	2.069e-06	1.525e-06	1.858e-06	2.686e-06	2.68e-06	2.068e-06	1.612e-06	1.492e-06	1.707e-06
Glutaric Acid, 2-Norbornyl Cyclohexylmethyl Ester	-	Terpenoids	Monoterpenoids	-	-	-	C19 H30 O4	13.674	-	pos	-	-	-	-	-	-	-	-	1981.1570247934	0	0	0.24636386321016	93.1	1.24e-06	7.514e-07	7.153e-07	3.384e-06	1.842e-06	2.444e-06	4.7e-06	2.437e-06	3.489e-06	5.798e-06	5.075e-06	4.281e-06	3.273e-06	2.211e-06	3.663e-06
Carbonic Acid, Butyl 2,5-Dichlorophenyl Ester	-	Esters	Esters	-	-	-	C11 H12 Cl2 O3	14.757	-	pos	-	-	-	-	-	-	-	-	2183.5968379447	0	0	0.34122116165745	91.7	2.259e-06	2.647e-06	2.008e-06	1.706e-06	1.981e-06	2.242e-06	2.869e-06	1.915e-06	2.342e-06	2.068e-06	2.27e-06	2.283e-06	2.573e-06	2.08e-06	3.971e-06
1-Cyclohexylethanol, Chlorodifluoroacetate	-	Esters	Esters	-	-	-	C10 H15 Cl F2 O2	5.872	-	pos	-	-	-	-	-	-	-	-	1282.7303754266	0	0	0.42730525027518	78	1.648e-07	1.413e-07	1.232e-07	1.102e-07	1.202e-07	1.237e-07	1.344e-07	6.127e-08	6.683e-08	6.269e-08	9.786e-08	9.834e-08	1.179e-07	9.633e-08	4.575e-08
2,10-Dibromo-3-Chloro-Chamigran-9-One	-	Terpenoids	Sesquiterpenoids	-	-	-	C15 H23 Br2 Cl O	8.337	-	pos	-	-	-	-	-	-	-	-	1443.47	0	0	0.11407662027975	85	2.05e-06	1.618e-06	1.453e-06	1.137e-06	1.21e-06	1.146e-06	1.294e-06	1.214e-06	1.347e-06	1.082e-06	1.374e-06	1.173e-06	9.852e-07	1.134e-06	1.239e-06
