# Supplementary material for: Microbial Communities, Volatile Flavor Profiles and Metabolomic Characteristics During Traditional Hakka Huangjiu Fermentation
Source: Foods. 2026 Mar 11;15(6):999. doi: 10.3390/foods15060999 (PMC13025649; doi:10.3390/foods15060999)
Supplement: Supplementary file 1 [file foods-15-00999-s001.zip › Spreadsheet S2_Information of metabolite.xlsx]

## Sheet: Spreadsheet S2_Information of m
Metabolite	Library ID	level	KEGG Compound ID	M/Z	Retention time	Mode	Adducts	Formula	Fragmentation Score	Theoretical Fragmentation Score	Mass Error	CAS ID	RSD	THHJ_PF0_1	THHJ_PF0_2	THHJ_PF0_3	THHJ_PF7_1	THHJ_PF7_2	THHJ_PF7_3	THHJ_PF14_1	THHJ_PF14_2	THHJ_PF14_3	THHJ_PF21_1	THHJ_PF21_2	THHJ_PF21_3	THHJ_PF28_1	THHJ_PF28_2	THHJ_PF28_3	THHJ_PF35_1	THHJ_PF35_2	THHJ_PF35_3	THHJ_PF42_1	THHJ_PF42_2	THHJ_PF42_3	QC01	QC02	QC03	QC04	QC05	QC06	QC07
Hexenal	HMDB0253154	B(i)	C08497	99.0808	0.4042	pos	M+H	C6H10O	50.8	0	4.0690925029333105	-	0.0114825718019	396831	418719	401044.64542899997	304559.05942600005	296308	294002	257540	261707	261562	263116	255725	249158	264507	266363	288791	298729	297356	291707.35359899997	328290	302545.53517399996	314290	328540	318233	318242	319496	320210.09293499996	320204	318221
Methyl D-Alaninate	-	B(i)	-	104.071	0.6398	pos	M+H	C4H9NO2	69.9	0	6.75053717566423	-	0.0231443110672	530207	571272.1921890001	486002	310957	297193	294770	265292	290782	258009.33901599998	235777	249112.79236300002	265195	271483	259197.50100000002	272800	287762	281232.46666100004	270473.22740900004	306814	273919	275946	329590	329559	315864	336492	326071	326103	315836.22397600004
Isopropyl D-Glucopyranoside	-	B(i)	-	223.118	0.4042	pos	M+H	C9H18O6	73.1	0	0.18752487869896803	-	0.0456728473979	529402.2291090001	505499.34173900005	498206	333539	443708	423871	370710	440005	466434	386787	436144	457320	442077	461943.58638199995	465062	433725.84391099995	439658	460634.22129099997	425342	448646.41089899995	452229	405718	438475.78313100006	467298	440757	435610	431675	460269.75201899995
2-Pyrrolidinone	HMDB0002039	B(i)	C11118	86.0605	0.6318	pos	M+H	C4H7NO	49.5	0	4.891670379555349	616-45-5	0.00992418121617	51857.1	53863.6	54314.8	34151.9	37033	37046.044777800016	30646.8	30724.676216699998	31034.79270440001	31556.516651700003	29440.3	30344.5	33028.2	32270.5	33292.2	32093.7	33992.6	35747.2	42281.1	33484.1	35759.2	43708.6	44155.9	43133.28778409999	43253.1	43709.4	44158.5	44161.4
1-[2-[(2-Methoxyphenoxy)Methyl]-4-Methyl-1,3-Thiazol-5-Yl]Ethanone	-	B(i)	-	295.114	0.6318	pos	M+NH4	C14H15NO3S	51.3	0	9.109404243910591	-	0.0620120924354	0	0	0	0	0	0	0	0	0	0	0	0	0	2289.39	3407.66	8710.74	9380.53	4449.49	10838.666947900001	10425	10320.2	110276.34363199999	103765	110394.39008699999	92650.46052689999	110448	108200.07360799999	110371
2-Mercaptoethanol	HMDB0245190	B(i)	C00928	79.0216	0.2214	pos	M+H	C2H6OS	94.3	0	5.5533117119502595	60-24-2	0.44607545376999996	282074	239239	183764	139273	90557.24490789999	88880.1	103963	88482.5	75905.09902200001	83277	67037.2	64364.616246599995	52077.5	53429.4	53501.50358319999	53165.829527999995	42415.4	39452.5	38268.3	35293.4	42457.912714599996	131132	69561.6	62015.4	56546	48777.36279780001	53566.8	44169.5
1,4-Diaminobutane	HMDB0001414	B(i)	C00134	89.1078	0.5143	pos	M+H	C4H12N2	49.3	0	4.967859193092769	110-60-1	0.0031005483481599994	136382	143220	146908	109281.54296099998	117302	109126	115197	108449.31722699999	103449	106480	107747.32393099999	100366	110797.00302999999	103547	109316.86161099999	120778	102310	112692.59784000002	121104.22576199999	109902	117639	118171	117979	117791	118169.91251800001	118170.80066400001	117156.76249400001	117789
2-Oxopiperidine-3-Carbohydrazide	-	B(i)	-	175.119	0.5767	pos	M+NH4	C6H11N3O2	37.4	0	0.7092451321759158	-	0.0185941220842	671058	632515	595093	1.07793e+06	1.11384e+06	1.12064e+06	1.54164e+06	1.6231e+06	1.53395e+06	1.77938e+06	1.94269e+06	1910932.3942200001	2.31432e+06	2.37505e+06	2388719.4657799997	2.80544e+06	2.68511e+06	2.56416e+06	3.32782e+06	3.04445e+06	3214158.8004400013	1.50248e+06	1.57912e+06	1.50227e+06	1.50236e+06	1.51231e+06	1.51096e+06	1.50232e+06
1-(Hydroxymethyl)-5,5-Dimethyl-2,4-Imidazolidinedione	HMDB0031670	B(ii)	-	159.077	0.6318	pos	M+H	C6H10N2O3	0	42.9	0.41900366810661605	116-25-6	0.0204093827044	344349	693082	318790	178618	169118	153124	131979	144457	143945.81699000002	107964.55699999999	108261.56774000001	123892	108132	111112	126639.98378599998	113968	110275	103799	121815	99908.5	99823.6	179179	180405	175534	179174	187694	179170.37712699999	180414
L-Proline	HMDB0000162;PW_C000106	B(i)	C00148	116.071	0.5372	pos	M+H	C5H9NO2	96.4	0	3.4677611281572402	147-85-3	0.035798849404500004	759913.5438699998	758303	746785	625291	637707.1198600001	587222	562944	582231	562678.0935020001	556837	556352	574130	571826	556601	557404	608573	557894	572367	586123	586310	560997	421277	422609.30766399996	383516	424290	424265	424316	419811
Glu Arg	-	B(i)	-	304.161	0.6079	pos	M+H	C11H21N5O5	70	0	-0.325131	-	0.05892271105380001	262621	247732	223496	241398	270945	256259.21398899998	285083	282550.31016399997	288391	274828	295677	272520	254024	283843	254212	271813	267443	275626.39444899996	251104	279868	277241	167368	167134	152078.36250699998	145380.29835599998	171234	164124	167264
L-(+)-Citrulline	-	B(i)	-	176.103	0.6318	pos	M+H	C6H13N3O3	80.7	0	-0.0170443	-	0.0285919691371	803174	798225	749265	428210	468285.00947700004	412415	348496	381862	352888	313363	287879	293892.00080700003	303044	304087.33630799997	295058	305434	287061	272228.48323400004	277868	258819.73858099998	290556.78096999996	437929.01214799995	438612	404036	425883	437943	432794.54653999995	432814
Pro-Asp-Ser	-	B(i)	-	318.13	0.5846	pos	M+H	C12H19N3O7	57.1	0	0.7394531456464251	-	0.055084132784000005	1642.89	10399.424832100001	821.4014621389999	59776.2	49415.1	48998.69505269999	110210.17526199999	97537.75781810001	93628.7	129385.81258900001	141564.82550099998	165987.39424000002	208171.56664900001	220313.88059699998	223588	303108	311908	283490.30471500003	420902	390306.4708050001	389764.74684499996	83550.3	83178	80931.5	81762.6	88746.5	81217.5	73573.4
5-Hydroxymethyl-2-Furancarboxylic Acid	HMDB0002432	B(i)	C20448	125.023	0.3405	pos	M+H-H2O	C6H6O4	59.3	0	1.4145538529424	6338-41-6	0.14654870067700002	47040.153145699995	57251.46482180001	67461.15748580001	51215.8	59934.52487540001	61128.7	61033.17606390001	65974.51749500001	61996.6	62458.1	65242.3	64259.5	69196.7	66396.1	60419.5	69359.4	66754.6	65361.7	64272.87279140001	68182.52529759999	62462	45279.5	65858.7	68074.2	72286.75915610003	61805.5	71529.4	71559.5
Acetophenone	HMDB0033910	B(i)	C07113	121.065	0.3645	pos	M+H	C8H8O	50.4	0	3.2948046287457	98-86-2	0.013011342936799999	148038.37128800002	138181	143664	90464	89397.8	81433.6	73504.17183089997	80979.47038239999	79028.6	75745	72568.4	67489.9	81463.9	85227.8	83824.3	91467.01634680001	91756.73181810002	83177.9	89479.3	93391	102157.97699299999	102530	102565	99149.1	100902.65259900001	100974	102555	102544
4-Pentenoic Acid	HMDB0031602;LMFA01030007	B(i)	-	83.0496	0.4042	pos	M+H-H2O	C5H8O2	73.5	0	4.17618567466455	591-80-0;	0.0496041023703	27736.891048100002	27512.060052999997	29735.9	20093.291264800002	20955.8	24216.2	21899.2	18798.2	25978.3	19773.5	22699.7	19223.1	24045.8	22164.3	21531.260550299998	22739.348917099996	22315.8	20283.9	22213.100026900003	20982.6	23057.5	24814.906700599997	22166.498948099998	25811.5	24121.51412420001	23262.781091900004	24821.2	24767.3
Ifosfamide	HMDB0015312	B(ii)	C07047	261.031	0.4984	pos	M+H	C7H15Cl2N2O2P	0	51.5	-4.86581	3778-73-2	0.00846398407734	1.47294e+07	1.4476e+07	1.4406e+07	1.05131e+07	1.04569e+07	9.99957e+06	9.24965e+06	9297200.635639999	9.19191e+06	8488456.982210001	8743024.165830001	9080275	8.91988e+06	8.59333e+06	9.21342e+06	1.01748e+07	9.45341e+06	9.16271e+06	1.08617e+07	9.61218e+06	1.01212e+07	1.2137e+07	1.22899e+07	1.2139e+07	12090933.670999998	1.20558e+07	1.19515e+07	1.21393e+07
2-Amino-2-Methylpropan-1-Ol	HMDB0244974	B(i)	-	72.0813	0.5143	pos	M+H-H2O	C4H11NO	73.4	0	5.33851156695638	-	0.0154599015694	270535	261384	271098	197153	193473	188949	200749.59628599999	187486	175602	159397	171537	165515	166950	170518	172966	187095	179582	170309	200739	183632.38210699998	196489.78854100002	203535	204887	198640	203521	203514	208986.89520199999	206230
Arg-Ala	HMDB0028702	B(i)	-	246.156	0.5846	pos	M+H	C9H19N5O3	73.4	0	-0.125559	40968-45-4	0.0288804001217	381579.64574099996	412717	366872.95491100004	496888	494294	469551.01226899994	616659.3138819999	657950	594288	660534	719862.7582779998	680833.0564090001	729286	761852	765815.7739060002	870181	876735	763258.5624149998	915304	878327	917411.3880340001	388857	411864	384426	380665.52112600004	388838.62337399996	388881	377017
N-Methyl-D-Aspartic Acid	HMDB0002393	B(i)	C12269	148.06	0.6398	pos	M+H	C5H9NO4	46	0	-0.213481	-;6384-92-5	0.009932676111440001	4190878.2630800004	4.37e+06	3.87373e+06	2.15993e+06	2.18526e+06	2.06856e+06	1.78185e+06	1.95065e+06	1891849.1055700001	1.69788e+06	1784535.1509200004	1.77865e+06	1.94543e+06	1.94328e+06	1941941.0483099998	2.06418e+06	2.00686e+06	1.85625e+06	2.18104e+06	1.99447e+06	2.06557e+06	1.77739e+06	1.77583e+06	1751724.2843400002	1777479.8745799996	1.81125e+06	1.78615e+06	1.78617e+06
2-Oxobutyric Acid	HMDB0000005	B(i)	C00109	103.039	0.42	pos	M+H	C4H6O3	52.8	0	4.10772429799757	600-18-0	0.0238700431282	1376087.8055200002	1.45635e+06	1409643.9856200004	887494.6933700001	870680.8788040002	889310.6925440001	838437	866804	878835.3391260002	922799	928711	907537.9336989999	814148	893541.7033129998	903305	827500	774512	793622.5669239998	795143.2402270002	790644	821374	896584	902133	862521	858501	862622	854675	850772
Limonene Oxide	HMDB0035158	B(i)	C07271	153.127	0.1658	pos	M+H	C10H16O	83.1	0	0.356808680732516	1195-92-2	0.00522871080213	338169.36568000005	346778	348140.67310300004	264971.03364499996	257584	245092	234829.63259499997	233628.68726799998	240882.44574499998	233498.35741700002	228927	216864.54771100002	237343	240522	238413.61096999998	258026	258698.19477899998	252369	270776	247974	247371	286349.59042100003	282774.98784899997	284167	281638	283027.09230300004	284166	284162.13493400003
Biocytin	HMDB0003134	B(ii)	C05552	337.172	0.5922	pos	M+H-2H2O	C16H28N4O4S	0	42.4	6.91945959544688	576-19-2	0.0257399551799	12145.955249600001	10078.2	276.118	25652.3	9246.5	14337	65185	46787.5	33578.8	74244	68552.3	84539.82171569999	133823.17315999998	140352	137438	222212.51946399998	197587	191966	320395	333833	294191	185529	173751	177418	173583.17644500002	173759.87204400002	173775.62826700002	179911
Spermidine	HMDB0001257;PW_C000971	B(i)	C00315	146.165	0.4437	pos	M+H	C7H19N3	47.3	0	0.41888175786717696	124-20-9	0.0242041831427	3.01222e+06	2.74647e+06	2783341.2872099997	1.59964e+06	1.60691e+06	1.48915e+06	822895	696372	878148	643539	606945	812376	387943	381310.08834699995	369708	106487.66510900001	112188	110814	71031.1	78657.3	62333.43069269999	307614	311265.76272199996	307622	309535	309546.24571399996	292271	316380.90521999996
Gly Pro Thr	-	B(i)	-	274.14	0.553	pos	M+H	C11H19N3O5	41.1	0	0.8992475438479192	-	0.0314400565696	0	0	0	9360.82	11010.766422499999	12698.9	40609.4	22622.9	23059.5	47679.71514569999	52589.5	48769.152659900006	65253.5	69866.74996760003	73151.50837060003	115844.43455399999	109823	106278	136675	145911	154058	89686.4	90145.5	93409.8	93934.06389310001	85311.2	91228.9	90123.2
6-Lactoyltetrahydropterin	HMDB0002065	B(ii)	C04244	204.087	0.1103	pos	M+H-2H2O	C9H13N5O3	0	53.9	-5.33576	33405-80-0	0.0442836062263	123832	132697	127375	84627.8	90086.79291219999	93142.2	122708	120743	96171.6	93045.45861789999	91268.8	87555.56674239997	75796.2	95548.46711439999	105146	82077.9	81357.4	88837.5	85187.4	87697.7	84848.7	93852.1	91852.8	101772	95426.4	95438.7	93799.2	87990.3
Arg Ala Gln	-	B(i)	-	374.215	0.5846	pos	M+H	C14H27N7O5	43.7	0	0.834913991320917	-	0.04460849726419999	222812	237913	225756	222193.77006100002	203581	245139.85350300002	236266.00091300003	244499	245205.54927800002	229877.80584699998	236800.30467600003	270574	243154.25862399998	255120.24568400002	281448	267229	266724	290037	326153	286305.48356900003	290580	130740.68929000001	146334	130833	130031	131739	130797	130138
N-[4-(2,4-Dimethyl-3-Oxo-1,4-Benzoxazin-6-Yl)-1,3-Thiazol-2-Yl]Benzamide	-	B(i)	-	380.108	0.5846	pos	M+H	C20H17N3O3S	50.5	0	3.1477567965618802	-	0.021389979929499998	227399	267538	227302.86523400003	262354	247517.43733200003	251446	242197.50387800002	285153	269995	283930	286062	307450	285276	248941.87837399996	258130	297861	280930	250720.87541100002	346039	287317	327182.27567199996	381052	378596.40795100003	365804	384400	384318	383133.77843400004	392699
Zanamivir	HMDB0014698	B(ii)	C08095	387.147	0.0326	pos	M+CH3OH+Na	C12H20N4O7	0	66.3	-4.85798	139110-80-8	0.034157783476100004	4.92572e+06	4394683.9529099995	4.12296e+06	3301452.3585200002	3683384.7419300005	2.88472e+06	2.84189e+06	2.62436e+06	2.36018e+06	2.2833e+06	2.35994e+06	2288218.0350599997	2.39488e+06	2.60962e+06	2.9394e+06	2.79235e+06	2.57251e+06	2414969.9737299997	3487368.5568699995	3649930.5734099997	3.75536e+06	3.48503e+06	3484431.3007900002	3.18747e+06	3.38821e+06	3.32443e+06	3.48783e+06	3.49235e+06
Sarcosine	HMDB0000271;PW_C000185	B(i)	C00213	90.0554	0.5767	pos	M+H	C3H7NO2	92.9	0	4.6123823807171	107-97-1	0.0267682924083	266066.65156100004	260463.46619299997	216135.47905599998	117042	115614	117986	102748.51398999999	102191	100492	94604.2	103566	100374.88541799999	111173	104134	102535	121593.64245799999	120194	103477.14120700001	128665.59608199999	120529	121392	79831.4	82852.6	75957.7	79820.2	80867.9	78792	80897.7
Ala Arg Ser	-	B(i)	-	333.188	0.5846	pos	M+H	C12H24N6O5	53.2	0	-0.199608	-	0.0226224647129	203600.16613199998	181263	173727	202884	175757	176054	191090	203731	181088	177448	185794	229097.66985700003	178970	176388	194066.08988800002	210755	219531	215008.11321500002	213884.67211800002	208645	195056	103063	101608.90083099999	105900.98406799999	103062	103096.37196599999	98244.2	101582
Arg-Thr	HMDB0028719	B(i)	-	276.167	0.5922	pos	M+H	C10H21N5O4	63.6	0	-0.0192083	106326-78-7	0.0217134713302	175726.34108800002	203133	159924	185586	178387	179951	203470	220340.63160100003	192196	213734	205979	202097	205535	219148.18386999998	211484	229618	246907	218470.68015300002	234467	235228.31863899998	245233.29274200002	109756	109749.58073900001	109781	109800	103323	108400	108400.18146400001
L-Histidinol	HMDB0003431	B(i)	C00860	142.098	0.5451	pos	M+H	C6H11N3O	79.7	0	1.0072676557434599	4836-52-6	0.0666503894605	52502.7	47600	55981.5	31856.33234840001	38231.925826499995	35789.1	31718.327965099998	33672.4	27317.894646200002	28054.5	32759.7	32702.3	27506.6	26933.8	21049.9	27701.360538200002	25680.4	28193.98962030001	26402.6	24216.017379099998	28005.7	15950.3	13997.092088299998	13980.319487399998	13401.5	13394.973095799998	13425.895502500001	13410.8
(2S,3R,4S,5S,6R)-2-(3,5-Dihydroxyphenoxy)-6-(Hydroxymethyl)Oxane-3,4,5-Triol	-	B(i)	-	271.081	0.6398	pos	M+H-H2O	C12H16O8	39.7	0	0.514680910869298	-	0.111383	103692	138569	122689	117058	101857	99734.9	91931.4	89880.5	102798	82585.4	87353.47423189999	69249.13656930001	81901.2	74005.9	77387.5	107836	79058.90379760001	100572	95402.39389179999	78779.1	73519.4	86512.01249600001	97472.5	86358.64653360001	81549.5	84223.8	66019.9	84332.64568310001
Arabitol	HMDB0000568	B(i)	C01904	153.076	0.6476	pos	M+H	C5H12O5	57.4	0	0.28657762089950894	488-82-4	0.0362233275632	147655	160078	131184	76837.89856880001	70562.3	69628.6	71201.38011950001	72841.3	58201.4	61913.3	69559.7	67670.8	65607.61777289999	73739.42579739999	73126.8	79822.1	76646.4	72797.3	80357.01475429999	76279.8	90230.42383310001	55504.673655499995	56837.884287199995	56148.005531500006	56835.39495630001	56827.18002000001	51327.938435000004	56837.8
Glucose 1-Phosphate	HMDB0001586;PW_C001207	B(i)	C00103	261.037	0.6398	pos	M+H	C6H13O9P	79.3	0	0.40457588402885797	59-56-3	0.0203370665758	1.45607e+06	1541496.0688200004	1.28164e+06	621364	628886	522958	425518	542618	537684	460963.17700900004	514172.5990310001	502251.08066599997	668906	677452	642593	718129	687272.2929550001	676559	901116	741031	785791	1004261.8091600001	972372	1.00124e+06	1.01746e+06	1.03709e+06	1022872.2870100001	1.01731e+06
L-Lysine	HMDB0000182;PW_C000118	B(i)	C00047	147.113	0.7107	pos	M+H	C6H14N2O2	50.8	0	-0.0301778	56-87-1	0.0176783602798	461169.26585799997	435283	444078.21255200007	535263	510997.40504700004	529370.5275859999	654836	603171	632902.5937569999	670489	680461	682700	765105	771373	763655	791899	818764	797358	872793.7118950002	836132.4474770002	835311	594467	591306	595940.6694659999	582375	594463	609037	576313
Glutamine-Betaxanthin	HMDB0304684	B(ii)	C08568	362.097	0.6554	pos	M+Na	C14H17N3O7	0	44.7	3.9587739223016696	-	0.0252646759081	552198	531256.7636729999	479693.33567700005	550262	432620	489283	642993.2365850001	564599	651042	772997.3912109998	676597.0200520001	696475.6495899999	895582.8706290001	935988	834805	959055	924573.5144430001	891330	1015125.0188799999	970281	953731	807395	754644	796314	796386	761607	788810.8824069998	796369.0576729998
N-Acetylhistidine	HMDB0032055	B(i)	C02997	198.088	0.6713	pos	M+H	C8H11N3O3	75	0	2.29602781037006	2497-02-01	0.0242677067293	351423.86153600004	326409	334747	244413	265240	239967	216444.24105900002	224306	228388	214086.49197899998	195399.41474100002	230577	241443.80478200002	219973	234017	225769	242553	242533	271730	233664.50978800002	253849.27328000002	269124	247784.04885300001	258989.17377800003	259016	256498.83905500002	258991	256514.34453899998
4-Guanidinobutanoic Acid	HMDB0003464	B(i)	C01035	146.093	0.7662	pos	M+H	C5H11N3O2	81.9	0	0.546930087131694	463-00-3	0.0111978758595	722939.7646979998	970515.3649940001	716908	724156	656930	627245	691990	745619	652121	586775	660003.9588510001	667314	622697	542756	676048	741188.8865189998	646253.7966979999	686025.5173899999	756731.6340140002	648389	666442	1046708.3166100001	1.07335e+06	1066281.3229200002	1071944.3421200002	1073348.7336600001	1.0664e+06	1.0864e+06
Tyr-Arg	HMDB0005768	B(i)	C02993	338.183	0.7817	pos	M+H	C15H23N5O4	96.1	0	1.52450512445128	70904-56-2	0.0131645876921	7.59341e+06	7.80851e+06	8.04416e+06	1.06348e+07	1.08612e+07	10765461.365999999	1.24279e+07	1.25562e+07	1.18598e+07	1.26513e+07	1.31455e+07	1.25665e+07	1.25508e+07	12334873	1.28207e+07	1.33525e+07	1.28945e+07	1.30197e+07	1.34325e+07	1.30056e+07	1.37005e+07	1.01442e+07	1.00071e+07	1.02749e+07	1.03176e+07	1.03176e+07	1.04083e+07	1.03176e+07
(3-Methoxy-7-Azaspiro[3.5]Nonan-7-Yl)-Thiophen-2-Ylmethanone	-	B(i)	-	266.123	0.6476	pos	M+H	C14H19NO2S	36.2	0	9.83768318215127	-	0.0136151641566	181183	194714	154913.03961900002	134325.37016199998	127951	157336	204436	165734	188852	199915	219213.49799200002	193431	302594	313027	317665	391628	384998.54116799997	351237	536145	459507	447969.38105900004	2.48211e+06	2498183.7543099998	2.47324e+06	2.47322e+06	2.48219e+06	2394817.7799299997	2.47554e+06
5-Methyl-3(2H)-Furanone	HMDB0303258	B(ii)	-	81.0339	0.6554	pos	M+H-H2O	C5H6O2	0	42	4.36776352466028	-	0.0210005	94790.6	104878	101596.69914900001	75835.83904450001	71305.21984139999	72278	68188.3	76270.3	70779.9	62979.5	61944.21523810001	74898.4	75507.4	69977.9	81152.1	85574.9	86791.2	78304.2	83508.7	83460.50273780001	81072	78905.84225419999	84624.01105069999	81780.8	82726.57665660001	82702.19947230001	81770.19986989997	82705.5
4,7-Dimethylpyrazolo[5,1-C][1,2,4]Triazine-3-Carbonitrile	-	B(i)	-	191.103	0.6554	pos	M+NH4	C8H7N5	38.3	0	-7.30569	-	0.011841011273299997	327851.80528200004	310146.20046900003	303984	174293	199036.00088399998	180240	174467	172664	175549	188007	193017.41720999999	154434	197085.22234500002	195811	180971	210216	202362.47343699998	188585	242761.95288499998	207443	216809.65315700002	227469.30016999997	229161	224034	225850	228877	221793	227445.65741599997
N-(2-Butan-2-Ylphenyl)-1-(2,2-Dimethylpropanoyl)Piperidine-4-Carboxamide	-	B(i)	-	345.25	0.7817	pos	M+H	C21H32N2O2	67	0	-10.789	-	0.0157183830573	1.50452e+06	1.51811e+06	1744931.2169599999	1905743.3778900001	1.91126e+06	1.9729e+06	2058073.9469599999	2.15947e+06	1.90835e+06	2010699.8853099998	2.09094e+06	1969447.2344400003	1.91734e+06	1824088.0740599998	1850556.0160700001	1988175.5621599997	1748559.7014799996	1869465.2709400002	1.857e+06	1.77752e+06	1.94377e+06	1.29832e+06	1278626.6169200002	1.2785e+06	1335646.6789799999	1.307e+06	1.29837e+06	1.31719e+06
Thiophen-2-Yl-[4-([1,2,4]Triazolo[4,3-A]Pyridin-3-Yl)Piperazin-1-Yl]Methanone	-	B(i)	-	314.11	0.774	pos	M+H	C15H15N5OS	42.5	0	8.54638650243906	-	0.00791390293538	3.05596e+06	2.83811e+06	2.7486e+06	3.33555e+06	3.40934e+06	3288506.9884200008	3.13598e+06	3.30526e+06	3.1594e+06	2887825.0577599998	3.28972e+06	3.07728e+06	3.1088e+06	3068021.6025400013	3.16791e+06	2.97e+06	3.00513e+06	2.88823e+06	3.02854e+06	3.00224e+06	3073238.2240400002	1.99475e+06	1.96804e+06	1.94904e+06	1.96821e+06	1.95434e+06	1956223.4228299998	1954362.1998400001
Choline Glycerophosphate	HMDB0000086	B(i)	C00670	258.11	0.7817	pos	M+H	C8H20NO6P	90.3	0	0.780247578438402	28319-77-9	0.0144554980609	2.37911e+07	2.34266e+07	2.32488e+07	2.03127e+07	2.03584e+07	2.01159e+07	1.89105e+07	1.96505e+07	1.88371e+07	1.89836e+07	1.94119e+07	1.83834e+07	1.88179e+07	1.90711e+07	1.8619e+07	1.8735e+07	1.88726e+07	1.84291e+07	1.95516e+07	1.95912e+07	1.94766e+07	2.12689e+07	2.05741e+07	2.05739e+07	2.04568e+07	2.04563e+07	2.05751e+07	2.03914e+07
N6-Galacturonyl-L-Lysine	HMDB0033106	B(ii)	-	287.124	0.6554	pos	M+H-2H2O	C12H22N2O8	0	59.4	0.710538782966606	220718-57-0	0.00894793559365	378506	414424.32949000003	401287	453614.0005640001	411970	409932	418515	431326	503095.15338999993	524906	513733	497140	736844	755767.1320720002	709638.8653729998	871268	892251	877306.8361040001	1.13641e+06	970646	1028135.0607200001	958850	958871	979763.4743799999	965086.0518680001	952751	958900	965049
Dimethyl Phosphate	HMDB0061734	B(i)	-	127.016	0.6633	pos	M+H	C2H7O4P	58.7	0	2.2770883547317595	-	0.0140441017631	501089	501678.05002799997	470066	361367	342602.29226300004	360414	331716.64529699995	355317	341416	343770	369140	381284	461121	460597	450219.83347700007	484525	478600	486777	522037.95565600006	503297.31674700003	515153.92288100003	610907	610945	611148	618718	618507	619999	635324
Pro Thr Asp	-	B(i)	-	332.146	0.7027	pos	M+H	C13H21N3O7	50.8	0	1.09605938970186	-	0.0795835069924	549808	551064	558255	576379.9361180001	521875	551344.8166670001	521965.46574899997	603693	501612.98387700005	507263.98661400005	520323.85063500004	533591	506918	435157.27473199996	512247	550358	485396	475838.29653999995	558511	544170	559976	298062.67210300005	334689.38974699995	305477	334679	359241	372424	341734
Arecoline	HMDB0030353	B(ii)	C10129	173.129	0.7817	pos	M+NH4	C8H13NO2	0	50.4	0.47931580722731604	63-75-2	0.049452698007300004	640326.1879850001	745072	699991	697708	727338	688385	711329.9921949998	771483	691339	724804.7336340002	713930	745270	725205	665331	752600	738868	742711	722694	774277	719632	758213	587191.6759949999	573531.9649199999	656919	606285.6221149999	567271	606321	606237
Glu Lys Arg	-	B(i)	-	432.258	0.7817	pos	M+H	C17H33N7O6	42.1	0	3.09305567327146	-	0.042999451706999994	644950	542775	650996	842597	918661	1.04448e+06	1.18716e+06	1.0702e+06	990643.5966780001	1.09933e+06	1134218.9029899999	1.19838e+06	1.00955e+06	1018232.2026399999	1.17008e+06	1.09436e+06	1052642.4613700002	1.13202e+06	1123258.6842399999	1.00323e+06	1.15842e+06	839708	743344	830155	837955	830207	839858.8825010002	839692
3,4-Dihydroxy-2-Hydroxymethyl-1-Pyrrolidinepropanamide	HMDB0039948	B(ii)	-	205.118	0.6554	pos	M+H	C8H16N2O4	0	58.8	0.6023288564118929	-	0.0113154092826	730998	703859	695110.9010439999	539006	529908	502207.65550500003	547753	549141	520660	546122	526290	539503	622937	594401	610308	664266	630549	629056	682630	626040	678382	667870.4374180001	664812	670829.8065310001	677951	667902	686413	667895
Petunidin 3-Gentiobioside	HMDB0038096	B(ii)	-	705.186	0.6713	pos	M+ACN+Na	C28H33O17+	0	44.8	-2.16726	39814-18-1;	0.0325787	3.25417e+06	3.1916e+06	2.82901e+06	537531	633465	508901	353377	337802	259824	163033.50671400002	152622.06298299998	210129.15796500002	221939	205045.31615199998	182833	192923.56411099999	287255	122946.55522000001	169495.51989300002	130532	227096.64744099998	814852	743900	795169.9284689998	814820	814977.5720640002	805475	814789
Ser Thr Glu	-	B(i)	-	336.14	0.6948	pos	M+H	C12H21N3O8	57.5	0	0.906897836745895	-	0.025258067422500002	264042	254001	236858	328311	289912	303490.69707199995	412418	383337	387185	414804	412215.89192100003	425622	497551	436876.92860200006	439293.56238500006	485171	445027	492626	506074.19422799995	495161	497098	253259	251281	240321	241159	257506	251282.01597399998	249399
Zalcitabine	HMDB0015078;PW_C009386	B(i)	C07207	244.129	0.6948	pos	M+CH3OH+H	C9H13N3O3	50.5	0	0.301010935653283	7481-89-2	0.022530683491000004	1040164.4095700001	995665.0949889999	956317	1.15472e+06	1.17061e+06	1.07955e+06	1.44777e+06	1.40492e+06	1.38013e+06	1.57953e+06	1499556.2516299996	1.60576e+06	1701014.5556700001	1.67285e+06	1.61864e+06	1720266.3969299996	1.68067e+06	1767716.9156099998	1.78988e+06	1.83576e+06	1771925.5992299996	870804.3790780002	870771	914692.3728809999	848614	870772.1376120001	878570	877222
Loganate	HMDB0304409	B(ii)	C01512;_	380.108	0.7265	pos	M+Na-H2O	C16H23O10-	0	60	-0.699411	22255-40-9;_	0.0202322614531	158568	126786	163739	289322.75800100004	294809	330833	372642.41395300004	359224.16257399996	344909	388500	394823	361911	411347	440291	441019	474963	556496	389653	502743	572705	510668	449129	449155.55376899993	449732.2684060001	450050	472262	462246	462377.34343999997
Aspartic Acid Methyl Ester	-	B(i)	-	147.076	0.774	pos	M+H	C5H10N2O3	51.8	0	0.21470955289443203	-	0.060283340274199994	487309	476445	452718.40421199996	243226	238922	237821	183220	182708	170145.63893800002	127899.07156199998	141013	127959	99692	96486.01516860002	97641.16838989999	84358.6	84964.39373230001	79372.7	69765.18479069999	65536.3	63641.324595800004	113172	106255	106379	106412	99371.90497630001	102680	93426.39822080001
Cytosine	HMDB0000630	B(i)	C00380	112.051	0.7503	pos	M+H	C4H5N3O	84.3	0	3.6515595865619703	71-30-7	0.015343033585299998	2.19602e+06	2111872.9386299998	2009299.0770400001	2.37176e+06	2.25226e+06	2.28313e+06	2574508.1324400003	2.4383e+06	2.57389e+06	2.69838e+06	2.59638e+06	2.66008e+06	2.88894e+06	2.81452e+06	2.78087e+06	2929341.6217799997	2.90152e+06	2.86826e+06	2999108.0244299998	2.84001e+06	2869540.9967099996	1.30882e+06	1.28994e+06	1.28989e+06	1.28249e+06	1.28246e+06	1.28996e+06	1.24397e+06
Ser His	-	B(i)	-	243.109	0.6476	pos	M+H	C9H14N4O4	85.7	0	0.379914099978625	-	0.0145320862405	666799	727716	640506	329923	275129	273598	191152	190539	236164	171084	192391	192520	233597.36663200002	219081.76713000002	209614	236615.81175599998	241263	229867	266637.46955599997	238795.70456500002	237980	318761	312308.18590599997	303566	312325.31753299996	309868	309873	309992.60282800003
Plantamajoside	HMDB0256632	B(ii)	_;C10485	704.215	0.6398	pos	M+ACN+Na	C29H36O16	0	55	-1.99444	104777-68-6;_	0.0426180908351	257644	347073.03972600005	216905	227220	214417.51146900002	254711	301416	331761	248140	283535	261939.66369699998	318254	337168.30886399996	297840	343074	384234	361483	313566	362706.87816900003	341972	290246.46259099996	447850	455813.27758999995	399202	448266	440173.3057560001	439967	448023.73548599996
Val Glu His	-	B(i)	-	384.188	0.6713	pos	M+H	C16H25N5O6	86.4	0	1.2999364477488602	-	0.021089921889900002	748147	701237	702732	641347	639072	684495	615527	733985	747263.9539310002	678734	614451	698775	650147.7561359999	624125	657750	686244	661876	680331	668025.1511680001	639552	696111	510598	510619	510617.70244399994	506703.95016400004	494740.70560299995	492387.0842390001	523828
Puromycin Aminonucleoside	HMDB0256927	B(ii)	-	295.15	0.7423	pos	M+H	C12H18N6O3	0	48.7	-3.68043	-	0.09625867382919999	55609.45472560001	46680.2	67628.6	177952	160983	148621	198716	244691.64579699998	221982	314408	288242	354088	501102	404013	516069	594360	544065	479071.14856000006	644376	615057	655548	261116	276511	252619.45074099998	261132	261240	200208.00326700002	252410
Glu-Gly-His	-	B(i)	-	342.14	0.774	pos	M+H	C13H19N5O6	79.7	0	-2.65377	-	0.0244135736371	286326	320153.80633600004	251159	134320	149710	88446.5	75872.5	105845	73935.8	85857.7	80491.2	18614.5	59015.5	48952.7	13028.9	78437.1	69322.21140639999	15879.9	61949.42687430001	67299.7	72744.02699700001	446522	464400.99275900004	443471.24010600004	435605	439354.94748999993	435000	433027
Tryptophan Glutamate	HMDB0259308	B(ii)	-	354.108	0.6554	pos	M+Na-H2O	C16H19N3O6	0	50.2	5.481398538920339	-	0.0160114	3.4088e+06	3516651.7403599997	3.0993e+06	2679581.8690400003	2.56546e+06	2.66648e+06	2.86175e+06	2.77259e+06	2791410.7990099997	2.81032e+06	2.96703e+06	2.95933e+06	3.22969e+06	2.93871e+06	3.22862e+06	3.33138e+06	3244748.5746400002	3139141.1510099997	3.40765e+06	3.40685e+06	3448126.8114199997	2.77562e+06	2669644.9689700003	2.69446e+06	2694154.2363400003	2669630.0241799997	2.6397e+06	2.66935e+06
Gly Glu Ala	-	B(i)	-	276.119	0.6948	pos	M+H	C10H17N3O6	40.5	0	0.8685516986817479	-	0.025253240246799997	277903	277760	249329	251827.02755199999	274852	253404.15355999998	269868.02555900003	232511.39201999997	264011	266483	245033.11615900003	270521	292081	259618	267639	293225.07944299997	299217	266642	298347	282876	278431.52782899997	356192.31071399996	356231.55288699997	356194	359336	366438	349864	377587
Val Glu Arg	-	B(i)	-	403.231	0.7582	pos	M+H	C16H30N6O6	73.8	0	1.77375596385423	-	0.019030993285499998	731278	704155	776859.2806439998	966227	959490.9849129999	1021048.1006700001	1.21112e+06	1047836.4008700001	1.10219e+06	1.20153e+06	1.1676e+06	1037407.5238799999	1063505.6458100001	1.09989e+06	1.1013e+06	1.17622e+06	1.18062e+06	1132430.7482399999	1.056e+06	1.03537e+06	1039298.0581200001	881395.7130819998	853416	874297	904357	874929	891047.7368030002	864934
Lys-Glu-Lys	-	B(i)	-	404.251	0.7662	pos	M+H	C17H33N5O6	43.9	0	0.9295493555859041	-	0.013881631613799999	1.62012e+06	1.56085e+06	1.662e+06	1866275.3275099997	1739269.3234400004	1.80916e+06	1780519.5640900002	1.77961e+06	1.71169e+06	1.66935e+06	1.59011e+06	1777666.8405099998	1669757.5637299996	1.60048e+06	1.61277e+06	1.59783e+06	1.49048e+06	1.60002e+06	1.59968e+06	1.59348e+06	1.68301e+06	1.46561e+06	1.43839e+06	1.47766e+06	1467873.8288399999	1.46557e+06	1.47776e+06	1.50681e+06
5-Hydroxymethyl-2-Furaldehyde	HMDB0034355	B(i)	C11101	127.039	0.6554	pos	M+H	C6H6O3	77.6	0	1.9902556278243997	67-47-0	0.0390951345596	2.72668e+06	2.89748e+06	2771535.1370200003	2.40094e+06	2.39721e+06	2.37365e+06	2.18481e+06	2.51263e+06	2.3569e+06	2.16946e+06	2.13351e+06	2.56915e+06	2.62768e+06	2.3484e+06	2.63667e+06	2.59357e+06	2559417.3665299998	2.70634e+06	2871749.8618400013	2.5276e+06	2755459.7900900003	2.28528e+06	2.52158e+06	2.50077e+06	2.50276e+06	2559448.9429099998	2560638.2132599996	2.55894e+06
Carnosine	HMDB0000033;PW_C000023	B(i)	C00386	227.114	0.6633	pos	M+H	C9H14N4O3	56.1	0	0.100858685121487	305-84-0	0.019984772721099997	485573	547852.2635189999	477650	418276	393918	369251	348427.69635100005	399300	400294	341943	343968	392649	398878	404279	384540	414462	407029.45724099997	406261	465616	400349	397817	358950	343038	343025	340902	340888	350117	340097
Arg-Met	HMDB0028715	B(i)	-	306.159	0.6868	pos	M+H	C11H23N5O3S	57.1	0	0.191903125334385	45243-23-0	0.0464627616794	511551.08022600005	260782	240887	871358.9145569998	852209	811569	1.0832e+06	1.08626e+06	993143	1.07115e+06	970331	1.09335e+06	1.09429e+06	1.33658e+06	742384.6183600002	682084	1234185.1101799998	1.21642e+06	359191	1.0047e+06	1.1947e+06	670466	718578.8157479998	647610	647672	658718	647572	619634
[6]-Gingerdiol 3,5-Diacetate	HMDB0040568	B(ii)	-	422.25	0.7975	pos	M+ACN+H	C21H32O6	0	42.9	-8.83675	143615-75-2	0.0445721206675	63985.1	125006	105922	564410	628209	586514	1.24289e+06	1.2323e+06	1.06764e+06	1.68717e+06	1.82978e+06	1.75459e+06	2.45385e+06	2.45857e+06	2.6619e+06	3197650.9289999995	2.97469e+06	3.08206e+06	3.99789e+06	3.92018e+06	4100791.7100699996	1.03455e+06	977310	1.01201e+06	1.12293e+06	1.05194e+06	1.07889e+06	1.05221e+06
1,3-Butadiene	HMDB0041792	B(ii)	C16450	72.0812	0.7897	pos	M+NH4	C4H6	0	56.6	8.62400907148816	106-99-0	0.0190881268713	1.31097e+06	1.39889e+06	1.34728e+06	1.1471e+06	1149378.4527200002	1.1063e+06	1.06897e+06	1.10414e+06	1.00753e+06	1.05321e+06	1.06456e+06	1.04052e+06	1.06627e+06	1041689.3700799999	1.06004e+06	1.04534e+06	1095520.3052100001	1.03314e+06	1.12773e+06	1.11851e+06	1.09366e+06	661513	692961.7195979999	697909	693039	693012	697694	699331
4-Amino-3-Hydroxybutyric Acid	HMDB0061877	B(i)	C03678	84.0448	0.861	pos	M+H-2H2O	C4H9NO3	74.4	0	3.78961504308353	-	0.0140119	437637.00684799993	413787.40974699997	416626	436543	445880	442758	485045	483156.33135600004	452001.2300850001	476074.43993100006	487343.58660299995	464405.30617700005	520935	503112	501257	516750	527876.3916270001	492731.46826000005	516319	541645	504337	386975.14536799997	385396	385498	383715.92270500003	386973	385401.97317199997	399728
Ser Val	-	B(i)	-	205.118	0.8926	pos	M+H	C8H16N2O4	64.4	0	-0.135681	-	0.02305	432470.65823100007	472526.61533400003	482654	512589.62238599994	564958	507139	584698.3263020001	569404.2413989999	582155.5970600001	611357	560876.3281180001	550424	580871	609842	597333	607667	614876	601597	665242	629481.3039930001	644172.8172729999	517218	490521	520658	496293	496322	496309	501515
3,7-Dihydropurin-6-One	-	B(i)	-	137.046	1.0831	pos	M+H	C5H4N4O	75.9	0	0.568459405454406	-	0.013411530778399999	1532190.3276799999	1.51224e+06	1.49665e+06	1.42348e+06	1.44807e+06	1.46301e+06	1.48208e+06	1425130.4239100001	1.43903e+06	1.46588e+06	1.40421e+06	1.37675e+06	1.43883e+06	1503406.8145899996	1.31881e+06	1.36202e+06	1.40935e+06	1.30478e+06	1.36253e+06	1.4526e+06	1.33078e+06	838000.0084800002	828807	828820	813903.8643189998	831884	832087	807067.6038970002
Gly Lys Ala	-	B(i)	-	275.171	1.0831	pos	M+H	C11H22N4O4	36.7	0	0.5698872891465029	-	0.0058984574581200004	2.26716e+06	2.22017e+06	2.12102e+06	2.58334e+06	2.50419e+06	2.54209e+06	2.58414e+06	2.54903e+06	2.59062e+06	2.51631e+06	2.27947e+06	2.30594e+06	2.21958e+06	2.31985e+06	1.98058e+06	1.79967e+06	2.06311e+06	1.75034e+06	1451674.3466100001	1740126.7388099998	1.56205e+06	1.66475e+06	1.65367e+06	1.65381e+06	1.63625e+06	1.64031e+06	1.6537e+06	1.64482e+06
Lotaustralin	HMDB0033865	B(i)	C08334	262.129	0.8132	pos	M+H	C11H19NO6	45.5	0	0.9107855764996949	534-67-8	0.004733997239310001	277549	292527	276635	997501.1380149999	930411.9510610001	966264	1843484.0030200002	1735696.9182400003	1.71027e+06	2.66152e+06	2.50946e+06	2430769.3311099997	3984514.4463699996	3939422.2631900003	3715837.9925300004	4.63334e+06	4.63533e+06	4.59568e+06	5.91316e+06	5.96065e+06	5.95195e+06	3452119.4330800013	3.4389e+06	3.45712e+06	3.42513e+06	3452088.5434199995	3.4518e+06	3.41424e+06
Ala Leu Arg	-	B(i)	-	359.241	0.8132	pos	M+H	C15H30N6O4	46.1	0	1.32988727481917	-	0.022261347249599998	1.18711e+06	1.1247e+06	1.03471e+06	1.25563e+06	1.22297e+06	1211063.8212899999	1.22491e+06	1289671.6421100001	1.24324e+06	1.20874e+06	1.32769e+06	1.40353e+06	971674.0340399999	950562.7568370001	1.31762e+06	1.36541e+06	1.2869e+06	1.34882e+06	1401415.3943399999	1.21871e+06	1.34409e+06	1012742.9409899999	1.00909e+06	1020812.1257600001	965683	1.01596e+06	1039078.2022299999	1.00213e+06
N6-Methyl-2'-Deoxyadenosine	HMDB0255300	B(ii)	_;C03795	266.124	0.853	pos	M+H	C11H15N5O3	0	50.5	-4.28913	2002-35-9;_	0.0123769955846	22190.9	54350.03253400001	36191.880646499994	84234.7	63510.8	79918.9	176166.84926199997	126345	119500	195943	179754	166616	262613	255242.99887399998	217696	293973	299674	258941	386868	366091.03451599996	346838	1301668.9894700001	1.29919e+06	1334987.8109600001	1.2992e+06	1.29924e+06	1330504.2972799998	1.29919e+06
Nalidixic Acid	HMDB0014917	B(ii)	C05079	296.098	0.8292	pos	M+ACN+Na	C12H12N2O3	0	41.2	-9.35343	389-08-2	0.0317928926872	31300.345859900004	36656.2	35992.2	70745.8	68973	99368.8	177167	166815	106847	324131	328163	313831	745090	635904	642168	977879	955070	936056.0170809999	1537079.3251399999	1495600.3453799996	1.49797e+06	826730	773360	756877.7471779998	780028	780088	773361	749794
Glucose 6-Phosphate	HMDB0001401;HMDB0246205;PW_C001083	B(i)	C00092;C02965	225.016	0.861	pos	M+H-2H2O	C6H13O9P	72.7	0	0.209940100160186	56-73-5;_	0.0145375	113917	96832.4	114326.72411400001	147183	162084	145501	168661	182994	163997.66915899998	182521	175378	163064	184840	206351.01146500002	182547.97483599998	186725.22970899998	197640.94170899998	201376	209197	219489	199735	244276	248479	248747	253332.26980900002	253241	253867	253211.19068499998
L-Tyrosine	HMDB0000158;PW_C000103	B(i)	C00082	182.081	0.9799	pos	M+H	C9H11NO3	99.6	0	1.1320169968673301	60-18-4	0.0026317300889400004	3.03916e+07	3.14735e+07	3.2682e+07	2.83655e+07	2.92489e+07	2.91576e+07	2.55362e+07	2.62297e+07	2.70209e+07	2.48015e+07	2.57967e+07	2.70374e+07	2.30474e+07	2.13309e+07	2.73111e+07	2.91925e+07	2.49867e+07	2.85417e+07	3.16182e+07	2.83705e+07	3.05483e+07	1.96215e+07	1.96214e+07	1.96659e+07	1.96213e+07	1.96658e+07	19621156	1.97613e+07
N-Acetylneuraminic Acid	-;HMDB0000230;HMDB0000773;PW_C000155	B(i)	C19910;C00270;C19909	310.113	0.853	pos	M+H	C11H19NO9	54.4	0	0.881883450448261	131-48-6;19342-33-7;21646-00-4	0.0285144173464	146626	98268	114237	216796	225405.66616199998	204604.29850499998	262387.93117399997	240776.41032399997	255459	290704	286586	298783	305261	295683.23473699996	308209	336075.50853600004	355002	312664	311555	378279.37648000004	323529	194287	201920	206301	210030	210067.08210899998	208073	209986
Cyclo(-D-Tyr-Arg-Gly-Asp-Cys(Carboxymethyl)-Oh) Sulfoxide	HMDB0244621	B(ii)	-	686.251	0.9402	pos	M+NH4	C26H36N8O11S	0	44.4	-7.91234	-	0.0720537992804	1619241.9361299996	1.97812e+06	1.96714e+06	1093055.3282899999	991007.1577809999	1064195.7648200002	562441	689715	780126	527972	814103	830053.0208899998	244289.77752399998	242408.99332100002	1.23724e+06	1.55044e+06	842835.2438520001	1.63274e+06	1.99322e+06	1.24512e+06	1984736.6813700001	781406	648219	642570	661898	686556	662116	648972
Salicylaldehyde	HMDB0034170	B(i)	C06202	123.044	0.972	pos	M+H	C7H6O2	79.1	0	3.2337546040993703	1990/2/8;90-02-8	0.006196868365459999	2.36997e+06	2.43884e+06	2.54996e+06	2.15695e+06	2.256e+06	2228685.8426599996	1980539.4438599998	2.01945e+06	2128626.1589200003	1.92505e+06	2006684.2033799998	2.14052e+06	1751004.5695599997	1.63005e+06	2.11758e+06	2.28015e+06	1.93224e+06	2.22315e+06	2.49948e+06	2.27991e+06	2456916.6639799997	1.59336e+06	1.60166e+06	1.60165e+06	1.59938e+06	1.60162e+06	1.57496e+06	1.6016e+06
Glu-Asp-Arg	-	B(i)	-	460.216	1.107	pos	M+ACN+H	C15H26N6O8	37.6	0	2.37767878359189	-	0.013863344769600001	261913	214480.84118699998	251882.87615300002	510319.1209470001	530610.1422090001	485259	526999	534373	533832	525320	523742	546350	535063	476332	598834	573030	458185.08860699995	516496.54185200005	550337	443368	475845.69683599996	429254	426319	426289	418033	417795	413235	419376
Gly-Lys	HMDB0028846	B(i)	-	204.134	1.1149	pos	M+H	C8H17N3O3	40.5	0	0.488659580932485	-	0.016733989713700003	601734	598295	596380	587864	612126	623325	599191	558750	603113	578968	546271	569242.5908270001	519106	531100	470982.58020699996	466954.7980890001	497285	440245.69700299995	434152	446171.76336800004	402222	528255	519755.23504899995	519727	522987	522999	519722	500727.18670799996
4-Piperidinecarboxamide	-	B(i)	-	129.102	0.8054	pos	M+H	C6H12N2O	52	0	1.85087540785819	-	0.046405979761499995	62193.4	64382.719314600006	56288.7	52648	54755.7	62590.2	64611.2	52135.147372900006	57070.311025099996	66859.42803730001	72517.6	67224.6	69903.1	69710.00957380001	65435.5	65319.7	67469.7	59932.19925730001	74876.9	74705	76095.96746960001	87923.47334360001	78212.4	89505.22551419998	87867.6	89563	87866.2	89472.7
2-Aminobutan-1-Ol	HMDB0245012	B(ii)	-	72.0812	1.0673	pos	M+H-H2O	C4H11NO	0	72	5.11083088000884	-	0.0163905103492	599987.5188729999	605788	598061.4029989999	535591	538067.2225520001	541654	503967.01590299996	492754	485674.28457799996	480936.87652299996	470480.69526999997	473545	455996	468029	452811	458600	448462.56486800004	456725.90075100004	471381.3850050001	457542.12496899994	454860	303473	293067.66905100003	293099	290354	290329.32061999995	290316	290290
L-Valine	HMDB0000883;PW_C000704	B(i)	C00183	118.087	0.7897	pos	M+H	C5H11NO2	87.3	0	3.22453357567803	72-18-4	0.007694312668840001	1.30028e+07	1.357e+07	1.31229e+07	1.10037e+07	1.10537e+07	1.06641e+07	1.01672e+07	1.06089e+07	9.91663e+06	9.81053e+06	1.00543e+07	1.02624e+07	1.02413e+07	1.00504e+07	1.01188e+07	1.01214e+07	1.04313e+07	9897651.898430001	1.0992e+07	1.0611e+07	1.04661e+07	6.83848e+06	6907476.3704699995	7.01286e+06	6.9076e+06	6.9277e+06	6934851.575360001	6.95889e+06
4-(4-Tert-Butylphenyl)-1,3-Thiazol-2-Amine	-	B(i)	-	233.113	0.7897	pos	M+H	C13H16N2S	41.2	0	11.149851474732001	-	0.0154464890987	607993	583976	583836	689586.7536909999	665557	673911	804832	740964	818227.6930109998	853615	907882	833590	929894	971033	889515	951324	930157	937870.3884889999	1027936.4168299999	1032529.6638399999	975909	576392.0200189999	575018	576379	568392	576443.7874149999	573166	552242
(+/-)-2-Hydroxy-4-(Methylthio)Butanoic Acid	HMDB0037115	B(ii)	-	133.032	0.8292	pos	M+H-H2O	C5H10O3S	0	51.2	0.99331715349509	120-91-2	0.013772879444200001	485268.61843900004	245957	232027.35546199998	531218	559886	482052	609999	597681	535561	583202	548570	561396.6259140001	688281.0610270001	743216.2451449998	410253	416851	696431.9482859999	603678	228615.67264499998	575598	667527	281160	278099.15724699997	278120	276492	278113	276488	268873
Glycylprolylarginine	HMDB0252828	B(ii)	-	361.22	0.9561	pos	M+CH3OH+H	C13H24N6O4	0	44.7	1.12578376134036	-	0.008380710728600001	1216240.9476100001	1.16433e+06	1.17278e+06	1.17964e+06	1.25496e+06	1.26178e+06	1.16908e+06	1226393.4839700002	1.22619e+06	1.22667e+06	1239679.0297299998	1.20397e+06	1.23103e+06	1.22847e+06	1.14237e+06	1.21667e+06	1.13499e+06	1.18287e+06	1.23785e+06	1.17186e+06	1.24237e+06	1186325.8019700001	1179071.4549399999	1.17802e+06	1.17176e+06	1.17918e+06	1155232.4669700002	1.17175e+06
Gln-Ile-Lys	-	B(i)	-	388.256	1.0911	pos	M+H	C17H33N5O5	50.1	0	1.7389866675982601	-	0.00488921847454	16452712.220999999	1.656e+07	1.62215e+07	1.49345e+07	1.51978e+07	1.5268e+07	1.43516e+07	1.40511e+07	1.43159e+07	1.35852e+07	1.277e+07	1.27172e+07	1.26353e+07	1.26516e+07	1.15075e+07	1.08298e+07	1.15157e+07	1.094e+07	9475347.993339999	1.03905e+07	9.70575e+06	1.05234e+07	1.04228e+07	1.04229e+07	1.03558e+07	1.04153e+07	1.04229e+07	1.03927e+07
Arg-Glu	HMDB0028708	B(i)	-	286.151	1.107	pos	M+H-H2O	C11H21N5O5	65.1	0	0.695421315972838	15706-89-5	0.025401034263900002	124665	110593.05510999999	106550	300939	308443	303614	416963.75603600004	409433	394087.18070300005	496210	486194	486778	546186	578697	591682.9510390001	616977.2399350001	602010.1735319999	594477.4497479999	679798	657690	723115	377712	380580	372733	377872	367255	372547	352725
Ile-Gly-Lys	-	B(i)	-	317.219	1.1149	pos	M+H	C14H28N4O4	72.9	0	1.00965554901898	-	0.00940952182241	1.15531e+06	1.20844e+06	1.16224e+06	1.39157e+06	1.41647e+06	1.37557e+06	1.68383e+06	1.58539e+06	1.65914e+06	1.79783e+06	1.63139e+06	1.63506e+06	1742861.1365599998	1812242.5517900002	1.58219e+06	1.62407e+06	1747997.4485900004	1.58295e+06	1533660.7105299996	1.76463e+06	1.59794e+06	1.22471e+06	1.19882e+06	1202282.9267799999	1.19881e+06	1.21177e+06	1.19881e+06	1.18993e+06
Leu-Asn-His	-	B(i)	-	383.204	0.7975	pos	M+H	C16H26N6O5	61.9	0	1.3118293620825099	-	0.0320583	1.21157e+06	1.32078e+06	1405795.3414200002	1653023.0587799996	1.66866e+06	1.65419e+06	1948244.1020099998	2.03538e+06	1.70024e+06	1.86861e+06	2.04102e+06	1.8796e+06	1.93892e+06	1.84992e+06	2067680.4600900002	1.95849e+06	1.91963e+06	1980780.8856900001	2.07115e+06	2003749.9142599998	2.08585e+06	1.59972e+06	1667102.0217799996	1.74169e+06	1715010.1871200001	1.74134e+06	1.74176e+06	1.74179e+06
L-Methionine	HMDB0000696;PW_C000548	B(i)	C00073	150.058	0.8292	pos	M+H	C5H11NO2S	92.1	0	0.603870420055816	63-68-3	0.0203220281319	3.82923e+06	2060286.0761099998	1960009.5125099998	4268436.782819998	4.48235e+06	4061373.6198199997	4.87895e+06	4.69e+06	4.27649e+06	4.64652e+06	4.43478e+06	4459534.3504300015	4.9209e+06	5847296.4637199985	3.32363e+06	3.24224e+06	5.36798e+06	4.81401e+06	1.87259e+06	4.64292e+06	5.14812e+06	2524368.3343599997	2.41232e+06	2.39575e+06	2.37988e+06	2.40345e+06	2.39562e+06	2.39565e+06
Asn Ser Leu Arg	-	B(i)	-	489.279	0.7897	pos	M+H	C19H36N8O7	45.9	0	2.9796745548556203	-	0.0179495715093	2.22995e+06	2.1074e+06	2.47541e+06	2401659.6540599996	2.44893e+06	2.38709e+06	2436651.0652799997	2384811.8239599997	2.25115e+06	1972899.1753200002	2.09343e+06	2.10962e+06	1.80101e+06	1.65206e+06	1890290.8354599997	1763914.1111599999	1.6467e+06	1.70074e+06	1.59462e+06	1.66595e+06	1.59185e+06	1924652.3069900002	1997146.3910599998	1.99806e+06	2.02639e+06	1.99825e+06	2.02578e+06	2.02602e+06
Mibefradil	HMDB0254702	B(ii)	C07222;_	550.31	0.8132	pos	M+CH3OH+Na	C29H38FN3O3	0	54.1	9.22615903011947	116644-53-2;_	0.0591588151555	57999.9	24729.7	61074.3	174022	164583	261774	408710	444354.86996899993	478823	586557	568081.6686770001	713671	720463.4412069998	679986	819400	976011	826415	942160.4198549999	1.11152e+06	1.14773e+06	1.11956e+06	441784	501123	468121	468078.8278100001	467941	457643.03611899994	412938
Tropolone	HMDB0259299	B(ii)	C15474	127.016	0.9402	pos	M+Na-H2O	C7H6O2	0	48.4	-1.57062	533-75-5;_	0.0332678621485	766868.1514979998	741588	758953.4146390002	645886.8911100001	637460	639233	621772	605811	601224	630974.8947640001	643601	611006	655102	653345.1200689999	610618	592030	629761	577126	606954.9211899999	596526	605175.5905449999	1.03413e+06	986064.4844559999	986248.8698059999	997412.8307899999	975153	941439.0159100001	940506.4150459999
Arg Leu Asn	-	B(i)	-	402.247	0.8054	pos	M+H	C16H31N7O5	54.7	0	1.9857349978254	-	0.04852316945830001	547555	565687	542309	520570.88035299996	591465.1904399999	526008	595786	595635	514869.68624799995	514172	580913	582269	513374.53534700006	470698.08084899996	572014	505601	508954	551242.7512930001	535149.4904359999	571949	516742	415296	371190.26404000004	410979	433818	411025.10439299996	426780	417527
Gln-Trp-Lys	-	B(i)	-	461.248	0.8212	pos	M+H	C22H32N6O5	43.7	0	-4.69286	-	0.0313949663927	865734	803296.3119239998	808199	673599	695832	601203.5704760001	555535	633539.7621810001	582722	588777	629091.5576449999	618954	539031	471089	578560	503800	456120	429956	331298	378468	460999.26099700003	563392	520674	516204.57427700004	534582	541796	553174	545506.9805930001
Val Val Arg	-	B(i)	-	373.256	1.0831	pos	M+H	C16H32N6O4	88.6	0	1.4452691351198999	-	0.0317447541978	548047	571403	542651	475113	533260.1422550001	509168.54850100004	490955	483162.88493100007	559814	513053	485567	456286.45986099995	519388	543827	480956	435264	495178	446369	416066	438571.2673970001	411794	496465	515815	491383.91176899994	491465	497641.57526099996	462848.88307299995	492578
Arg Ile Gln	-	B(i)	-	416.263	0.8132	pos	M+H	C17H33N7O5	63.7	0	2.42898285586025	-	0.0330666495911	1006339.7486200001	899296.7439639998	976520.2629030001	799125	848721	768593	764187	808878	789515	701827	723802	699911	606455	582242	645054	655684	668188	654601	689935	676557	674682	534404	534543	493584.51019899995	541786	541615	541731	541772
Leu-Gly-Lys	-	B(i)	-	317.219	0.8132	pos	M+H	C14H28N4O4	73.2	0	0.9460190334013531	-	0.0161781530293	742545	788038	737499.5012010002	805249	868347.7157350002	857631	951703	972472	949489	903040	955792	928740	877444	909844.4055969999	946782.1676350001	975564	912999.9580780001	979574	1.10308e+06	916496	1.02827e+06	710962	688924	715120	723506	715073.9114979998	711536	699402.6627560001
Gamma-Glutamyllysine	HMDB0029154	B(ii)	-	258.145	0.9322	pos	M+H-H2O	C11H21N3O5	0	60.2	0.44243243307196706	5978-23-4	0.10008104855799999	94921.9	87554.6	68540.77133890001	191932.36894000001	174618.91476800002	176399.81215399996	236458.62433800002	235685	242526.26914000002	292601.82347600005	287584	290458	367110	323358	331280	347760	332191	339241	373338	368842	352921	169341	169652	169558	171894	164761	154229	126944
Nicotine	HMDB0001934;HMDB0243542;PW_C008731	B(i)	C00745;C16150	163.123	1.0036	pos	M+H	C10H14N2	75.9	0	-0.00516814	1954/11/5;54-11-5;_	0.172795	0	0	0	0	0	0	77426.4	0	0	0	0	0	0	0	0	0	0	0	0	0	0	16971	16195.9	15365.8	14564.639849599998	16553.436678000002	15407.111950600001	9369.76
2'-Deoxymugineic Acid	HMDB0033909	B(ii)	C15485;_	305.135	1.0991	pos	M+H	C12H20N2O7	0	44.4	1.29006400584047	74235-24-8;_	0.0352821947332	55.98330108020001	9.08843	171.177	32.1437	2.48916	6.038402358130001	1353.96	0	0	1.6005978773299998	73.0279	464.63676156199995	672.3522097059999	534.7523162069999	576.722	679.813	0	77.8315	0	0	899.308	108937.53311099998	102695.52729099999	100164	103729	100216	97946.9	100237
Fluticasone 17Beta-Carboxylic Acid	HMDB0061092	B(ii)	-	429.21	0.8846	pos	M+CH3OH+H	C21H26F2O5	0	47.8	4.38011135368818	-	0.0065290253335	6.6339e+06	6.12618e+06	5.63604e+06	6.72249e+06	7116371.698360003	6.75166e+06	6.44062e+06	6.50238e+06	6.43616e+06	5.72476e+06	5.99197e+06	6.08912e+06	4.82468e+06	4.87259e+06	5.59823e+06	5109382.4825800015	4818385.3502400005	5098680.2199099995	4160889.6683699996	4.67107e+06	4170887.4596300004	2.92972e+06	2.91779e+06	2.88921e+06	2.89198e+06	2.93731e+06	2.92323e+06	2.92982e+06
2-Hydroxycinnamic Acid	HMDB0002641	B(i)	C01772	165.055	0.972	pos	M+H	C9H8O3	81.1	0	0.7492022312546541	614-60-8	0.00455381422866	5.41283e+06	5.69792e+06	5878438.6563599985	4.99503e+06	5.25388e+06	5.18197e+06	4.68009e+06	4.77589e+06	4.9161e+06	4523012.009269998	4.60143e+06	4939193.8030199995	4144650.2442400004	3.87772e+06	4947906.3608300015	5.3956e+06	4.57905e+06	5.13811e+06	5.78088e+06	5.23042e+06	5575353.839980002	3.59339e+06	3.5843e+06	3584282.4624099997	3.6188e+06	3.58588e+06	3583631.2396199997	3619521.2945800005
Sinistrin	HMDB0258303	B(ii)	-	851.265	0.972	pos	M+Na	C30H52O26	0	56.1	1.16878449941527	-	0.0265529670278	2.80216e+06	2434488.1230599997	2.35321e+06	676601	728253	517820	345912	338044	331418	241243	223658.43316100002	311566	221969	309036	239698	115555.04688099999	196761.03792899998	192355	240042	133059	213318	734098	769725	734871	717235.9034899998	717481	717455	717444
Glu Gln Gln	-	B(i)	-	386.168	0.8292	pos	M+H-H2O	C15H25N5O8	81.4	0	1.3746846380100501	-	0.0284347149128	302099	271876	250617.13195399998	592822	592106	593398	767697.7806770002	760180	740602	787681	833908	765239.6393340002	883624.0138569998	823862	772896	714381	822276.0979630002	702960	723225	769595	712388.4327840002	321088	339385	324101	321110	324098	333995	311127
D-1-[(3-Carboxypropyl)Amino]-1-Deoxyfructose	HMDB0038663	B(ii)	-	248.113	0.853	pos	M+H-H2O	C10H19NO7	0	65.9	0.538374337816649	10003-63-1	0.0132762264083	6658.37	15660.939783200001	14050.730281400001	12926.902539499999	10783.2	16794.043762999998	35563	41474.47213130001	29169.6	65614.9	61490.3	44711.808536000004	106602	91619.8	136708	142383.26695299998	146833	127020	173796	172971	179407	474055	486174.62420600007	487745	475093.44483199995	485743	483365.79415699997	491060.35301400005
Diaminopimelic Acid	HMDB0001370	B(ii)	C00666	232.129	0.9243	pos	M+ACN+H	C7H14N2O4	0	44	0.378565082930004	583-93-7	0.0382349	336812.13912199996	366957	324888.74607199995	472626	454747	460589.81306300004	507177.25458400004	510513.21961400006	528061	522132	508053	540852	505867.14246000006	476607	500899.47134399996	529603	514802.32417200005	537964	531360	552819	555455	349882.53876100003	347171.76486999996	341983	349774	347249.69700700004	312894	342837
(1R,2S)-2-Aminocyclopentanecarboxylic Acid	HMDB0242326	B(ii)	-	130.086	1.0752	pos	M+H	C6H11NO2	0	46.2	1.46565749299261	-	0.0106075877128	408525	420549	409582	394664	410963	422785	427685	418006	415275	414999	381389.85022100003	379484.80924699997	396740.57687600004	435312	390058.20266300003	382063	398142	376626	393782.76733299997	419941	401391	554966	563305	552355	545695	548871	548879.3643029999	548878
1-Methylguanine	HMDB0003282	B(i)	C04152	166.072	1.0752	pos	M+H	C6H7N5O	59.9	0	0.510658873841195	938-85-2	0.031527915883999995	439739.00174700003	410415	416651.29950900003	409316	440731.73206199997	426150.76597199996	422761	422551	426329	464398	402703	451718	480528.67691599997	458158	373159.77537600003	376058	370623	330833	338085	366479.14694299997	328383	324088.37211399997	316527	316511.10644299997	343944	316541.29381999996	316514.34463899996	318533
2-Cyclopentene-1,4-Dione	-	B(i)	-	97.0288	0.861	pos	M+H	C5H4O2	56.7	0	4.47543649317224	-	0.058240743983800004	4.27911e+06	4400545.5711199995	4401248.4571400015	3.80301e+06	4029871.0802300004	4.20135e+06	4.25076e+06	4.22018e+06	4.31843e+06	4.35478e+06	4.33579e+06	4.36107e+06	4402814.029569998	4.55868e+06	4.58818e+06	4.47888e+06	4.55595e+06	4498943.709009999	4.51353e+06	4.55645e+06	4.48912e+06	4201326.0574199995	4.71587e+06	4871893.526880002	4.83213e+06	4.91929e+06	4914484.0500300005	5061823.4346900005
Ser-Ile-Lys	-	B(i)	-	347.229	0.8054	pos	M+H	C15H30N4O5	64.4	0	0.962578455307723	-	0.0421636302657	607938	630426	603781	735167	800394	736889.3578390002	954600	976680	888197	1.00351e+06	970644.1881459999	977545.2684209999	965171	952207.0107780001	1.06378e+06	1000746.2789899999	1012985.6838299999	1019610.4360600001	1.10975e+06	945756.8354280001	1.07806e+06	667195.2429760001	725860.6762359998	735677	735828	770595	726054.2003520002	725862
Leu Ser Arg	-	B(i)	-	375.235	0.8132	pos	M+H	C15H30N6O5	73	0	1.04685345972901	-	0.0126960325146	4622625.253769998	4.6731e+06	4.65755e+06	5.21887e+06	5200345.5322900005	5.15469e+06	5643133.6304199975	5.41484e+06	5.43375e+06	5529181.6886599995	5.3296e+06	5.52713e+06	5057865.035569998	5.21284e+06	5.39586e+06	5.61594e+06	5.35859e+06	5.64059e+06	5.63152e+06	5.54361e+06	5.61305e+06	4.57335e+06	4.52915e+06	4.60157e+06	4.58547e+06	4.60131e+06	4.71769e+06	4.57371e+06
N-(1-Deoxy-1-Fructosyl)Methionine	HMDB0037841	B(ii)	-	312.111	0.8292	pos	M+H	C11H21NO7S	0	82.8	0.6112122459917939	20638-92-0	0.0480061935145	16563.344745299994	0	0	121423	104348	100055	261980.10378499998	194489	180771	327281	309557	312099	572776.6943239999	570859.3544569999	360302	410392.58346999995	663605	592166	277588	741480.2585850002	799007.7269659998	141231	131162.74846099998	131294	134380	133037	119886	133033
Trans-4-Aminocyclohexanecarboxylic Acid	HMDB0246355	B(ii)	-	144.102	0.8926	pos	M+H	C7H13NO2	0	42.3	0.9542225997127959	-	0.0221766329293	108983	154652.48375699998	113012	127520.13411300001	136717	128800.13301700001	130705.69276800001	106712	120354	128557	127706	114205	135212	133060	124357.65689200001	127470	108508	110618	122934	125307	113422.65081300001	147563	141903	142450	138378	141893.45883699998	140744	138197
Rhodiocyanoside A	-	B(i)	-	260.113	0.9402	pos	M+H	C11H17NO6	65	0	1.08576414411524	-	0.022268982374400004	11644.227245200002	4975.39	6208.2	3560.79	3699.19	4289.03	27295.4	25182.797152900002	18988.7	19191.6	16399.7	16543.436139100002	45859	42104.4	22822.3	54155.9	22889.33275640001	26326.9	83148.27397919999	79093.36773910001	71664.43262260001	756530	737065	737094	729119	737116	731830	701726
O-Acetylcarnitinium	-	B(i)	-	204.123	1.0673	pos	M+	C9H18NO4+	36.2	0	-1.30654	-	0.0215132170761	202790	209673.25569700002	201654	173320	177091	200635	169992	177432	148460	176592	169958	165196	150957	153488	141579	140648	152072.68733800002	151945	141388	135352	164370	207533	196053	197836	196074	194658	197847	197828
Stachyose	HMDB0003553;PW_C001923	B(i)	C01613	689.212	1.1309	pos	M+Na	C24H42O21	83.1	0	1.9178991174118	10094-58-3;470-55-3;470-55-3	0.023105640607699998	333415	423428.39976999996	290706.52721599996	230304	258265	231677	183596.19443499998	228171	256083	241097	285472	257825	257554.75698499999	273961	283018	374398	357758	333341	336607	273307	305520	807558	807381	843238	808965.8568279998	807382	819890.1715739998	780253.4607279998
Ala-Gly-Lys	-	B(i)	-	275.172	0.8132	pos	M+H	C11H22N4O4	62.1	0	0.696437	-	0.020103575486000003	1.09085e+06	1.0687e+06	1.10162e+06	1.09127e+06	1.13951e+06	1055489.0956700002	1065843.0927799998	1144923.0931799999	1.04806e+06	1010758.2533200001	994234	1.00414e+06	916822	879035	898402	858541	813546.7042050002	850542	819561	772830	759932	749130	743228	749096	737949	774421	771642	770940
Val Thr Asp	-	B(i)	-	334.161	0.8292	pos	M+H	C13H23N3O7	90.2	0	1.19771685736028	-	0.0113553	1.89609e+06	1.86955e+06	1.86173e+06	1923938.7722099999	2.00791e+06	1.9012e+06	2.0713e+06	2104104.4849099996	1.92965e+06	1988185.0907700001	2.03826e+06	2020776.2235700001	1996433.9784400002	1.8968e+06	2002024.0758099998	2.04698e+06	1.90805e+06	1.95905e+06	2.20596e+06	1.93644e+06	1983495.1122400002	1.58225e+06	1.62882e+06	1.58226e+06	1.58217e+06	1582290.4335100001	1.60333e+06	1.58223e+06
N-Methylthreonine	-	B(i)	-	116.071	0.8767	pos	M+H-H2O	C5H11NO3	70.8	0	2.9270692715123703	-	0.00573359443525	2.2546e+06	2.27105e+06	2.31287e+06	1.9269e+06	1975463.4748099998	1990292.0413799998	1997552.8888299998	1874726.9551099997	1.86273e+06	1.8292e+06	1.82846e+06	1.78646e+06	1850307.1811900001	1860063.0948599998	1.83279e+06	1820002.3194799998	1838958.1787400001	1.82954e+06	1.96844e+06	1.92631e+06	1878777.8107599998	2.21413e+06	2.19209e+06	2198959.8009900004	2.19208e+06	2.19208e+06	2.17198e+06	2.19902e+06
Pro Val Asp	-	B(i)	-	330.166	1.1786	pos	M+H	C14H23N3O6	45.6	0	0.8438139049319059	-	0.00631163039185	1.0089e+07	1.04709e+07	1.1142e+07	8.40018e+06	8.76982e+06	8687022.268660001	7.37253e+06	7.63752e+06	7.31674e+06	6.90754e+06	7.14313e+06	7125278.9346199995	5.85351e+06	5783600.1199699985	6.93623e+06	7.44235e+06	6.50406e+06	7156839.084139999	7.72366e+06	6928709.3619300015	7.77271e+06	7.56732e+06	7.61963e+06	7.62725e+06	7.62722e+06	7724615.349160003	7.60754e+06	7.60736e+06
Arg Ser	-	B(i)	-	262.151	1.1468	pos	M+H	C9H19N5O4	56.5	0	0.34868134706090503	-	0.00925613369298	1745270.9478200001	1.7725e+06	1.61141e+06	2.07067e+06	2.06118e+06	2.10677e+06	2.29464e+06	2.20403e+06	2.23442e+06	2.1995e+06	2.07148e+06	2.04832e+06	2.08827e+06	2.23483e+06	1933379.7905299999	1.84925e+06	2.02742e+06	1905373.0225099998	1745048.1765400001	1.92177e+06	1.77899e+06	1.61464e+06	1.60927e+06	1603517.9314299999	1.5943e+06	1.60937e+06	1.59995e+06	1.57027e+06
Gln-Asn-Leu	-	B(i)	-	374.204	1.1389	pos	M+H	C15H27N5O6	39.8	0	1.2474112381564	-	0.0137477	2.5148e+06	2.64365e+06	2.46448e+06	1.4399e+06	1.78576e+06	1.6378e+06	801836	877959	1.0829e+06	629451	731898	904081	412774.47285300004	330372	892216.4392489998	997032	443340	938167	1.08771e+06	722855	1.088e+06	887473	879923.5604799999	879971.6679870002	879880	861339.2519489998	901647	887418
Ala Ile Arg	-	B(i)	-	359.241	1.3376	pos	M+H	C15H30N6O4	59.9	0	1.29917001508832	-	0.009979530933739999	4.94947e+06	4.83115e+06	4776084.252719998	5.99904e+06	6.02969e+06	6018140.085519997	6.78164e+06	6.55233e+06	6.49031e+06	7.09679e+06	6556754.894330001	6.30763e+06	7.01776e+06	7.14865e+06	6.34152e+06	6.32687e+06	6.7707e+06	6.15387e+06	6.01307e+06	6.60495e+06	6.20895e+06	4.69097e+06	4801839.848180002	4690992.435880002	4675967.0664099995	4.69101e+06	4.67584e+06	4.66215e+06
4-Hydroxy-2-Oxobutanoic Acid	HMDB0031204	B(ii)	-	101.024	1.3616	pos	M+H-H2O	C4H6O4	0	44.4	3.54240437398373	22136-38-5	0.00922572990123	523262.67917200003	567479	551635	462687	438081.69247799995	468945	419977	422408	446246	412539	445713.48109200003	452750.42354399996	461565.74876899994	457392	471810	474537	454467	466034.27282700007	481456	502340	476557	627314	627352.2661659999	627542	627614	634086	639799	639494
2-Acetyl-1,5,6,7-Tetrahydro-6-Hydroxy-7-(Hydroxymethyl)-4H-Azepine-4-One	HMDB0035177	B(ii)	-	204.063	1.3774	pos	M+Na-H2O	C9H13NO4	0	53.8	-4.42788	-	0.0410518646613	405230	408473	424404.59425799997	394605.35304099997	406009	371657	285264	297167	238142	172971	191761	195754	172570	219529	210629	221697	207171	216624.09789499998	244733.22065700003	203718.78658900002	211138	152827	142027.95347100002	133705.48840499998	144547	144540	144579	139034
Hemorphin-4	HMDB0059788	B(ii)	-	566.258	1.664	pos	M+H	C29H35N5O7	0	68.9	-4.98421	-	0.0153303165986	2.00054e+06	2.01784e+06	1965895.8591900002	1.85217e+06	1726339.3788400001	1.81576e+06	1695600.3692100001	1.58138e+06	1.61319e+06	1.73319e+06	1.64307e+06	1.48649e+06	1537947.6421700001	1558421.3554200004	1.43075e+06	1.31506e+06	1.41423e+06	1.39909e+06	1.22138e+06	1.29438e+06	1.31913e+06	871770	865736.2229559999	868720.3896620001	871765	836521	865837	876778
Butyraldehyde	HMDB0003543	B(i)	C01412	73.0653	1.6958	pos	M+H	C4H8O	61	0	6.5609008151812604	123-72-8	0.0178886905592	4.34845e+06	4.56619e+06	4.3786e+06	3434817.0175799998	3.26585e+06	3.28147e+06	2832157.1809900007	2.83101e+06	2.90703e+06	2.72179e+06	2.72992e+06	2.774e+06	2737304.0244400003	2.71879e+06	2942266.1008099997	2.79538e+06	2.76196e+06	2.7911e+06	2981456.5419400013	2.82261e+06	2828876.6527400007	4.18157e+06	4026651.5707199997	4.03147e+06	3983698.4136099997	3.98345e+06	3987395.6271300004	3.98368e+06
Pro Ile Gln	-	B(i)	-	357.213	1.8309	pos	M+H	C16H28N4O5	40.3	0	-1.32524	-	0.0205126941067	999497.5198959999	1.02604e+06	957597.9689110001	1.38494e+06	1.34344e+06	1.42256e+06	1.68512e+06	1.71272e+06	1684086.5590700004	1.91834e+06	2010245.7202599999	1.8477e+06	1982020.8768900002	1961848.6950299998	2.06764e+06	2.23007e+06	2.18995e+06	2.17159e+06	2362302.8999900003	2.40658e+06	2.30871e+06	1.46055e+06	1.46268e+06	1.39375e+06	1.46286e+06	1.45238e+06	1.4861e+06	1.43008e+06
Methyl Eugenol	HMDB0031864	B(i)	C10454	201.087	1.7833	pos	M+Na	C11H14O2	42.7	0	-8.86954	93-15-2	0.0341524784896	31507.250184099998	42580.5	27325.593072099997	69275.4	73825.3	80472.7	102679	97259.8	87488.28381810001	134009	137190	132730	201260	175778	179805.36743399999	199034	190560.75863499998	184546	223803	219967	244031	91184.4	95500.5	91177.3	85304.77034310001	90283.14115639999	89867.3	92830.1
Ile Glu	-	B(i)	-	261.145	1.8151	pos	M+H	C11H20N2O5	54.2	0	0.532819994651334	-	0.00536813489357	2.27465e+06	2362199	2447912.9929299997	2722090.9463400003	2.68657e+06	2.71077e+06	3.00513e+06	3.06254e+06	3.05726e+06	3.02172e+06	3052191.7316099997	3.03595e+06	2.95954e+06	2.92404e+06	3.0202e+06	3021319.4103900013	2.97171e+06	2.96007e+06	3136555.8303400013	2.92092e+06	3.0953e+06	2.19674e+06	2.19119e+06	2.16941e+06	2.17787e+06	2.16937e+06	2.1694e+06	2.16943e+06
Ser-Tyr	HMDB0258243	B(i)	-	269.113	1.8231	pos	M+H	C12H16N2O5	60.4	0	0.7612605742830122	-	0.0233585735945	533051.8306260001	474220.2689640001	576581.0383390001	817235	814451.4452600002	800768	972264	915608.9583709999	951917	987810	1.02234e+06	980032	931098	950204	1015851.8024700001	1.07087e+06	989419	996451.7876510001	1.10808e+06	1.04267e+06	1082533.4998700002	761763	715860	720785.2699930002	715877	716613.2682800002	718950.6258939998	715844
Val Glu Glu	-	B(i)	-	376.172	1.2741	pos	M+H	C15H25N3O8	81.9	0	1.1308440222498701	-	0.0126763228819	928154	843772	817697	1.06813e+06	1167786.9088899998	1.08527e+06	953351.8506639999	1.14055e+06	1.07878e+06	963508.8540370001	1.12455e+06	1.09597e+06	626959	591615	1.11844e+06	1210072.3051200002	895194	1.16337e+06	1.24355e+06	1.10347e+06	1.21251e+06	588505.8307810001	591949.2490600001	592470	591866.7889180001	597707	608528	605147
3-Methyl-2,5-Furandione	-	B(i)	-	113.024	1.7514	pos	M+H	C5H4O3	52.9	0	3.0352594455115898	-	0.0190987834024	100539	105986.32374600001	118234.45643800001	80971.5	74447.66394269999	79910.82359480001	74951.4	82638.1	81311.3	76465.93455199999	77114.4	73343.2	71988.80794730001	74295.4	78400.2	75860.3	76914.5	89360.98097989998	85990.9	88021.8	89264	102025	106625	103434	103421	100073	102786.60899400001	102615
Acetoacetic Acid	HMDB0000060;LMFA01060003;PW_C000042	B(i)	C00164	103.039	1.7594	pos	M+H	C4H6O3	73.9	0	3.99165008320423	541-50-4;	0.020046106968900003	1306831.0688200002	1.38867e+06	1.3777e+06	831502.5116310002	892739	947348	721737	754021	859429.7764719998	636178	649830	689272	610707	628432.6534640001	670557	614873	576663.8346909999	605004	624161	574813.6169510001	603002	897793.6641540001	907085.9885610001	892215	868735.8849610002	866770	866622	866071
Ser-Ser-Trp	-	B(i)	-	396.187	1.7673	pos	M+NH4	C17H22N4O6	65	0	-3.34636	-	0.033231378473400006	495867.54845500004	516070.08405500004	550717	485072.14041099994	371721	483792	421144	408901	394124	351006.01668400003	375566	325110	342800	328530	270425.49534699996	277446.89903200004	331560	271681.17154899996	258972.76760100003	244191	250088.40705900002	313596	333382	313613.79172399995	310153	313571	299781.54149000003	305971.56491300004
(+/-)-Furaneol	HMDB0040594	B(i)	-	129.055	1.8389	pos	M+H	C6H8O3	36.4	0	1.7945134420703999	-	0.0455641116542	1.63293e+06	1625082.9839299999	1.71357e+06	1.35762e+06	1423116.1840899999	1411460.6731399999	1.31132e+06	1468308.0457799996	1378803.3415899999	1.35892e+06	1.42954e+06	1.40742e+06	1.39253e+06	1384423.8395200002	1.49299e+06	1.57828e+06	1.43693e+06	1.50976e+06	1.65195e+06	1511422.9990100001	1.64262e+06	1.17949e+06	1292932.7424299999	1.31944e+06	1.32219e+06	1.29493e+06	1321721.8120799998	1371568.6481899999
8-Hydroxyguanosine	HMDB0002044	B(ii)	-	332.123	1.4331	pos	M+CH3OH+H	C10H13N5O6	0	42.6	9.72621165269531	3868-31-3	0.0266845448826	1085.48	0	0	98624.38714480001	116906.32349400001	119469	217586	190456	207956	321586	318750	366990	522280.14603299997	475926	470477	500972.48355299997	547763	500078.46800600004	540936.9179479999	530416	579103.1808890001	404767	381686	376741	376090	377931	381821	376788
3-(4-(4-Chlorophenyl-4-Hydroxypiperidino)Methyl)Indole	HMDB0253858	B(ii)	-	341.144	1.6401	pos	M+H	C20H21ClN2O	0	45.8	6.21526154982524	-	0.0159244	269503.31090100005	187128	219388	362941	430930.42606599996	348791	485229	453832	473880	535439	546021	555234	690317.2802350001	687658	673884	678997	680891	674879	784103	788780	800369	561999	570235	565728	566543	570252	589699.3303060001	566491
Ranitidine N-Oxide	HMDB0257110	B(ii)	-	331.145	1.8072	pos	M+H	C13H22N4O4S	0	51.8	3.3902416722743	-	0.014001582030299999	14653.4	0	0	835997	904355.5413139999	907077	1.11662e+06	971112	898117	1.14049e+06	950231	1.13934e+06	690967	1.56449e+06	128591.29901700001	24358.200529400005	1.3778e+06	1.17028e+06	514.118	858887	1.38029e+06	1.4157e+06	1.38577e+06	1406629.2369600001	1.37835e+06	1.37799e+06	1378069.8421399998	1.35832e+06
Arg-Ala-Met	-	B(i)	-	377.198	1.8072	pos	M+H	C14H28N6O4S	65.4	0	2.92894017870872	-	0.00884734040972	79529.5	56908.2	109837	1.20451e+06	1205897.9446100001	1.28614e+06	1.66172e+06	1.47066e+06	1.27963e+06	1.62812e+06	1.39944e+06	1.76035e+06	1.07963e+06	2.37131e+06	326505.52067399997	122537.56411500002	2077182.3505099998	1.71126e+06	101188	1.29585e+06	2.10319e+06	2019197.9644400002	2.01411e+06	2.01689e+06	2028872.7801700002	1973520.6487200002	2.01412e+06	2.01923e+06
Strophanthidin	HMDB0258516	B(ii)	C19988;_	422.25	1.4172	pos	M+NH4	C23H32O6	0	50.6	-8.32251	66-28-4;_;	0.0283357	42581.1	73212	23633.316396500002	504805	486891	555493	990027	1095770.0257700002	949438	1.5109e+06	1.45386e+06	1.44823e+06	2.18729e+06	2.13436e+06	1.97382e+06	2.19517e+06	2.47898e+06	2.18647e+06	2456480.7886200002	2.70099e+06	2.48767e+06	523791.25968599995	557753.3672270001	567038.9682069999	565968	566126.4045010001	566154	550514.9617890001
(R)-Beta-Aminoisobutyric Acid	HMDB0002299	B(ii)	C01205	86.0605	1.6242	pos	M+H-H2O	C4H9NO2	0	49.7	4.624203999817441	2140-95-6	0.013665604731299998	99012.51209229999	96752.67353010002	99891.97301789999	83434.4	81449.75042519999	84845.8	82322	84383.56888389999	79884.2	81520.3	72021.1	75609.9	83210.97692110001	81859.2	81186.1	85033.4	75157.8	81920.1	88186.3	95399.8	87361.4	122987	122988	122428.13504600001	121232.69353900001	123001.93068800001	126580	122151
Desacetylanguidine	HMDB0035848	B(i)	-	307.151	1.8151	pos	M+H-H2O	C17H24O6	41.2	0	-9.43234	2623-22-5	0.012410545879200001	2.09694e+06	2.17483e+06	2.19617e+06	2.10199e+06	2.06837e+06	2.09004e+06	2.04501e+06	2.02772e+06	1.93165e+06	2.00079e+06	1.96854e+06	1.93936e+06	1922149.6740700002	1.95957e+06	1.81629e+06	1772576.8833400004	1.92716e+06	1.82523e+06	1795891.0645700004	1.78282e+06	1.71393e+06	1687811.2328700004	1.67935e+06	1732517.5611700001	1.67937e+06	1.6879e+06	1.66733e+06	1.67939e+06
Leu Ala Arg	-	B(i)	-	359.241	1.8151	pos	M+H	C15H30N6O4	87.8	0	1.9293853832640002	-	0.011696599729799998	687166	652715.1039699999	646298	746753	895184.5903129998	770178	1033547.6792700001	1081905.8009600001	866430.9334620001	943832	1.00693e+06	1.0795e+06	1030098.5456600001	835102	1.01002e+06	883449.6061399998	848918	877264.9122459998	863469	812964.8543369998	756144.4328729998	569573.8831699999	563676	558968	561688	556262	561690	548529
N-(1-Deoxy-1-Fructosyl)Leucine	HMDB0037840	B(ii)	-	258.134	1.8231	pos	M+H-2H2O	C12H23NO7	0	56.2	1.39201913351311	34393-18-5	0.018946	6837.41	6177.12	4231.64	143469	145451	138278	369017.04055100004	318026	302458.24066300003	462554.91331499995	497436	487276	744985.5679050002	746349	767076	1.07359e+06	980962	1.02031e+06	1.46756e+06	1.35011e+06	1.45888e+06	563443	578436	585911	575681	581287	575749.7425180001	599353
4-Hydroxybenzaldehyde	HMDB0011718	B(i)	C00633	123.044	1.3616	pos	M+H	C7H6O2	92.3	0	2.6657183603472703	123-08-0	0.00470400356529	2.79198e+06	2.76094e+06	2.77391e+06	2.86038e+06	2756391.6689400002	2.82556e+06	2.9301e+06	3.03868e+06	2.83571e+06	2.91105e+06	2914815.3396900008	2.76176e+06	2.99882e+06	2.99672e+06	2.84307e+06	2828318.7650900013	2.92544e+06	2.74183e+06	2.71515e+06	2819504.6137200007	2.63566e+06	1.67067e+06	1.68662e+06	1.67787e+06	1.66109e+06	1.6741e+06	1.67787e+06	1.67787e+06
Asn Ile Gln	-	B(i)	-	374.204	1.7992	pos	M+H	C15H27N5O6	35.1	0	1.4071733660657	-	0.00714153402012	5099993.5272699995	4987244.874919998	5.01123e+06	4718545.357480002	4.59677e+06	4740665.150169998	4.6829e+06	4.35384e+06	4.35952e+06	4.15277e+06	4028601.8368300004	4111469.6655800003	3.57743e+06	3659166.8116699997	3.44683e+06	3.22614e+06	3.30278e+06	3.36047e+06	3.09546e+06	3161954.0613700002	3.14944e+06	2.80352e+06	2.80377e+06	2.79302e+06	2803687.6633200003	2795958.1480900003	2.77232e+06	2.75167e+06
Ala Ile Gly	-	B(i)	-	260.161	1.8151	pos	M+H	C11H21N3O4	42.5	0	0.503093620667407	-	0.00888258190892	2189219.3206599997	2211232.1779099996	2.24877e+06	3.29745e+06	3287667.4780200007	3.35006e+06	4.0842e+06	4054845.1225699997	3.95159e+06	4.66439e+06	4.68769e+06	4.48514e+06	5.23348e+06	5.13812e+06	5.24887e+06	5.78321e+06	5.75554e+06	5.68377e+06	6394053.860690001	6363732.3148099985	6.28606e+06	3903339.6025699996	3.81985e+06	3.86637e+06	3833662.6082099997	3819795.9237900004	3.80809e+06	3.8198e+06
Ser Phe Arg	-	B(i)	-	409.22	1.8231	pos	M+H	C18H28N6O5	42.5	0	2.39032624593918	-	0.0179059458125	1.61379e+06	1.54435e+06	1.51644e+06	1.49308e+06	1627972.2582399999	1.61231e+06	1.63256e+06	1.64561e+06	1.59679e+06	1657650.1109200001	1633048.2775700004	1.55399e+06	1.5538e+06	1.60382e+06	1.64674e+06	1.55056e+06	1593664.0125799999	1.58876e+06	1630933.6528399999	1636202.2127200004	1.58898e+06	1.2714e+06	1.26018e+06	1.31367e+06	1.27971e+06	1.26022e+06	1.24148e+06	1260326.5106799998
Dihydrocaffeic Acid	HMDB0000423	B(i)	C10447	165.055	1.3536	pos	M+H-H2O	C9H10O4	91.9	0	0.562074188109194	1078-61-1	0.00784404793664	7.18823e+06	7.10144e+06	7.05751e+06	7288030.106869997	7.15258e+06	7238372.3334800005	7529332.1612399975	7844603.1255100025	7296651.663589999	7533714.4737100005	7463138.5872800015	7259985.0439800015	7.617e+06	7706741.614189999	7250792.725110001	7213154.6580300005	7.36156e+06	6966396.445389999	6.9457e+06	7.2715e+06	6.85284e+06	4161547.1450099996	4.19914e+06	4.22656e+06	4161465.8571300004	4.12327e+06	4.16152e+06	4.1757e+06
Piperidine	HMDB0034301	B(i)	C01746	86.0969	1.4093	pos	M+H	C5H11N	56.3	0	5.212652076676469	110-89-4	0.0038264603831700003	2.02681e+07	2.0688e+07	2.09966e+07	1.85404e+07	1.86226e+07	1.85034e+07	1.77553e+07	1.75585e+07	1.75399e+07	1.71115e+07	1.71095e+07	1.7267e+07	1.66185e+07	1.64208e+07	1.69895e+07	1.75328e+07	1.69998e+07	17118949.200999998	1.82442e+07	1.75694e+07	1.77743e+07	1.18946e+07	1.18946e+07	1.19297e+07	11864032.054000001	1.17997e+07	1.18946e+07	1.18247e+07
Gln Arg Asp	-	B(i)	-	472.216	1.4889	pos	M+CH3OH+Na	C15H27N7O7	43.7	0	8.07633013905416	-	0.0104171705642	6.7642e+06	6.6614e+06	6.62141e+06	1.35544e+07	1.38611e+07	1.40878e+07	1.55878e+07	1.54147e+07	1.52202e+07	1.61805e+07	1.54576e+07	1.60109e+07	1.67165e+07	1.65991e+07	1.53331e+07	1.54628e+07	1.6154e+07	1.5622e+07	1.50097e+07	1.56002e+07	1.51245e+07	1.09825e+07	1.10826e+07	1.09128e+07	1.08597e+07	1.08596e+07	1.07206e+07	1.08597e+07
4,6-Dihydroxy-2-Quinolinecarboxylic Acid	HMDB0033528	B(ii)	C08480	206.045	1.5923	pos	M+H	C10H7NO4	0	69.8	0.5930224491448659	-	0.019576702349900003	146070.35293800005	126173	147553	188372	189542	186213	180114	160484	180853	174423	180532.90483900002	183887.65843399998	140464	175755	169236	153270	200293	204802	129933	210276	230464	300496	302184	300495	302824	305541	287244	300484
Glu-Leu-Ser	-	B(i)	-	330.166	1.664	pos	M+H-H2O	C14H25N3O7	51.2	0	0.9503128597481659	-	0.0108221	8.44989e+06	8.57875e+06	8.43601e+06	8.24363e+06	7974096.4544899985	8215595.166389999	7.94307e+06	7884709.5508699985	7790359.625310001	7831341.1672399985	7.56893e+06	7531962.610389999	7.71718e+06	7812440.177410001	7.4199e+06	7.28109e+06	7.58374e+06	7463825.740089999	7.19062e+06	7.22719e+06	7.14928e+06	5.46174e+06	5.30518e+06	5.30519e+06	5.32556e+06	5.3018e+06	5.32541e+06	5.30512e+06
Scopolamine	HMDB0003573	B(i)	C01851	304.151	1.2502	pos	M+H	C17H21NO4	82.2	0	-11.303	51-34-3	0.015666041520200003	522014	485558	459063.59545900003	811907	764584	785868	1121806.6396899999	1.10825e+06	1.14356e+06	1.2829e+06	1.22592e+06	1.25615e+06	1.43801e+06	1.43405e+06	1.34019e+06	1.38182e+06	1.46401e+06	1.37867e+06	1.24055e+06	1537746.1302200004	1.31338e+06	693411.8710899999	689678	693414	682477	693397	710570	675856
N-Methyl-N-(Oxan-4-Ylmethyl)-4-Propan-2-Ylbenzenesulfonamide	-	B(i)	-	312.165	1.4014	pos	M+H	C16H25NO3S	44.8	0	7.840815654084389	-	0.042555945484499993	624091	641717	684169.3637529999	629234	781049	785278	774494	915717	811095	919587	975412	891400	867221	892517	1.01022e+06	955752	862270.7362899998	954017	1009481.7724299999	983008	992869	352178	362498	364234	378869	378942	380005	401047.98531799996
4-(2-(1-(4-Chlorocinnamyl)Piperazin-4-Yl)Ethyl)Benzoate	HMDB0246282	B(ii)	-	439.179	1.4331	pos	M+CH3OH+Na	C22H25ClN2O2	0	41	9.01514499281224	-	0.026640134489700002	1.53793e+06	1.44829e+06	1.3702e+06	5.08108e+06	4.94437e+06	4.79743e+06	6.53366e+06	7188376.6475800015	6.74919e+06	9.18118e+06	9.57221e+06	9.16502e+06	1.18448e+07	1.20489e+07	1.17182e+07	1.26035e+07	1.25392e+07	1.23789e+07	1.35343e+07	1.32191e+07	1.31007e+07	1.15809e+07	1.09551e+07	1.09543e+07	1.10502e+07	1.14087e+07	1.09546e+07	1.07368e+07
Rs-127445	-	B(i)	-	282.142	1.4809	pos	M+H	C17H16FN3	53.9	0	8.52394684453055	-	0.012006241667599999	911750	919837	1027857.2915700001	1.08677e+06	1.18835e+06	1.15576e+06	1.22282e+06	1229268.5530700001	1.21773e+06	1.30057e+06	1.29865e+06	1.3774e+06	1317205.8152700001	1.33667e+06	1.49361e+06	1.70311e+06	1.44275e+06	1.61427e+06	1.90746e+06	1638065.8988299996	1.9094e+06	1.64721e+06	1.63424e+06	1.63421e+06	1640897.5045399999	1.63863e+06	1.58798e+06	1634220.8493299999
Ethyl Beta-D-Fructofuranoside	HMDB0303035	B(ii)	-	226.129	1.4331	pos	M+NH4	C8H16O6	0	44.5	0.401578140857238	-	0.0131958394751	1.5687e+06	1.5767e+06	1593167.9518600001	2.91306e+06	3.01432e+06	2.93878e+06	3538518.2609300013	3.72006e+06	3.66263e+06	4498866.724640002	4.59177e+06	4626160.997280002	5300552.320169998	5.24082e+06	5.42267e+06	6.14487e+06	5.86977e+06	5.93035e+06	7.1124e+06	6.28058e+06	6750379.6939699985	6854186.1245099995	7.00992e+06	7011224.5575199975	7.04851e+06	7112368.209419997	7.11154e+06	7111499.275219997
Gly Val Glu	-	B(i)	-	304.151	1.5843	pos	M+H	C12H21N3O6	46.3	0	2.15414878671578	-	0.0184827374996	289156	290831	301657	394331	404440	452803	491016	481967.51691199996	510422	552636	523612	541317	514597.07398000004	538957	572231.4753520001	590587.3339569999	545004	579941.2645439999	573049	575890	566785	388054.31819099997	375574	378033.07803699997	389738	373072.2052030001	372874	375569.18824499997
Asn-Met-Ser	-	B(i)	-	351.134	1.7275	pos	M+H	C12H22N4O6S	48.1	0	1.42492632154834	-	0.011079376818200001	644526	209178	199652	1.49228e+06	1.48297e+06	1.37901e+06	1.84086e+06	1984787.6250099998	1.65331e+06	1941518.6167900001	1.81858e+06	1.88235e+06	2086381.6662599999	2647596.4878599998	1.16858e+06	1.11522e+06	2.31154e+06	2.07121e+06	484328.64433599997	1.80437e+06	2.1189e+06	1.06202e+06	1.05399e+06	1.03443e+06	1.0396e+06	1.03442e+06	1.03956e+06	1.03065e+06
Asn Ile Asn	-	B(i)	-	360.188	1.7038	pos	M+H	C14H25N5O6	71.1	0	0.8782654610940379	-	0.0113859472328	793286	803307	708885.5540829998	808719	878682	859679.1857530002	815557	788018	814412	803164	791089	794343	748024.6247439998	777818	811169	671810	674760.3769510001	670381	633224	653641	637925	438499.68115200003	438499	431208.76354899997	438498	436803.28433100006	431402	445802
Menisdaurin D	-	B(i)	-	316.137	1.7673	pos	M+H	C14H21NO7	36	0	-6.20871	-	0.0175204733098	61595.12016000001	37778.5	100014	347630	398388	326641.56053899997	624052.6833329999	653241.1932979999	586929	867367	892133	911897.6251530001	1.24347e+06	1.24758e+06	1.51305e+06	1.96313e+06	1730307.1135599997	1.89995e+06	2.70023e+06	2420172.4799099998	2614539.8254400003	1.29322e+06	1.35609e+06	1.3013e+06	1.29321e+06	1297196.2927899999	1.29325e+06	1.29906e+06
Caffeoylferuloylspermidine	HMDB0033470	B(ii)	-	484.24	1.8151	pos	M+H	C26H33N3O6	0	47.7	-8.07613	114916-07-3	0.0443771081941	36602.9	18613.505253400002	36529	179383.66724500005	149791.34389400002	132393.11541199998	617444	615995	566753	1.10071e+06	1.06865e+06	1.10994e+06	1823584.6182099998	1839000.6993099998	1.78815e+06	2.22189e+06	2.35253e+06	2246137.6982400003	2.76194e+06	2.84786e+06	2.7928e+06	592849	651017	625209	670776	649818	677766	644019
Phe Lys	-	B(i)	-	294.181	1.1786	pos	M+H	C15H23N3O3	61.3	0	0.7328364725741852	-	0.00911887365367	1.77642e+06	1.81037e+06	1748036.8045299996	2.25496e+06	2.22322e+06	2163999.8091599997	2.80528e+06	2.62216e+06	2.67937e+06	2.93711e+06	2.72859e+06	2.85189e+06	3.08973e+06	3.10425e+06	2.67427e+06	2.62535e+06	2.90856e+06	2.64428e+06	2.27724e+06	2.72972e+06	2459597.5312099997	1.61052e+06	1.64712e+06	1.61051e+06	1.61051e+06	1634729.6387200004	1619236.7231100001	1.61058e+06
Radicicol	-	B(i)	-	365.076	1.3616	pos	M+H	C18H17ClO6	62.7	0	-7.46492	-	0.017271850699799998	360727	384373	330453	469481	469312	463198	464303.18389499997	589843	485301	536920	550885	506104	607048	657430.7044640001	591721	677673	670846	612559	734488	657132	702874	714760	718902	703683	691791.7866979999	718944	729464	718944.0124479998
Asn Ser Val	-	B(i)	-	319.161	1.6242	pos	M+H	C12H22N4O6	69.1	0	0.8834050732841751	-	0.0241705405431	464255.08912899997	446473.63399799995	483124	518316.00448999996	508000	547679	573844	585523	560141	619065	529616	609818	615710.2974899999	618041	589628.9464060001	595837.2317199999	588107	595421	590805.5929609999	579020	599899.4180810001	400171	395982	408259	376896	395920	400233	396001
Ala-Val-Ala	-	B(i)	-	282.143	1.7833	pos	M+Na	C11H21N3O4	65	0	1.75381875931875	-	0.0182479008542	821186	741101	666774	1.06815e+06	975274.0903700001	1.00971e+06	1232182.6093600001	1195166.7867100001	1070984.8930799998	1.28656e+06	1311134.2473799998	1.2368e+06	1.28405e+06	1.28201e+06	1.32201e+06	1.45121e+06	1.53844e+06	1.48032e+06	1.4668e+06	1548324.6915799999	1575646.8343200001	967725	1.00971e+06	961888	967793.6693739999	961152	967738.9331299999	957823.4097930001
N-Acetyl-D-Glucosamine	HMDB0000215;HMDB0000803;PW_C000141	B(i)	C00140;C03878	204.087	1.7594	pos	M+H-H2O	C8H15NO6	60.5	0	0.409316807625023	7512-17-6;14131-68-1	0.0262220813252	1.15571e+06	1.27221e+06	1.19201e+06	693691.8954640001	785598.6629539998	878834	762352	825347	891857.2059920002	744565	771233	823802.4077890002	727323	829660	882616	730016	748613	776164	875700	788531	866392.6162299998	965163	965202	1.02776e+06	1.00817e+06	974307	965139	965019
His-Leu	HMDB0028889;HMDB0253179;HMDB0028889	B(i)	C05010	269.161	1.1866	pos	M+H	C12H20N4O3	84.9	0	0.716556632731395	7763-65-7	0.0198127123723	408572	413832	374346	550062	498714.53014799993	527258.6542069999	754481	658997	628361	734623	746376.8708489998	746181	753658.1038439998	752623.4743720002	669033	652732.5431649999	772788	687145	645594	730010.1139359998	673668	437046.74362200004	433494.29003000003	433480.15449399996	433445	437063	457192.51088500005	433518.13786899997
Ala-Tyr-Arg	-	B(i)	-	409.22	1.1866	pos	M+H	C18H28N6O5	69.1	0	1.60959432164117	-	0.0194879226025	1570504.3625299996	1.64895e+06	1.59719e+06	1.52333e+06	1.52299e+06	1.54806e+06	1.69484e+06	1.63909e+06	1.67595e+06	1.74383e+06	1.61159e+06	1.58385e+06	1.79065e+06	1.89554e+06	1.55959e+06	1.45549e+06	1738474.1821700004	1.62173e+06	1.46583e+06	1.5518e+06	1474228.4775399999	1.61038e+06	1.65827e+06	1610443.6662299999	1552104.5474399999	1.59569e+06	1607049.0063200004	1.59586e+06
Nikethamide 1-Oxide	-	B(i)	-	212.139	1.2264	pos	M+NH4	C10H14N2O2	85.9	0	0.571597852244422	-	0.0111956702826	362753	376172.98134899995	347732	341621.63242399995	334478	327639	315501.56463800004	328826.50534000003	313461.03511999996	312756	285524	309932	315282	327139	283566	283443	301286.18987199996	293801.39967199997	274733	293949.73356799997	280412	331689.08893800003	330913.54836799996	330914.07822100003	327444	339622	333597	332484
Val Ser Glu	-	B(i)	-	334.161	1.2979	pos	M+H	C13H23N3O7	65.8	0	1.13057105751102	-	0.019807116786900003	3.52097e+06	3.56529e+06	3445372.7628699997	4.03231e+06	4.03582e+06	4.08756e+06	4470452.929830002	4.43665e+06	4.24285e+06	4.46981e+06	4.33926e+06	4324633.343859999	4.55524e+06	4511955.881990002	4.33282e+06	4.20133e+06	4285821.436980002	4272678.6486599995	4.23176e+06	4.32892e+06	4.10432e+06	3.21193e+06	3.21174e+06	3.21195e+06	3.14721e+06	3.21194e+06	3192221.0679200008	3.04372e+06
Ala Gln Val Arg	-	B(i)	-	473.284	1.8072	pos	M+H	C19H36N8O6	53.5	0	2.39647511579694	-	0.024977597623200003	1.70722e+06	1.70467e+06	1.67726e+06	1503196.0003799999	1.69023e+06	1.61302e+06	1937193.0862599998	1997966.8441299999	1.59102e+06	1611795.0992299996	1.62215e+06	1957890.6314599998	1.84056e+06	1271347.2700200002	1764488.3248700001	1.42299e+06	1.23702e+06	1.31836e+06	1.16096e+06	1094176.3356700002	1037868.7894700001	1.01856e+06	1.01865e+06	1.01034e+06	1.07008e+06	1.01861e+06	985450.0515190001	1010306.1102799999
Histidylproline	HMDB0028893	B(i)	-	235.119	1.1946	pos	M+H-H2O	C11H16N4O3	90.5	0	-1.06738	20930-58-9	0.013931174410999999	773866	795841	794049	878442	890146	880463.6042719998	1.02241e+06	923244.6626950001	1.05219e+06	1.05504e+06	993928	1045113.7393100001	1226551.2357100002	1.24501e+06	1.17536e+06	1.21013e+06	1.27795e+06	1.21676e+06	1.27906e+06	1.35755e+06	1.30596e+06	1.01826e+06	1.04284e+06	1.01251e+06	1018284.0552299999	1.04317e+06	1.01056e+06	1012574.8571700001
Minoxidil Glucuronide	HMDB0254740	B(ii)	-	386.168	1.2343	pos	M+H	C15H23N5O7	0	46.7	1.2229195132632902	-	0.0284227470339	303830	271290	255361	763252.9717539998	769056	754088.4191449998	969228	889059.5472469998	894219	1.09481e+06	988070.1989379999	984132	1.04869e+06	1.05581e+06	1.09413e+06	1.08744e+06	1.10799e+06	1.12827e+06	1.09957e+06	1.12774e+06	1.09046e+06	492487	496471.58413999993	492520	492467	498234	478795.92458100006	525324.6648520001
Ala-Met	HMDB0028693	B(i)	-	221.096	1.2661	pos	M+H	C8H16N2O3S	46	0	0.969636870112547	14486-05-6	0.0167182767616	180303	81155.2	69517.9	367526	379376	323057	473464	504900.19189399993	417109	494495.67298999993	480675	481328	499280	566049	334018	316585	527881	526939.5844619999	161010	448892.77546599996	547143	279832	273592.92330799997	273600	273574	275623	282434	268460
Val Ile Arg	-	B(i)	-	387.272	1.8151	pos	M+H	C17H34N6O4	89.4	0	1.65412392797104	-	0.006058940382640001	1.50677e+07	1.50675e+07	1.51368e+07	1.3437e+07	1.28763e+07	1.36012e+07	1.29746e+07	1.27477e+07	1.29474e+07	1.23698e+07	1.22434e+07	1.1843e+07	1.20636e+07	1.20203e+07	1.15589e+07	1.14355e+07	1.1617e+07	1.13944e+07	1.14567e+07	1.12472e+07	1.12522e+07	1.13819e+07	1.14303e+07	1.12917e+07	1.12588e+07	1.12588e+07	1.12918e+07	1.12588e+07
N-Fructosyl Isoleucine	-	B(i)	-	294.155	1.8231	pos	M+H	C12H23NO7	84.6	0	0.577604388099915	-	0.0044348102364399995	2.2585e+06	2.61169e+06	2.72661e+06	5.37746e+06	5510446.7690900015	5.52098e+06	9.47906e+06	8.39791e+06	8.33819e+06	1.14355e+07	1.13204e+07	1.12024e+07	1.59428e+07	1.56691e+07	1.66256e+07	2.09507e+07	2.03777e+07	2.08346e+07	2.81104e+07	2.64679e+07	2.76958e+07	1.42072e+07	1.42417e+07	1.42071e+07	1.42072e+07	1.41734e+07	1.41733e+07	1.40473e+07
Phe Arg	-	B(i)	-	322.188	1.6719	pos	M+H	C15H23N5O3	89.6	0	1.06411107305976	-	0.005748825172129999	1.43366e+07	1.40514e+07	1.42845e+07	2.01644e+07	2.10412e+07	2.08886e+07	2.50316e+07	2.45377e+07	2.42539e+07	2.59297e+07	2.48782e+07	2.46251e+07	2.601e+07	2.57145e+07	2.38458e+07	2.26625e+07	2.44176e+07	2.32085e+07	2.19709e+07	2.29156e+07	2.19114e+07	1.31392e+07	1.32443e+07	1.31191e+07	1.31669e+07	1.30024e+07	1.31982e+07	1.31392e+07
Ile-Ala-Oh	-	B(i)	-	311.124	1.7355	pos	M+H	C14H18N2O6	51.4	0	-0.233678	-	0.0240471459876	219190	209211.37939000002	222673	320273	315114.58736999996	344761	415480.03386100003	447134.47922299994	395485	440024	368685	445636	431659	409121	351454	372779	395072.23485300003	380964	363272	366579	331569	249502	245453	249443.69331300003	249444	243754	246602	262075.59450500002
Gly Leu Arg	-	B(i)	-	345.225	1.7913	pos	M+H	C14H28N6O4	63.7	0	1.27970464120629	-	0.0157706175996	1.7832e+06	1734331.8456299999	1.74897e+06	2.43637e+06	2.43291e+06	2.50008e+06	2.97244e+06	2.78279e+06	2.79383e+06	3.02648e+06	2.83315e+06	2.89609e+06	3.23694e+06	3.16436e+06	3.02122e+06	2.92965e+06	3120373.2568900012	2.94647e+06	3.00442e+06	2.90556e+06	3.0062e+06	1.83201e+06	1831977.4504799999	1.75274e+06	1819496.3888299998	1824595.6827900002	1824561.9789200001	1832016.8184099998
L-Norleucine	HMDB0001645	B(i)	C01933	132.102	1.5843	pos	M+H	C6H13NO2	78.6	0	1.39979622921663	327-57-1	0.0013370677213599999	1.67435e+08	1.69932e+08	173197997.04700002	1.50921e+08	1.52741e+08	1.51285e+08	1.46586e+08	1.43949e+08	1.42e+08	1.39784e+08	1.40313e+08	1.39914e+08	1.35607e+08	1.33139e+08	139606431.45700002	144092553.05200002	1.39662e+08	1.40486e+08	1.49596e+08	1.42545e+08	1.45663e+08	9.77159e+07	9.76651e+07	9.77086e+07	9.74714e+07	9.74691e+07	9.76669e+07	9.74109e+07
4-(2-Amino-3-Hydroxyphenyl)-2,4-Dioxobutanoic Acid	HMDB0004083	B(ii)	C05645	224.055	1.5843	pos	M+H	C10H9NO5	0	65.8	0.7368286093433979	857760-67-9;_	0.00595397997675	434410.93217299995	407262	398935	457357	483384	482440	435093	449611	444384	473414	461373	454603	427638.90961100004	440013.58796599996	400451.45665300003	393798	499998	501404.8667350001	355772.9827590001	509958	556387	732940	731125	731124.1759350002	731136	743062	731131	732940
Val Arg	-	B(i)	-	274.188	1.8072	pos	M+H	C11H23N5O3	94.3	0	0.593917954865261	-	0.0105948513564	3.23814e+06	3.30714e+06	3.10763e+06	3.31463e+06	3.3554e+06	3.42526e+06	3.32183e+06	3261809.5196700008	3.26179e+06	3.18463e+06	3.14968e+06	3.09368e+06	3.06878e+06	3022651.2861599997	2.96722e+06	2.85901e+06	2.9472e+06	2989233.8289799998	2.82471e+06	2.78384e+06	2800799.8136299998	2.9966e+06	2955456.7003099998	2.95949e+06	2.93441e+06	2.8983e+06	2.93436e+06	2923305.2801900012
Gly Lys Phe	-	B(i)	-	351.203	1.8151	pos	M+H	C17H26N4O4	55.5	0	1.19391345781906	-	0.0155400691239	2.50375e+06	2457980.9689700003	2.50253e+06	2526313.2217900003	2.55062e+06	2.48413e+06	2.38576e+06	2.4511e+06	2.4533e+06	2278870.6757799997	2.33748e+06	2.32361e+06	2.15474e+06	2.14159e+06	2.11993e+06	2.11078e+06	2.0896e+06	2112151.4662900004	1.96778e+06	2.03922e+06	1.9038e+06	1805871.7051400002	1.79682e+06	1796718.4899400002	1.79918e+06	1.72958e+06	1.81309e+06	1.79678e+06
Ile Gln Gly	-	B(i)	-	317.182	1.8231	pos	M+H	C13H24N4O5	42.3	0	1.13344970701831	-	0.005707948692449999	2.9472e+06	2.94353e+06	3.06903e+06	3.30694e+06	3.26463e+06	3374288.0583900013	3.50336e+06	3.49505e+06	3.37614e+06	3.44835e+06	3.40238e+06	3.32245e+06	3187274.6313099996	3.16113e+06	3295379.1907099998	3.30761e+06	3.23757e+06	3.30553e+06	3.32449e+06	3358072.1611900013	3.30855e+06	2.34608e+06	2.3034e+06	2.32084e+06	2.32082e+06	2.32082e+06	2.32142e+06	2.33435e+06
Asp-Gly-Leu	-	B(i)	-	304.151	1.8389	pos	M+H	C12H21N3O6	53.6	0	1.3979086354734298	-	0.00905224913091	803537	818486	894716	1.20216e+06	1.30757e+06	1.3397e+06	1.45682e+06	1522556.0985700001	1496222.7544200001	1.52413e+06	1.56958e+06	1.52738e+06	1.46145e+06	1.48864e+06	1.50754e+06	1.54514e+06	1461477.9567200001	1.46642e+06	1.55446e+06	1.48196e+06	1.57445e+06	1.19208e+06	1.18948e+06	1.18751e+06	1.1877e+06	1217466.7083100001	1.18749e+06	1192081.0910399999
Ms 3	HMDB0036557	B(ii)	C01553	443.167	2.5145	pos	M+CH3OH+Na	C21H24O7	0	46.2	-1.90781	58265-74-0	0.0223067848965	9866.07	41624.9	18293.9	76948.3	137282.63824200002	122796	279692	316060	319110.80722899997	455044	526125	548144	764797.4385149998	720710.1545109998	810882	1.0806e+06	933181	1.02234e+06	1338417.3318399999	1.36764e+06	1.28568e+06	344838	344868	345976	344854.72026599996	340412	324365.50494899997	341940
Thr Tyr	-	B(i)	-	283.129	1.9502	pos	M+H-H2O	C13H20N2O6	76	0	0.799651963532511	-	0.0202884444637	589646	597080	632284.7492310001	686267	675015	744398	846886	807778	801939	906779.1302670001	867011.9573690002	870363.7917930002	850467	832363	851099.9262979998	869991	874859	855622	905727.3668219999	848229	888329	565854	565843.6740989999	572318.3725149999	543656	544332	562818	565842
Pro Met Ala	-	B(i)	-	318.149	2.0856	pos	M+H	C13H23N3O4S	69.1	0	2.19012349289816	-	0.0598813363906	74391.3	16602.2	10215	133191	119278	108022.15039000001	172040.78320499999	187912	143046	172088.35648299998	143973	182653.27836300002	192615.54278299998	256659.63289299997	96958.79758510001	123009.05279300001	229571	220454.69415300002	12287.887480299998	177583	237513	74389.2	74370.90732789999	86904.97569260001	76060.7	75848.4	74413.07448099999	74439.99525669999
Guanine	HMDB0000132;PW_C000086	B(i)	C00242	152.057	2.4826	pos	M+H	C5H5N5O	86.4	0	0.274068662657923	73-40-5	0.014566986088700001	384524	363201	385543.03019699996	322590	362119	346250	302398	330163.98961399996	302485	275150	284859	296581.42780500004	299291.64603299997	278978.00289299997	300289	302810	271922	274251.47117699997	318819	280697	274016	186551	187577	187577.50094600001	186560	187581	180098	187171
(3S,8As)-3-[(1R)-1-Hydroxyethyl]Hexahydropyrrolo[1,2-A]Pyrazine-1,4-Dione	-	B(i)	-	199.108	2.1095	pos	M+H	C9H14N2O3	62.3	0	0.9064564028328259	-	0.0259202371171	255140	253465	277289	278309	298406	304257.98582199996	345466	363994	328363	383550	385357	384134	443679	485665	412918.42164899997	455837	522896	530999	566356.8381470001	605844	613116	385043	380997	400776	372666	370674	385040	385002
Arg-Thr-Leu	-	B(i)	-	389.251	2.1811	pos	M+H	C16H32N6O5	80.1	0	1.4150669051617102	-	0.0175177	292333	298217	297222	369253.76635700004	400240.85369699995	375394	433304	435391	430017.83935200004	422578	422876	415023	388156	388061	390585.17832199996	390183	386536	382441	363534	435561	389026.48818000004	271995.81270300003	274441.91757600004	271171	271998	274257	284928	271995
N-(2,5-Dimethylphenyl)-4-Phenyl-1,3-Thiazol-2-Amine	-	B(i)	-	281.113	2.1015	pos	M+H	C17H16N2S	45.8	0	9.54588781470865	-	0.0113604457435	3.53736e+06	3.56088e+06	3.64244e+06	4.04016e+06	4.27993e+06	4278896.9452599995	4.85811e+06	4828155.921019998	4.62053e+06	4.8872e+06	4.88734e+06	4.85374e+06	4685798.2197900005	4.57851e+06	4.767e+06	4.7632e+06	4.43513e+06	4.60905e+06	4.74099e+06	4.65466e+06	4.67082e+06	3.0986e+06	3.10814e+06	3152541.6236799997	3136565.4067599997	3.04571e+06	3.07984e+06	3.10815e+06
His-Ala-Ser	-	B(i)	-	296.135	2.1891	pos	M+H-H2O	C12H19N5O5	79.6	0	0.14900823303368202	-	0.0175685	837438	813051.3105319998	924943.0843639999	861470.2051680002	837190.1400850002	834929.4485449998	851141	851941	842964	780234	864864.1007450002	803224	793463	783685	759158.4506720002	784279	751182	831368	813084	711525	771059.3127840002	678531	658690	653994	649664	675379.2800810001	653455	653525
N-Docosahexaenoyl Methionine	HMDB0242019	B(ii)	-	514.299	2.2209	pos	M+CH3OH+Na	C27H41NO3S	0	64.8	6.741003296374769	-	0.034797253586400005	1.13962e+06	1.33031e+06	1.21144e+06	1335305.0215200002	1.18856e+06	1.38577e+06	1.29929e+06	1.23775e+06	1.23114e+06	1.31247e+06	1153295.5653799998	1.1479e+06	1.12653e+06	1.11092e+06	1.0807e+06	1.09489e+06	1.09723e+06	1.17057e+06	1.13358e+06	1.09132e+06	1086306.3704600001	589272	655238	606405	631350	606570	616359.7718069999	606730
Ile Leu Lys	-	B(i)	-	373.281	2.2763	pos	M+H	C18H36N4O4	68.9	0	0.735274772848312	-	0.030954464970499997	663228	673334	717593	834755.7827600002	813855	850934	937346.6475629999	920799.6781690001	800957	863220	904541.0927530001	908749	778428	779604	828344	763668.6648520002	787997.2994949998	830844	810574.3655729998	730411	757893	716656	722164	716718	674837.6416270001	722176	716631	750541
Val-Leu-Ser	-	B(i)	-	318.203	2.4508	pos	M+H	C14H27N3O5	61	0	0.7087131346516821	-	0.022482553001299997	999758	1.06233e+06	1.00129e+06	1.1546e+06	1.24549e+06	1.24531e+06	1.34119e+06	1.35857e+06	1.3095e+06	1.3195e+06	1.287e+06	1.36001e+06	1.30805e+06	1.27214e+06	1353054.2180899999	1440539.9728899999	1.28143e+06	1.35247e+06	1.42084e+06	1.35324e+06	1.35881e+06	901010.6791559999	958053.5834299999	908152	908168.4121200001	908166.6062719999	901068	901096.0863620001
Val Val Glu	-	B(i)	-	346.197	2.0378	pos	M+H	C15H27N3O6	77.3	0	0.7934704035239659	-	0.010569009518899998	1.50215e+06	1.54315e+06	1.53449e+06	1876950.9925099998	1957421.7962200001	1957247.2960299999	2314286.8675700002	2.32494e+06	2269447.2258099997	2289804.5935299997	2.31079e+06	2.38554e+06	2.28718e+06	2.17348e+06	2.2466e+06	2371594.1715700002	2.28417e+06	2.21449e+06	2357016.5178799997	2.27751e+06	2.25745e+06	1657738.0814200004	1.66536e+06	1.66537e+06	1.6176e+06	1.6654e+06	1659691.8879799999	1.66536e+06
Prolylhydroxyproline	HMDB0006695	B(i)	-	246.145	2.411	pos	M+NH4	C10H16N2O4	41.3	0	0.41043540672617296	18684-24-7	0.020402982086599998	193774	196154	218114.07271500002	371167	385897.44568400003	391096	475333.40532200004	477326	473429.97008299996	509385.77295600006	513262	557163	516789	489217	530207	583164	606876	558346	597225	562543	564086	323095.92584499996	341420	341388.64779699995	338334	341404	341756	333979
5Alpha-Androstan-17Beta-Ol-3-One Glucosiduronate	HMDB0246662	B(ii)	-	508.289	2.4349	pos	M+ACN+H	C25H38O8	0	58	-3.32678	-	0.0551758777929	168024	188197	170398.82910499998	543446	482666	590521	634554	643408	691933	633569	715945	700247	687831.0699479999	787728.3842409998	677200.2826899999	716169	706274	705872	670871	681696	648931	397866	364323.00871799997	426225	394258.48323899996	397824	363915	391799
N-[2-(1-Methylpyrrolo[2,3-B]Pyridin-3-Yl)Ethyl]-2-Phenylsulfanylacetamide	-	B(i)	-	326.134	2.1493	pos	M+H	C18H19N3OS	71.1	0	4.91614710741235	-	0.0175988238367	597218	610461	584704.3554069999	852961	927752	906704.1288129999	1.03913e+06	944979.4864870001	944232	1.0553e+06	1016382.9568700001	1016599.3335899999	1.06511e+06	969680.3988610001	985304.7155170001	1.02939e+06	968044.1347709999	943125	1.01873e+06	1045145.5013299999	985388.1293860001	816851	817371	825102	831149	825097	825072	787672
Ala-Arg-Ile	-	B(i)	-	359.24	2.2445	pos	M+H	C15H30N6O4	85.3	0	-0.140355	-	0.00792272168007	2.58178e+06	2.78973e+06	2792391.7137599997	2.95708e+06	3.29951e+06	3.18762e+06	3620316.6018300005	3589948.7936699996	3467448.2330099996	3.47226e+06	3.73904e+06	3.50638e+06	3.59165e+06	3.49012e+06	3.78708e+06	3972163.8400800005	3777056.4185099998	3761088.9269999997	4.11476e+06	3.79911e+06	4011095.0411099996	2788920	2.836e+06	2.78895e+06	2.78894e+06	2.78908e+06	2.83288e+06	2.78903e+06
Gly Leu Asp	-	B(i)	-	304.151	2.2604	pos	M+H	C12H21N3O6	67.7	0	0.94819584255263	-	0.00616143857045	831231	806738	900672.5500899998	1.22554e+06	1.22363e+06	1.19249e+06	1.46154e+06	1.47047e+06	1.3824e+06	1471135.2527100001	1.5198e+06	1520937.9125700004	1.48615e+06	1.43163e+06	1.60943e+06	1.62343e+06	1.5955e+06	1.65858e+06	1.77543e+06	1.62561e+06	1.6792e+06	1277909.5746799998	1.2562e+06	1.27187e+06	1.26853e+06	1.26853e+06	1268540.3383799999	1280257.4192899999
His-Pro	HMDB0028893	B(i)	-	253.129	2.3397	pos	M+H	C11H16N4O3	79.7	0	-3.05057	20930-58-9	0.0362744308173	195562	170439	202910.10833699998	305211	343008	297363	385104	392331	409412	469483.87761499995	442831.79325299995	453632.82396400004	472015.95428500004	510853.55211099994	504473.30364700005	579050.4393569999	504948	518003.08449399995	590129	580789.1609520001	573044	405861	404803.19959699997	404856	406837	404915	445358.23871199996	409067
Omega-Hydroxyfinasteride	HMDB0061030	B(ii)	-	416.287	2.3793	pos	M+ACN+H	C22H34N2O3	0	41.2	-9.81342	-	0.005991361953680001	1142372.6617299998	1.1497e+06	1.14691e+06	1.21868e+06	1339952.9552200001	1.30185e+06	1.28781e+06	1.29504e+06	1.19136e+06	1181485.2947200001	1.07708e+06	1.15282e+06	1.10878e+06	1.05426e+06	935607.9877350001	951635	1.04317e+06	956930	882485	1.02747e+06	872226.4601370002	997281	997241.7121690001	997427.7371280001	982232	988649.3917469999	988764	988552.5203209999
Tyr Ile Arg	-	B(i)	-	451.267	2.4508	pos	M+H	C21H34N6O5	61.2	0	1.3600782563889298	-	0.0212649875355	720813	870841.9260280002	785498	777542	779500	781499	740237	851709.6321729998	735941	752076.9300149998	737003	785116.8905890002	741377	615164	710180.4622289998	596957	600662	678388	626764	584227	616136	649119	647679.4869680001	652799.0315779999	652797	675591	628353	647683
2,3-Butanediol Apiosylglucoside	HMDB0033063	B(ii)	-	426.197	2.0298	pos	M+ACN+H	C15H28O11	0	75.5	-1.2833	-	0.0164473440177	878365	898547	893832.1216129998	920104	943759	849270	896107	838812	897261.2916700002	816355	859324	799458.4008770002	931518.1863569999	872134.1179889998	862561	861073	863400	850047	910848	802947	836332	824194	836772	842699	836858.2211689998	868246.0553440001	836791	850023
Fusarin C	HMDB0033337	B(ii)	C19243;_	495.206	2.3634	pos	M+ACN+Na	C23H29NO7	0	57.9	-9.99833	79748-81-5	0.113207	265196	287853	205953	200976	239984.25531399998	245478	152124	161483	166327	164618.26293599998	125853.23751199999	190395	132983	109504	114891	92709.9	116323.97821900001	92827.67679520001	144081	119831	161293	103298.96260299999	115204.67355899999	135367	103975.70865599999	103870	103807	100248
Physalolactone C	HMDB0030142	B(ii)	-	538.252	1.8707	pos	M+NH4	C28H37ClO7	0	43.4	-9.2941	92594-02-0;	0.00798950181015	8273111.325069997	8.64175e+06	8.76132e+06	7323002.866069999	7.08659e+06	7.48759e+06	6363930.0127099985	6.20654e+06	6331824.1293199975	5.19512e+06	5227015.576280002	5197143.965419998	3942052.7316900003	4.38165e+06	4.01827e+06	3267471.1137900013	3.90034e+06	3.78218e+06	2.73238e+06	2.99965e+06	3.4517e+06	4.82175e+06	4.72536e+06	4708788.421159999	4.75069e+06	4760217.5152199995	4.72517e+06	4.72549e+06
Cyclo(L-Phe-L-Pro)	HMDB0250631	B(ii)	_;C11847	489.247	2.2604	pos	2M+H	C14H16N2O2	0	51	-5.5125	3705-26-8;_	0.044680582210499996	530782	414279	513922	596867.4853149999	616281.2968189999	643728.6677689999	609481	582919	611358	649024.8247989999	587774	654944.5485329999	563996	543505	515175.04443400004	513880.73087200004	584414.5513159999	485344	505656.70904600003	504134	471772.75767799997	367443.56264699996	367597	375553.91898899997	367580	362191	395761.52415199997	406445
Met-Val-Asn	-	B(i)	-	363.17	2.4826	pos	M+H	C14H26N4O5S	75.9	0	0.8473296426551109	-	0.0155292782357	724082	341331	400655	892499	1001926.9289200001	831691	1.01814e+06	1.07417e+06	872442	952996.6420979999	972196.8578610001	1024393.5035799999	987144	1.01591e+06	721645	727159.3983550002	1.02253e+06	1021760.1007600001	355120	860924	1.03445e+06	653514	676272	653479	647637	647619.7233899999	653420.5454810001	647556
Ile-Glu-Thr-Asp-Fluoromethyl Ketone	HMDB0253396	B(ii)	-	547.237	2.4905	pos	M+CH3OH+Na	C20H33FN4O9	0	51.9	-2.96397	-	0.0109388337555	6.05743e+06	6.34689e+06	6249322.8172699995	4.51101e+06	4.90578e+06	4.48414e+06	3.85354e+06	4.02798e+06	3679443.3878900004	3.04246e+06	3.1839e+06	3.5135e+06	2.54379e+06	2445793.5975200003	2.73415e+06	2.38423e+06	2131859.4725900004	2197478.9914700002	1976072.4213599998	1.86584e+06	1.88906e+06	3.10314e+06	3.04675e+06	3.03405e+06	3.03679e+06	3.03005e+06	3.03846e+06	2.99045e+06
Benzyloxycarbonyl-Val-Ala-Asp(Ome)-Fluoromethylketone	HMDB0244824	B(ii)	-	468.209	2.006	pos	M+H	C22H30FN3O7	0	42.2	-9.74413	-	0.0227085999351	782142.3004399998	773252.4431779998	766913.6904310002	1013290.3907100001	932394.3530120001	1.01018e+06	1.10068e+06	1.09101e+06	1019697.0550299999	1.04311e+06	1.06378e+06	995910	984258	912604.1878370001	923294.7081719999	890450.5970010002	911661.4215729999	962322	881790.8117040001	880457.5444860002	919674.3884739999	805754	799383	799373	816063.7631399998	759281	806896	799385
Forskolin	HMDB0252457	B(ii)	_;C09076	428.262	2.0776	pos	M+NH4	C22H34O7	0	52.2	-5.64853	66575-29-9;_;	0.0421546120639	62892.6	65689.85634700001	34172.7	201244	212227	230255	244374	287517.71518299996	282843	313092	306419	300360	361958	392362	312648.80426999996	387079	406646	384991	462884.40033599996	428453	486540.58154700004	292708	272831	286460	266310.54700300004	263949	286371	289730
Imidazoleacetic Acid Riboside	HMDB0002331	B(ii)	C05131	291.119	2.1891	pos	M+CH3OH+H	C10H14N2O6	0	61.2	1.73061424233875	29605-99-0	0.012598674236899999	330495	288044	322885	666066	736456	677460	960192	963272.2528629999	940536.8323809999	1.05073e+06	1.0604e+06	1.03111e+06	1012529.5039799999	957354	1.03737e+06	988470.7219690001	914430	1013293.4468700001	947295	950947	935857	615812	618369.9499380001	619220	615843	619229.4177260001	619218	597850
Alanylhydroxyproline	HMDB0028688	B(ii)	-	167.083	2.3159	pos	M+H-2H2O	C8H14N2O4	0	63	8.55842189885443	76400-25-4	0.0440974122514	119132.72871199998	130812	142018	136198	139574.65286099998	152680	143996	141544	161778	168104	164870	160977.00128499998	134225	103501	144159	174528.22770699998	146232	129592.09445799999	154423	170964	180751	69235.1	79937.3	76679.5	77456.9	75578.6	77508.9	77421.2
Glu Phe Pro Leu Ser	-	B(i)	-	592.295	2.0219	pos	M+H	C28H41N5O9	43.9	0	-4.57611	-	0.0117850798055	2.11794e+06	2.12994e+06	2.19846e+06	2.12756e+06	2.09448e+06	2.1529e+06	2.26533e+06	2331063.2782900003	2.18374e+06	2.19343e+06	2.1191e+06	2.21792e+06	2015928.5207200001	1.89027e+06	2.0153e+06	1.84146e+06	1.93897e+06	2038582.9359799998	1.78633e+06	1.85774e+06	1.87222e+06	1934779.4408900002	1.93483e+06	1.94669e+06	1.9467e+06	1931505.1748400002	1.9984e+06	1.94661e+06
1,2-Benzoquinone	HMDB0012133	B(ii)	C02351	126.055	2.0617	pos	M+NH4	C6H4O2	0	56.1	2.6024900783615603	583-63-1	0.060826464829000004	112178	127520.20047000001	119706	130827	113032	112318	122867	116266.52594200001	111296	95812.2	115472.39043800002	99593.9	105229	105177	87436.85253280001	127494	120809.50193299999	117025	146666	132314	153643	128603.98256199999	149817	129743	127741	133222	133119	142544
(3B,16B,20R)-Pregn-5-Ene-3,16,20-Triol 3-Glucoside	HMDB0041331	B(ii)	-	560.317	2.4667	pos	M+ACN+Na	C27H44O8	0	44.5	-5.63132	171828-53-8	0.0559547540453	1.04301e+06	966617	1.15064e+06	1.07628e+06	966696	1038326.0403299999	948983	923621	934376	889328	787362	1001341.7953799999	769365	777072	879892	706358	811778.2429600002	759760.3256770001	757950.0100819998	801334	740436	490281.97111499996	443055.98058000003	411267	443013	454343.20107799995	443613.6541310001	473642
Phe Gln Gln	-	B(i)	-	422.203	2.5145	pos	M+H	C19H27N5O6	58.8	0	-0.220031	-	0.00761191400474	2.65801e+06	2824953.9667700008	2.67791e+06	2.71901e+06	2853522.0370400012	2714993.4073799998	2.85223e+06	2.91437e+06	2.68344e+06	2739397.2804400004	2.7056e+06	2.8732e+06	2.69429e+06	2612153.7384900004	2828742.8341200002	2.92605e+06	2678026.5254599997	2607772.9655400002	2.94831e+06	2.80414e+06	2.70946e+06	1823970.4534599998	1824004.3492299998	1845202.9011099997	1.8019e+06	1818136.6836299999	1824015.5816799998	1808063.9208799999
N-(2,5-Dimethylphenyl)-2-(5-Pyrazin-2-Yl-1,3,4-Oxadiazol-2-Yl)Acetamide	-	B(i)	-	310.129	2.5463	pos	M+H	C16H15N5O2	67.4	0	-3.34628	-	0.00593542822478	421738.98837800004	387588	420236.39290700003	1.2898e+06	1.43239e+06	1.33585e+06	2.46809e+06	2.39649e+06	2261864.1247799997	3.21061e+06	3.41789e+06	3511586.4773199996	5.02637e+06	4710434.214459999	5221957.3217400005	6.47427e+06	6.05509e+06	6.32778e+06	8.77199e+06	8.16494e+06	8368340.871289997	2.73074e+06	2.7613e+06	2.71889e+06	2.72648e+06	2.71889e+06	2.71186e+06	2722445.3327099998
Val Pro Gln	-	B(i)	-	343.198	1.8865	pos	M+H	C15H26N4O5	82.5	0	0.995585473324828	-	0.013541790024399999	1.21454e+06	1.25161e+06	1.27144e+06	1.39983e+06	1.32414e+06	1.46399e+06	1.63015e+06	1.53046e+06	1.5804e+06	1.5691e+06	1537654.1851700004	1494931.1126700004	1.50963e+06	1.41017e+06	1.43981e+06	1472231.7316700001	1.43843e+06	1413715.1105799999	1.39806e+06	1.45316e+06	1.40775e+06	904130	904145	897516.5062899998	904096	898165.1648469998	923467.8986379999	882354.3927120002
Arg-Ala-Leu	-	B(i)	-	359.241	2.0298	pos	M+H	C15H30N6O4	77.8	0	1.1849737226502701	-	0.00548019483279	2315143.1132799997	2.39987e+06	2.46406e+06	2.57447e+06	2.14522e+06	2.51308e+06	1946794.2924900001	1837270.5061299999	2.176e+06	1.8408e+06	1.71991e+06	1.51701e+06	1.44161e+06	1791224.1214400001	1515709.0289200004	1.61823e+06	1888075.8219700002	1748857.7972099998	1724548.3727400003	1.70917e+06	1.78181e+06	1.87285e+06	1.8797e+06	1886233.9731299998	1.90522e+06	1879727.9626200001	1.87964e+06	1886194.4878099998
Val Glu Thr Glu	-	B(i)	-	477.221	2.4905	pos	M+H	C19H32N4O10	56	0	3.09453557788477	-	0.0625894042465	936187	982662	945929.3217290001	785525	910242	820271.7200109998	658253	747955	685491.1393729999	664660	654150	676848	599585	566669	583909	552228	536820	526427	513798	525627	531070	382658	382975	380647	372882	374078	382715	318962
Phe-Gln-His	-	B(i)	-	431.204	2.5065	pos	M+H	C20H26N6O5	39.9	0	0.47995289726889795	-	0.0248086273145	818811	815273.5627850002	735598	725931	783063	730142	619662	723103.9156760002	679495	610114	536014.8391989999	664494	551851	574700	543919	485982.19150600006	569812	439198	426041	485316	384450	358911	358866	358960.7740610001	379517	376499	363392	359056
6-Dimethylaminopurine	HMDB0000473	B(i)	-	164.093	1.9104	pos	M+H	C7H9N5	40.1	0	0.647771232115346	938-55-6	0.0320690495199	198308	201543	203898	166023	160407	167315	152567	148361	157136.14963499998	147506	139063	145990	137741.94513900002	147482	140628	152577	143928	143667	138298	148989.73231300001	147199	101367	101373	102381.40915800001	110496	101366	102390.19002200001	102175
4,5-Dihydroniveusin A	HMDB0032844	B(ii)	-	379.178	1.9661	pos	M+H-H2O	C20H28O8	0	50.1	7.2203194786862195	98204-96-7	0.059761235697599994	387499	320441	344381.71336999995	297218	286158	248315	237145.41988000003	278730	242639.15006500002	194752	200274	178790	221205.67142800003	176869	188324	157962	169204	116390.53475199999	127831	179865	126058	220408	262756.32280900003	262487	262651.32660100004	256755	258750	255785
Thr Ser Val	-	B(i)	-	306.167	2.1573	pos	M+H	C12H23N3O6	84.5	0	2.4014676190089	-	0.0791750476397	8987.56	2821.86	3563.57	52622.323090599995	20045.4	23960.6	24287.5	24019.237438099997	33718.7	27364.8	27510.1	19983.287519999998	23078.4	55709.528033500006	25120.007514099998	24744.897479799998	31866.154071099998	43224.3	17567.3	30607.94628510001	28267.212822900005	108226	100472	87672.86496389999	88218.6	97284.8	104527	100480
Glu Val Arg	-	B(i)	-	385.22	2.1891	pos	M+H-H2O	C16H30N6O6	47	0	1.10263807427598	-	0.019999430818400003	773277	688986	730215	2.14114e+06	2.30678e+06	2.26034e+06	3058147.7145599998	3.05887e+06	3042536.2785900002	3587083.2572699995	3.49716e+06	3472541.8346599997	3970104.4045300004	3.69202e+06	4.02533e+06	4.12465e+06	4.08125e+06	4.18296e+06	4.53883e+06	4402770.6528400015	4.11e+06	2.90551e+06	2.96686e+06	2.96659e+06	3.06649e+06	2.96681e+06	2.94793e+06	2.87967e+06
Leu Ser Asp	-	B(i)	-	334.161	1.8945	pos	M+H	C13H23N3O7	73.3	0	1.6664028363922	-	0.0167141695141	831133	911355	963695	1.29491e+06	1.26946e+06	1.3e+06	1.57636e+06	1634249.4564399999	1.5318e+06	1.82367e+06	1.76011e+06	1.68137e+06	1919485.3127099997	1.93621e+06	1.94831e+06	2.14187e+06	2.04012e+06	2035358.9337400002	2.3037e+06	2.18046e+06	2.25462e+06	1.46183e+06	1.47307e+06	1.43088e+06	1.45227e+06	1.51128e+06	1.47304e+06	1.47298e+06
Ile-Ile-His	-	B(i)	-	382.245	2.2209	pos	M+H	C18H31N5O4	68.1	0	0.960226482158381	-	0.0038200539797	8.99422e+06	9.59716e+06	9376397.051110001	8573706.024430001	8593264.081939999	8.70325e+06	8387570.7138100015	8.12294e+06	8055618.4961899975	7804819.1184399985	7580788.3749899985	7.8253e+06	6.88577e+06	6.82071e+06	6933157.409239999	6.79209e+06	6.88333e+06	6.98182e+06	6.43041e+06	6.46341e+06	6.36699e+06	5.93059e+06	5.8908e+06	5.94069e+06	5.88142e+06	5.93056e+06	5.93053e+06	5.91906e+06
Ile-Ala-Asp	-	B(i)	-	318.166	2.0139	pos	M+H	C13H23N3O6	71.4	0	0.657369983000041	-	0.00611671957657	2.5201e+06	2.67983e+06	2.73637e+06	3.17685e+06	3150867.2470299997	3.18713e+06	3671600.5309300004	3.60535e+06	3.38502e+06	3.4574e+06	3567981.6770599997	3542151.7631900012	3.46805e+06	3.18754e+06	3.3164e+06	3542440.4192199996	3.34978e+06	3.42445e+06	3619984.8527599997	3.32208e+06	3.44413e+06	3.0405e+06	3.06511e+06	3.06376e+06	3.05659e+06	3013673.0594099998	3.06378e+06	3.05661e+06
Arg-Val	HMDB0028722	B(i)	-	256.177	2.1254	pos	M+H-H2O	C11H23N5O3	78.5	0	0.361415852473789	2896-20-0	0.0261099180338	26119.8	30335.868569700004	24507.6	107672.60918900001	111303.70369200001	107987.87008499999	205822	208226	182599	299051	319552	296069.23047199997	526248	507078	533303	720948	646241	706789	989800	893499	957903	357280	347521	350329.72831700003	348130	347559	342607	370249
Cichorioside N	HMDB0302058	B(ii)	-	427.231	2.1811	pos	M+H	C22H34O8	0	67.2	-4.6487	-	0.00812752838124	1.36382e+07	1.40784e+07	1.43015e+07	1.35325e+07	1.38595e+07	13761987.570999999	1.41568e+07	1.36265e+07	1.34481e+07	1.31729e+07	1.32737e+07	1.32179e+07	1.24833e+07	1.22818e+07	1.26928e+07	1.24997e+07	1.26615e+07	1.27276e+07	1.26161e+07	1.26125e+07	1.25998e+07	1.08874e+07	1.10668e+07	1.10671e+07	1.1108e+07	1.1108e+07	1.11079e+07	1.11751e+07
Leu Gly Arg	-	B(i)	-	345.224	2.2209	pos	M+H	C14H28N6O4	42.2	0	-2.75742	-	0.11383288477600001	394666	429205	373774	484072.15273599996	474405	459252.51971499994	500097.78491499997	402074	443351	412173	375898	401175	398340	336889	337790	353651	290307	280023	275538.99026500003	340959	258473.59850599998	149381	195726	223142.36824899996	195848	195757	189486	188745
Gln-Gly-Arg	-	B(i)	-	360.199	2.5145	pos	M+H	C13H25N7O5	73.8	0	0.989147172573094	-	0.0276261449122	3582316.5951300007	3855210.7796699996	3515189.8627400002	4.01514e+06	3915647.9769300004	3916738.1181300003	3.7233e+06	3.81492e+06	3.60385e+06	3528340.4860199997	3556292.4085699995	3.54289e+06	3.31405e+06	3.31499e+06	3.33227e+06	3.05778e+06	3.168e+06	3006568.6560299997	3.11491e+06	3133335.2337700007	3.05042e+06	3.02602e+06	3.14379e+06	3.11989e+06	3282896.2620599996	3.14339e+06	3143902.0904599996	3.03008e+06
Leucyl-Arginine	HMDB0028923	B(ii)	-	288.203	2.2843	pos	M+H	C12H25N5O3	0	72.1	-0.309406	-	0.0887943873933	2075822.7606400002	2.06573e+06	2.03642e+06	2.21585e+06	2.40086e+06	2.47868e+06	2568226.2952400004	2.35111e+06	2.37369e+06	2439213.5743400003	2.2735e+06	2349831.2631200003	2.18005e+06	2.19505e+06	2.23387e+06	2.16902e+06	2.19053e+06	2.20056e+06	2225288.8059400003	2.19289e+06	2054254.0716900001	1.38296e+06	1.59632e+06	1.62465e+06	1.66665e+06	1.5953e+06	1.53776e+06	1.30055e+06
Ethyl L-Lactate	-	B(i)	-	101.06	2.0697	pos	M+H-H2O	C5H10O3	62	0	3.5963110532535603	-	0.0175116089049	162314.00363599998	150188	161681	119814.11123099999	127424.69353599999	115170.77489500001	104020	114978	103039	99519.5	106348	108606	104174.05265299999	91317.62642589999	101919.66875299999	105596	100418	94164.9	99128.4	100671	101643	111155.48250299999	114543	113917	111090.39176099999	108735	111090.13511500001	112230
3-Indolebutyric Acid	HMDB0002096	B(ii)	C11284	186.091	2.205	pos	M+H-H2O	C12H13NO2	0	61.9	0.5127775481563329	133-32-4	0.00941531278123	947203	705260	935587	1.43902e+06	1.54409e+06	1.51152e+06	1.5021e+06	1.4731e+06	1.36698e+06	1.50706e+06	1.44418e+06	1498958	1.20541e+06	1.5848e+06	825787	586992	1.52259e+06	1473240.6910899999	279437	1.33162e+06	1.64772e+06	1.71928e+06	1.72911e+06	1.68237e+06	1728908.1144400004	1.71922e+06	1.71927e+06	1.72532e+06
Glutaminylphenylalanine	HMDB0028804	B(ii)	-	294.144	2.2288	pos	M+H	C14H19N3O4	0	67.5	-3.76487	92327-75-8	0.0285817820023	44861.6	27528	87316.82860950001	82845.2	99645	46937.59796680001	124767.14580999999	126747.44559100001	144019	165998.48959100002	193253	191730	235221.42791799997	181433	239237.85574600002	294819	217873	255104.57531500002	386001	330229	335868	148803.09089000002	150349	148807	150355.72041900002	140296.85176199998	154409	148805.97338900002
Phenylalanyl-Gamma-Glutamate	HMDB0029009	B(ii)	-	294.146	1.9741	pos	M+H	C14H19N3O4	0	66	2.9859141757425802	-	0.0162555	723414.9302460002	758044	815132	878058.2321459998	936083	906387.9722590001	1.0648e+06	1.07251e+06	1.08287e+06	1079001.7325600001	1048864.4307799998	1033851.7293700001	1.02819e+06	1.04582e+06	963767.1746870001	1.01306e+06	1036337.4087299999	979562	1.03659e+06	971086.5057229999	1.01794e+06	582985	584180	584193	584178	558756	584195	581753
Quinolacetic Acid	HMDB0240257	B(ii)	-	201.075	2.0219	pos	M+CH3OH+H	C8H8O4	0	43	-7.60512	55604-87-0	0.0353297278276	374778.25487199996	354121	397344	295120	360894	315860	371984	376256	411592	362447.00670100003	394429	403123	408111.57754699996	393998	407453	446545	420192	460434.39911999996	497569.58665699995	463710.07420699997	506283.32474300003	537336	580239	594168	594303	588066	586871	595523
Hypaconine	-	B(i)	-	487.3	2.5065	pos	M+NH4	C24H39NO8	48.2	0	-3.51983	-	0.046403752023599996	2992052	3.0646e+06	3048456.2263599997	1769789.5431099997	1.98139e+06	1976682.8598599997	1.31262e+06	1.38893e+06	1.24057e+06	997192.2913870001	1.01251e+06	1.05828e+06	768010	856696.8754560002	825328.1914359998	729284.3866409998	727156	678033	598619	692675.5960390001	622142	914431	1046455.8714299999	1.0303e+06	1.04622e+06	1030236.4525700001	1.04596e+06	1.01811e+06
Aspartame	HMDB0001894	B(i)	C11045	295.129	2.5622	pos	M+H	C14H18N2O5	50.3	0	0.7624546186280671	22839-47-0	0.031227506834299996	719154.9950090002	648112	790405	793415.8934279998	911767	795043	989059.9682969999	1.05072e+06	923058	986009.1227569999	1039569.6027299999	1074875.9073700001	1012553.6379999999	887192.7325319998	1033126.8917299999	1.00603e+06	876272	957073	1.05164e+06	916135	963615.2933299999	554915.2569329999	571111	560121	560180	516741	560118	554992
Picumast	HMDB0256542	B(ii)	-	458.224	2.5542	pos	M+NH4	C25H29ClN2O3	0	40.5	7.0224324148105	-	0.0186357926077	5.73701e+06	6438352.827330003	6.02667e+06	3.93663e+06	3546518.8352699997	3.6705e+06	3029221.9089200012	2681499.0970900003	2.84308e+06	2.54625e+06	2.30365e+06	2.4281e+06	2099810.6790400003	2.17455e+06	2.17082e+06	2.0501e+06	2.15861e+06	1.91452e+06	1.90908e+06	1.96162e+06	1759062.5504299996	2.28238e+06	2.33318e+06	2.35161e+06	2401827.8206700003	2351725.2075400003	2.35162e+06	2.27754e+06
Leu Pro Gln	-	B(i)	-	357.214	2.6973	pos	M+H	C16H28N4O5	74.8	0	0.8440792586530591	-	0.0027305751674799998	3.87432e+07	4.07432e+07	4.00154e+07	3.87279e+07	3.84897e+07	3.89825e+07	3.88487e+07	3.81414e+07	3.78631e+07	3.7856e+07	3.59065e+07	3.58562e+07	3.43031e+07	3.445e+07	3.4529e+07	3.36994e+07	3.4425e+07	3.35445e+07	3.3707e+07	3.36446e+07	3.25575e+07	2.51783e+07	2.52703e+07	2.53633e+07	2.51793e+07	2.52715e+07	2.52494e+07	2.51781e+07
Pantothenic Acid	HMDB0000210;HMDB0250782;PW_C000136	B(i)	C00864;_	220.118	2.6973	pos	M+H	C9H17NO5	95.6	0	0.538746513335092	79-83-4;_	0.0169092795062	1292474.6930799999	1.39013e+06	1.30766e+06	993919	1.00419e+06	1017479.1240600001	857402	874671	910128.9367760001	827226	820014	795613	816096	767815	769272.5918640002	742021	771730	749031.2939619998	744812	745902	766035	1.04409e+06	1.05494e+06	1.0499e+06	1.05497e+06	1049898.3138700002	1054972.5222200002	1.00593e+06
Leu Val Asp	-	B(i)	-	346.198	2.7052	pos	M+H	C15H27N3O6	50.9	0	0.8695553093404721	-	0.0197973835701	2.16643e+06	2.16615e+06	2.09507e+06	2.4276e+06	2.37425e+06	2.49514e+06	2565899.3045099997	2.42613e+06	2.56411e+06	2589041.3314400003	2454048.5062599997	2.40325e+06	2507131.4399200003	2.41459e+06	2.60038e+06	2.46184e+06	2.59805e+06	2.56216e+06	2.55485e+06	2.55655e+06	2.43861e+06	2.08439e+06	2.22376e+06	2159234.7086099996	2.16288e+06	2.16698e+06	2.19652e+06	2.15921e+06
Kynostatin 227	HMDB0253838	B(ii)	-	696.295	2.7052	pos	M+H	C35H45N5O6S2	0	43	8.968105099207039	-	0.044002326389800006	441694	510491.77800500003	571574.5861300001	984751.8960969999	863419	1.03887e+06	1.41069e+06	1215192.8113799999	1.32393e+06	1.81272e+06	1.67147e+06	1.6562e+06	2.17394e+06	2.38588e+06	2.21119e+06	2.50537e+06	2.77584e+06	2.61965e+06	2.87268e+06	2.99519e+06	2.62156e+06	1.35445e+06	1.35423e+06	1.35429e+06	1.40711e+06	1330969.7117899999	1.3313e+06	1.21514e+06
Phaseolotoxin	HMDB0301841	B(ii)	C08440	534.232	2.5861	pos	M+NH4	C14H33N10O7PS	0	44	-2.40267	62249-77-8;_	0.0336660954667	2.37478e+06	1915215.4985200001	2.11766e+06	1.52599e+06	1.57526e+06	1.47557e+06	993835.4241950001	1.18922e+06	887135.7614780002	679905.1171489999	698272	709042	469442	412158	424971	272359	277363	245166.77162600003	149247	105037.97730700001	146100	859916	872873.4602030001	880520.0213360002	873346	825329	872920.0739729998	805488.1765770002
Met Pro Ser	-	B(i)	-	334.144	2.6417	pos	M+H	C13H23N3O5S	61.6	0	1.1810360689061101	-	0.050317490620300005	300581	115798.84676300001	87976.9	620248	602474	586350	689816	665537	604639	746891	572848.9386819999	672236	720776	965968.8345120001	415606	334595.73708600004	926306	749766.5819090002	114880	708079.5452640002	835215	283781	335527.47074699996	303848	314662	303961	303927	308094
1-[7-(Dimethylamino)-3,5-Dihydro-2H-1,4-Benzoxazepin-4-Yl]-3-Methoxypropan-1-One	-	B(i)	-	279.168	2.6099	pos	M+H	C15H22N2O3	42.2	0	-7.53747	-	0.0401129513483	200745	253756.20823299998	217436	167470	200627.50876300002	217856.06453099998	117338.69209400001	159187	149629	186017	161060	131626.64905799998	160608	138463.17553900002	134315	127300.47343599999	114703	127404.58923599999	157271	138633.22865799998	143522.65235299998	162343.39759500002	158856	162654	167871	179611.37309500005	167721	168286.63917100002
2-[4-(Dimethylamino)Phenyl]-N-(2-Methylphenyl)Imidazo[1,2-A]Pyrimidin-3-Amine	-	B(i)	-	344.188	2.5542	pos	M+H	C21H21N5	61.2	0	2.03824795436995	-	0.0451169062053	639331	871783	587096	785941	728222	758132	787723	759582	792551	791535	756603	810063	696698	816297	672278.9198810001	633744	717698	637947	602792	688890	648328	676999.9621939999	684121	770977.5679479998	738338	719986	732954	733145.0477270002
Destruxin E	HMDB0251067	B(ii)	-	593.342	2.6019	pos	M+	C29H47N5O8	0	58.3	-1.13908	-	0.016963993064700002	4569805.3277199995	4.34219e+06	4.94448e+06	3933844.8304199995	3765922.3661599997	3814343.4913199996	3503640.4959199997	3.46013e+06	3.34216e+06	3.04126e+06	3.17597e+06	3.15011e+06	2.63528e+06	2.94822e+06	2.90097e+06	2851658.7911099996	2.89064e+06	2.72771e+06	2.57229e+06	2.77486e+06	2.59931e+06	2.60341e+06	2.65096e+06	2650721.2099599997	2.65079e+06	2.63157e+06	2.65066e+06	2.53158e+06
Leu Glu Ala	-	B(i)	-	332.182	2.7052	pos	M+H	C14H25N3O6	65.7	0	1.41115994816001	-	0.0128090179844	732533	739346	719631	726866	779426.2321149998	774715	800086	766279.2905819998	741294	769462	721617	765666	708670	674238	752651	744927	689859.3504229999	768636.7787850002	740086	713873	679488	781888	794684	763492	773497	773637.0977729999	783771.2375170002	773611.5341619998
Ala Ile Ala	-	B(i)	-	274.177	2.6496	pos	M+H	C12H23N3O4	51	0	1.6911982595465902	-	0.029028226622700003	796128	865823.0337290001	880853	960387	896487	960054	1.07772e+06	949351.9085889999	1049997.6975200002	1.12803e+06	1059326.6383200001	994393.6590469999	1.10624e+06	1.10731e+06	1.10276e+06	1.12106e+06	1179720.5463100001	1.13122e+06	1.1881e+06	1.25703e+06	1.1609e+06	966499	1.03408e+06	1040898.0393700001	1041178.3077100001	1.05528e+06	1.028e+06	1.00594e+06
Arg-Gly-Ile	-	B(i)	-	345.224	2.6496	pos	M+H	C14H28N6O4	71	0	-0.612662	-	0.0512106299051	571773	708074	603628	672950	471441	605970	600644	413728	577702	502945	494115.94933900004	449466	408975	525549	472511	437932	511480.85453500005	447777.14003599994	399056.94338400004	477363	441907	405276	476728	466312	453403.46094300004	447802.24187299993	466454	454151
Arg-Phe	HMDB0028716	B(i)	-	322.188	2.6973	pos	M+H	C15H23N5O3	80.9	0	1.08170129225827	2047-13-4	0.018533470196599997	2.93508e+06	2.91962e+06	3.05782e+06	2.55241e+06	2439117.7354200003	2.43547e+06	2.13715e+06	2.13514e+06	2.10195e+06	1.98554e+06	1965757.9051400002	1.90774e+06	1.76325e+06	1813952.8424099998	1.79253e+06	1.73189e+06	1.7799e+06	1719332.4631599996	1.78401e+06	1.68961e+06	1641960.4868100001	2028773.4545200001	2044628.0197700001	2.11979e+06	2014247.7732799998	2002155.7660700001	2.04421e+06	2.04414e+06
Withaferin A	HMDB0259897	B(ii)	C08841;_	493.252	2.6973	pos	M+Na	C28H38O6	0	40.2	-8.98553	5119-48-2;_;	0.0360328	119448.39939600001	94683.4	119729.78614000001	378526	410135	395317	675799	610186	644817.5732979999	932220.3465639999	910002.6197040001	851615	1.27571e+06	1326953.8833899999	1278823.3257600002	1.62567e+06	1.64762e+06	1.5462e+06	2.0189e+06	1971546.5947200002	2.02853e+06	788979.4375989998	850364	863141	880673	828441	862820	862704.3564159998
Epitiostanol	HMDB0251866	B(ii)	C12694;_	311.184	2.7052	pos	M+Na-H2O	C19H30OS	0	40.2	9.62297747644399	2363-58-8;_	0.0429094838891	1030571.5466100001	1.15814e+06	944299	784955.7262060002	757825.4736960002	730065	557561	568126.2010819999	557822	533909	502248	516346.63745200005	386452	401168	389935	306061	297649	295735	245998.16381199998	238881	232957	411026	387514	443149.02971800003	425075.79229099996	425072	425015	405059
Ala-Gln-Tyr	-	B(i)	-	381.177	2.5622	pos	M+H	C17H24N4O6	57.4	0	1.2729749269088602	-	0.0712778465743	187060	713263	192958	371805	314122	461172.90735500003	340887	309765	323519	397875	271609	357976	280225	355142	270931	253123	286408	303058	297416.81278000004	239953.63685399998	289136.25754699996	188399	195770	214640	218412.59100500002	214670	191527	184243
Val Tyr Asp	-	B(i)	-	396.178	2.5781	pos	M+H	C18H25N3O7	58.2	0	2.36447880602747	-	0.030162726685299998	488841.89909399993	443805	592965	552720	569525	581572.9580529999	550288	636169	506519.25984799996	545463	567193	655829	553438	530570.3008140001	601586.2649640001	592307	565197	675517	682568.8442810001	642076	667597	512770.73762299994	515688.7655930001	552827	512828	512815	512758.00418900006	534587
Asn Leu	-	B(i)	-	246.145	2.5861	pos	M+H	C10H19N3O4	88.8	0	0.418367471010331	-	0.0191083850885	1388183.9962799998	1.3809e+06	1445212.4376100001	1747653.7930299996	1.93504e+06	1776750.7742599999	2050017.0370200002	2193010.6353599997	1.8706e+06	2.00154e+06	2231967.3407400004	2.22128e+06	2119982.9531099997	1.85583e+06	2.12775e+06	2159750.0416599996	1944797.8272099998	2.18193e+06	2.10867e+06	1963197.5769599997	2.12127e+06	1.27743e+06	1.27746e+06	1.33146e+06	1.27748e+06	1.26315e+06	1.25758e+06	1.26831e+06
Phe-Ala	HMDB0028988	B(i)	-	237.123	2.6417	pos	M+H	C12H16N2O3	74.7	0	0.211445993129883	3918-87-4	0.017815244555799997	729922	874424.8665860002	715134	994754.3373520001	896732.0077219999	957829.4450569999	1058450.8458399998	940777	1.08966e+06	1.02627e+06	988308	979704.6185459999	971987	1.05745e+06	1012948.0248100001	1.0068e+06	1.07849e+06	1002198.6394100001	985567	1.11648e+06	1003956.0049299999	827063	838045	834718.0229399998	833922	809138	834028	800178.7434319998
Thr Asp Val	-	B(i)	-	334.161	2.6655	pos	M+H	C13H23N3O7	45.6	0	0.593841704725213	-	0.0449936904124	171974	255698.86533499998	255520	318111	271675	221330	368656	327379	414402	460404	379449	402130	415387.55154699995	415307	470076	436366	490189	533455	533811	539685.5954649999	457822	371020	400597	408839.88812899997	432707	403918.83861700003	408571	400440
1-Hydroxyisoquinoline	HMDB0243900	B(i)	C06324	146.06	2.6417	pos	M+H	C9H7NO	85.5	0	0.285645049511609	-	0.06195108123530001	2262.92	4715.61	0	0	0	3828.63	0	0	9874.05	3665.32	4284.95	1623.06	1353.26	3163.4	6373.27	0	2805.41	0	3732.44	5312.93	1873.01	81032.8	83732.79671980001	83763.1	85245.8	83705.44334510001	82079.1	70402.6
Tyr-Val	HMDB0029118	B(i)	-	281.15	2.6417	pos	M+H	C14H20N2O4	44.8	0	0.3212442170952	-	0.005773663577779999	7.25637e+06	8289654.7254800005	7714086.438310001	8.06191e+06	7376643.7730600005	7.99783e+06	7.92866e+06	7.38637e+06	8.02466e+06	7.621e+06	7064055.2872399995	7028607.069960001	6841693.5229699975	7179479.168060001	6.96145e+06	6.65999e+06	7.15644e+06	6.82497e+06	6.59811e+06	6.92792e+06	6.59449e+06	5.8665e+06	5.94061e+06	5.88769e+06	5.93054e+06	5.86859e+06	5.93162e+06	5.86641e+06
Ile Phe Arg	-	B(i)	-	435.272	2.7052	pos	M+H	C21H34N6O4	78.8	0	1.52968731362993	-	0.014295966402100001	5.80386e+06	6.25532e+06	5.89131e+06	5.20965e+06	4904120.661069999	5.01854e+06	4.55156e+06	4.38044e+06	4.74983e+06	4039367.8981699995	3.88729e+06	3868768.1664699996	3.54691e+06	3.70195e+06	3545975.1304699997	3.41339e+06	3582206.0744300005	3.45419e+06	3.38619e+06	3.33635e+06	3284204.2549799997	4488365.785069998	4.6409e+06	4.5502e+06	4.5284e+06	4.55979e+06	4.53272e+06	4430394.147530002
Arg-Val-Ile	-	B(i)	-	387.272	2.737	pos	M+H	C17H34N6O4	83.3	0	0.929199445048057	-	0.00827608438112	2350286.5400400003	2.26651e+06	2.36001e+06	2.37058e+06	2.32502e+06	2.39262e+06	2389240.4907400003	2.31451e+06	2291389.6430900004	2.27042e+06	2.14332e+06	2.08707e+06	1.93926e+06	2.06197e+06	2097368.0729099996	2.01374e+06	2.11967e+06	2.01302e+06	2090419.2411900002	2.11129e+06	2.03594e+06	1.9632e+06	1.99226e+06	1.99501e+06	1.97888e+06	1997369.1673599998	2016296.2229900002	1994380.5108599998
Leu Leu Arg	-	B(i)	-	401.288	2.6099	pos	M+H	C18H36N6O4	53.5	0	1.44574186774805	-	0.00834361235075	2699499.0188599997	2.62546e+06	2852047.5139599997	2942148.2132200007	3.05143e+06	2.8018e+06	2.92195e+06	3011316.7285599997	2.85249e+06	2747265.5473700003	2.83035e+06	2.88059e+06	2.71461e+06	2.70678e+06	2.76119e+06	2.59476e+06	2709691.5095599997	2.69814e+06	2.80633e+06	2.66817e+06	2632396.5611099997	2.99185e+06	3.05986e+06	2.99164e+06	3.01119e+06	2.99184e+06	3.01372e+06	2991919.1036799997
Cns-1102	-	B(i)	-	304.182	2.6576	pos	M+H	C20H21N3	64.4	0	2.7098663357829498	-	0.019818256178400002	3.93158e+07	4.3781e+07	3.95318e+07	3.3555e+07	3.02306e+07	3.29663e+07	2.96354e+07	2.60975e+07	2.93319e+07	2.73604e+07	2.42753e+07	2.4861e+07	2.28921e+07	2.54514e+07	2.34103e+07	2.22907e+07	2.52481e+07	2.23672e+07	2.25215e+07	2.44006e+07	2.1672e+07	1.89005e+07	1.99408e+07	1.99391e+07	1.99411e+07	1.99423e+07	1.9884e+07	1.95634e+07
Pro-Gln-His	-	B(i)	-	381.189	2.6576	pos	M+H	C16H24N6O5	91.1	0	1.25104712958399	-	0.0197506508898	1.88412e+07	2.01891e+07	1.83845e+07	1.55804e+07	1.44109e+07	1.50891e+07	1.40545e+07	1.299e+07	1.39967e+07	1.25139e+07	1.17638e+07	1.22168e+07	1.14526e+07	1.19871e+07	1.13533e+07	1.12614e+07	12127818	1.0996e+07	1.1525e+07	1.15022e+07	1.07242e+07	9.71559e+06	1.01419e+07	9.90313e+06	9.71851e+06	9523308.637360001	9.80755e+06	9.71539e+06
Delta-Valerolactone	HMDB0250981	B(i)	C02240	101.06	2.7292	pos	M+H	C5H8O2	42	0	4.149610665346811	542-28-9;_	0.0257123044117	97281.7	118103	98620.2	80617.92151989999	74508.3	85125.4	62807.37540780001	61751.3	75322.23486849999	67197.3	65685.78731619999	60332.7	59340.855854199996	54538.182890100004	66178.9	65563.5	57033.408126999995	58768.52911819999	69783.61210269999	68267.2	65056.65369959999	123966.51525999999	126809.53715799999	133927	125501.39004000001	125492	126819	125517
Leu-Arg-Tyr	-	B(i)	-	451.267	2.5781	pos	M+H	C21H34N6O5	46.7	0	1.25595709098236	-	0.0463015692445	392739	280866	339094	383940	399121.53019699996	351500	376259	419707.07837199996	345667	304833	349872	391941	366248	343908	352589.3028420001	330092	304458	313609	351107	313563	280698.60964499996	340539.38307399995	303028	295863.50004699995	312226	302249	312062	311558
Ala Leu	-	B(i)	-	203.139	2.6734	pos	M+H	C9H18N2O3	51.4	0	0.7450593676218871	-	0.009104599349450002	2467299.1264400003	2636526.1047799997	2.49326e+06	3.37229e+06	3.2297e+06	3407791.3500900012	3.86944e+06	3.54687e+06	3797020.6205800003	3967350.2424699995	3740831.3938300004	3.59934e+06	3.8249e+06	3994280.7669800003	3951370.9700300004	3878999.0904900003	4197019.5607400015	3.91372e+06	4.1415e+06	4.2338e+06	4.06814e+06	3.15219e+06	3.1793e+06	3.20402e+06	3.16829e+06	3.15458e+06	3.17031e+06	3.11049e+06
Gly-Gln-Ile	-	B(i)	-	317.182	2.7132	pos	M+H	C13H24N4O5	67	0	0.407556619253202	-	0.0337091496615	1958691.6734900002	1782274.7820400004	2.0508e+06	2.07523e+06	2.17428e+06	2029082.7768299999	2.10898e+06	2.20753e+06	2.10824e+06	2.20636e+06	2.08133e+06	2.237e+06	2.14684e+06	2.15825e+06	2.2546e+06	2219703.6414099997	2.29988e+06	2.46561e+06	2.35573e+06	2282130.1230599997	2.32793e+06	1.79402e+06	1.70174e+06	1.70163e+06	1.67755e+06	1.6426e+06	1.68451e+06	1791567.2828099998
Metocurine	HMDB0015429	B(ii)	C07919	670.389	2.6417	pos	M+NH4	C40H48N2O6+2	0	46.9	6.83187414356501	5152-30-7	0.036613456172800006	1952524.4649200002	2280327.6047900002	1.73502e+06	1.32002e+06	1.11547e+06	1.25226e+06	1.16994e+06	824059	1.10943e+06	959245	647797	596795	549758	714049	547058.6561479999	507465	647300	446150	332689	470667.19031800004	469389	1207606.7514799999	1.23281e+06	1.23276e+06	1262045.6921899999	1.20928e+06	1232826.0103799999	1.1222e+06
2-Hydroxycampholonic Acid	HMDB0301821	B(ii)	-	218.139	2.6973	pos	M+NH4	C10H16O4	0	43.5	3.3568639174678303	-	0.013307386891700001	5.29274e+06	5.69069e+06	5.39669e+06	4613692.484180002	4364881.213769998	4.6585e+06	4.04118e+06	3.76394e+06	3.93268e+06	3.74362e+06	3.47969e+06	3.43556e+06	3.20598e+06	3.33135e+06	3377038.4906099997	3.16694e+06	3193969.4679900007	2.93329e+06	2961078.3909299998	3.02799e+06	2836404.5400400013	3664914.9402900003	3764520.4516199995	3.82186e+06	3774357.0101900003	3.79492e+06	3.79495e+06	3.76061e+06
N-(1,3-Benzothiazol-2-Yl)-1-(3-Fluorobenzoyl)Piperidine-4-Carboxamide	-	B(i)	-	384.115	2.6973	pos	M+H	C20H18FN3O2S	57.5	0	-5.80848	-	0.0380792306034	519047	583318	545220.7214340001	424340.89243899996	389093	402635	378467	344614	378348	325126.78194699995	349017	326549	309164	376889.25480399997	325269	310185	344809	321994	357870	323384	320322	380614	380605.79724600003	385978	349463.65517600003	385919	395848	380668
Trp Asn	-	B(i)	-	319.14	2.5542	pos	M+H	C15H18N4O4	82.4	0	0.9942747948943961	-	0.0105437	480806.21352399996	374213	499731.27611000004	494348.95714300004	586540	493670	417710	462852.61610100005	387460	330311	328816	330147	201769.86892100002	190419	187960	107669	146738	131726.74688299999	70450.5	64669.129225699995	76925.2	287427.42917899997	284506	284495	282919.72924899997	277530	282904.93736700004	283158
Val Phe Arg	-	B(i)	-	421.256	2.5781	pos	M+H	C20H32N6O4	74.1	0	1.31405666510526	-	0.013930183912200002	2.09922e+06	1915732.0325099998	2057736.7840099998	2.14653e+06	2.6185e+06	2.21884e+06	2.4221e+06	2.72059e+06	2148096.9071299997	2.40107e+06	2.48686e+06	2.58629e+06	2.41735e+06	2062100.9689900002	2.60915e+06	2.39443e+06	2.12564e+06	2.42355e+06	2.38276e+06	2.11576e+06	2338219.6479700003	1987837.9571200002	2.01129e+06	2.05222e+06	2.0284e+06	1.99152e+06	2.01136e+06	2060623.1360799999
Pro-Arg	HMDB0029011	B(i)	-	272.172	2.6258	pos	M+H	C11H21N5O3	42.6	0	0.383831136259448	-	0.036470392418699996	1.322e+06	1534256.0205899999	1393893.0223299998	1.87447e+06	1741568.1721700004	1.96902e+06	2.0677e+06	1902899.2285900002	2.12445e+06	2.32287e+06	2.3301e+06	2.29964e+06	2523580.2491099997	2.69202e+06	2.73025e+06	2874508.9054400013	3.03664e+06	2.87723e+06	3.23753e+06	3271455.7815400013	3086693.3210400008	2049179.9693099998	2.14581e+06	2.11777e+06	2.11784e+06	2.11802e+06	2075719.1712099998	1.92225e+06
5'-Carboxy-Gamma-Chromanol	HMDB0012799	B(ii)	-	613.368	2.6417	pos	2M+H	C18H26O4	0	47.5	-9.08617	1221262-11-8	0.0184931338585	924070.9799370001	863553	831805.7231810002	910138	780450	954742.0038879999	1.07268e+06	880477	1.12517e+06	1.0731e+06	934734	802537	986900.7675540001	1127181.6069399999	910993.4688889999	1.07877e+06	1.24901e+06	941330	983091	1.15037e+06	1088186.1744799998	1.39805e+06	1.41286e+06	1.41275e+06	1398538.3571799998	1.39814e+06	1412790.3262399996	1.33998e+06
Gln Val Gln	-	B(i)	-	374.204	2.7052	pos	M+H	C15H27N5O6	45.8	0	0.33231713350014297	-	0.0160010526401	3668345.4352300004	3.99416e+06	3788487.5154800005	3631982.1870699995	3.46556e+06	3.47187e+06	3.34167e+06	3.14037e+06	3.10573e+06	3.25611e+06	3.09768e+06	3071641.3705700007	3.19861e+06	3192454.0110400002	3.12763e+06	3.09636e+06	3.23095e+06	3159102.2314400002	3387460.2522299998	3.36103e+06	3.26583e+06	2.82646e+06	2.82856e+06	2.80681e+06	2.82658e+06	2.71649e+06	2.82665e+06	2.75415e+06
Leu Pro Ala	-	B(i)	-	300.192	2.745	pos	M+H	C14H25N3O4	72.1	0	0.39516570941671403	-	0.013315721461200001	3.48847e+06	3.69004e+06	3.61101e+06	4.00346e+06	3.78137e+06	3924709.1063599996	4.41901e+06	4.16723e+06	4.22149e+06	4.46171e+06	4.18917e+06	4174452.6744199996	4.1321e+06	4.27101e+06	4.20731e+06	4.28671e+06	4.43337e+06	4270217.159969999	4.4249e+06	4.55787e+06	4.31198e+06	3765775.2105199997	3.72508e+06	3780638.5338199995	3.77391e+06	3.77374e+06	3.75665e+06	3.64e+06
Lysyllysine	HMDB0028956	B(ii)	-	316.234	2.7688	pos	M+ACN+H	C12H26N4O3	0	42.9	0.459997351210801	13184-13-9	0.0121305554069	1.09228e+06	1172853.8140200002	1.10922e+06	2.13225e+06	2.11638e+06	2.07456e+06	2989732.8143599997	2811428.3199400003	2.84845e+06	3.1118e+06	3.10077e+06	3.01042e+06	3.17521e+06	3.1534e+06	3226709.7587099997	3189044.7862400007	3.29865e+06	3.17819e+06	3.41257e+06	3.42559e+06	3.39328e+06	2.04167e+06	2079183.7263900002	2.11567e+06	2058020.1145400002	2.07105e+06	2.06119e+06	2044979.7045200001
Val Asp Gly Thr Ile	-	B(i)	-	504.267	2.7847	pos	M+H	C21H37N5O9	43.2	0	0.872154507788486	-	0.0486760396323	1.35106e+06	1.24952e+06	1.25389e+06	1.29898e+06	1203007.1126700002	1.23419e+06	1.37676e+06	1347114.0685299998	1.30171e+06	1.29311e+06	1.24639e+06	1199199.5590000001	1.20376e+06	1.23604e+06	1.14299e+06	1374199.7760700001	1.20565e+06	1.19131e+06	1.39405e+06	1.31483e+06	1.21568e+06	1010119.4810200001	1010601.9959399999	994407	1.07827e+06	911905	994750.3217799999	1.01075e+06
Thr-His	HMDB0029063	B(i)	-	256.116	2.8484	pos	M+	C10H16N4O4	36.8	0	-5.83296	55831-93-1	0.03975082369130001	0	0	0	12167.6	3603.54	4363.073197600002	15453.8	20613.153585099997	11166.5	21781.4	22614.6	21026.8	32861.481897900005	35297.2	38483.18311509999	51658.7	47546.800304000004	42405.271142699996	58697.838799599995	67600.7	55105.92628969999	70933.3	71960.5	70961.35059850001	71936.14507150001	68291.6	77662.2	70950.5
Pro-Pro	HMDB0011180	B(i)	-	195.113	2.8564	pos	M+H-H2O	C10H16N2O3	55.4	0	0.776955276207785	20488-28-2	0.0127148353516	216855	223335	227113.83526700002	174983	167413	179496.17531400005	177945	149578.43951199998	150093	152563	160234.66155999998	135984	152908	147949	149382	166623	136778.33809900002	154386.11693299998	158972	171649.21456400002	155696.82016600002	184352	177997	184363	184364	183375	184362	182875.81763499998
Lys Leu His Glu	-	B(i)	-	526.299	2.9597	pos	M+H	C23H39N7O7	45	0	1.5975334497721498	-	0.021879518284900003	2.7222e+06	2.77692e+06	3.13749e+06	2.34774e+06	2.26429e+06	2.39193e+06	2.17623e+06	2036889.5460599998	2.09241e+06	1.8753e+06	1856579.4875299998	1.8547e+06	1.65103e+06	1.61906e+06	1.72196e+06	1.64499e+06	1.57558e+06	1.59073e+06	1.55531e+06	1.52661e+06	1.58744e+06	1.23847e+06	1288687.7099799998	1301000.9165100001	1.25725e+06	1.3174e+06	1301040.1754299998	1.30095e+06
N-Cycloheptyl-1-(1-Ethylimidazol-4-Yl)Sulfonylpiperidine-3-Carboxamide	-	B(i)	-	383.21	2.8007	pos	M+H	C18H30N4O3S	75.5	0	-1.9488	-	0.059396955449800004	253848	230410	241264	319735	271700.03432399995	323725	270148.93531100004	292947	193880	221784	204912	246848.48098000002	185882	183373.47666800002	183795.73878699998	203332	211565	155687	184632	140509	129017	281644	271897.05981999997	264036	231636	271607	265203	265609.77828200004
3-Methyl-N-[(3-Morpholin-4-Yloxolan-3-Yl)Methyl]Imidazole-4-Carboxamide	-	B(i)	-	295.176	2.8404	pos	M+H	C14H22N4O3	73.3	0	-0.806123	-	0.0595602996756	24315.1	7820.53	52337.7	84965	72615.6	65874.8	81677.7	105458	106362.13663200001	96376	107675.79028900001	94589.9	115512	94443.7	122831	148957	117680	124401	145493	121659	148103	335487.06308600004	294285	288507	294255	294446	288369	281981
Ingenol 3-Angelate	LMFA07010911	B(i)	-	453.224	2.8564	pos	M+Na	C25H34O6	63.2	0	-0.62041	0	0.0696923964426	478942	184754	187744	257003	299551	270093	158354	110392	111923	78931.2	33083.7	77070.3	59054.11427409999	56971.90280319999	32253.7	22788	60057.05519990001	18299.222186900002	43371.1	92908.2	48271.5	328594	310922	351257.35514400003	310951	278691	310695	311005
Leu Thr Glu	-	B(i)	-	362.192	2.8723	pos	M+H	C15H27N3O7	47.5	0	0.757709559931239	-	0.0128155631934	473944	431497	515842	727184	756303.2445149998	725330.8094319998	1.01631e+06	963478	919601	1.11528e+06	1.06519e+06	1.07275e+06	1.1797e+06	1.2011e+06	1.15457e+06	1.21614e+06	1260593.7480799998	1.23478e+06	1.36975e+06	1293824.7859200002	1.31059e+06	984702.7840870001	970797	976058	969462	945565.5976059999	976025.1211239999	977599
Indole-3-Carboxaldehyde	HMDB0029737	B(i)	C08493	146.06	2.9359	pos	M+H	C9H7NO	95.8	0	-0.00937858	487-89-8	0.0296261158281	500713	437065	509649	349311.48832199996	321458	334083	237051	227759.64332800003	228326.60437600003	156275	163838	154694	108259.78534000002	117679	106788	72421.7	88608.8	85091.4	55629.5	65787.4	67115.6	190609	190592	190608	175657	190597	190608	188782
2,8-Quinolinediol	HMDB0240311	B(i)	C06342	162.055	2.7609	pos	M+H	C9H7NO2	80.9	0	0.135937613001049	15450-76-7	0.029388676556199998	208938	186811	196508	207587	186376.12686400002	191919	156960	144106	152175.55973699995	156509	129625	145422	132923	154251	115455	107133	151496.90725999998	148735	97174.04119650001	150655	158857	211803.66053199998	222742	228318	221916	220207.48592600002	232310.49615300001	219984
Ala-Ile-Lys	-	B(i)	-	331.234	2.8404	pos	M+H	C15H30N4O4	55.8	0	0.544447482342226	-	0.035920344463499995	216311.84915300002	252102.51569600002	228559.19438000003	158593	125463	148186	73698	70887.2	71510.73366789999	60288.8	51764.2	71006.60606410001	59972.1	48204.63113040001	45995.2	70735.8	63040.02878080001	46788.5	54759.216642499996	42390.934207599996	42831.791255699995	325919	323356	294588.01093600004	325356	327965	322274	322230
Psychosine Sulfate	HMDB0013046	B(ii)	C02744;_	559.321	2.8404	pos	M+NH4	C24H47NO10S	0	54.6	-8.83469	-;_;	0.04806348822769999	1.10261e+06	1.20189e+06	1.05887e+06	967777.8912190001	898454.5702889998	904970.2410709999	882821	817393	779366.5947949998	564060	674792.9213340001	599285	442984	477751	537324	417358	441025	413624	329166	306640	320921.34800500004	514199	479563.26001599996	513764	513928.98704399995	454051	485983.1604680001	513881
Thr-Ser-Leu	-	B(i)	-	320.182	2.8484	pos	M+H	C13H25N3O6	55.3	0	0.208198889139989	-	0.0264825104545	541252.9842279999	568343	574007	619573	496076	593845	640535	578515	546306	583474	580293	578458	562324	525991.0123010001	568162	546946.0071180001	604027	571006.1067369999	584338	643550	520407.98906899994	511716	516137.29432600003	512572.76713199995	511632.86317799997	516143	549246	511696
Folinic Acid	HMDB0001562;HMDB0247218;HMDB0001562	B(i)	C03479	474.174	2.745	pos	M+H	C20H23N7O7	50.9	0	1.73863302794346	1958/5/9;68538-85-2	0.0362622153271	427736	526562	464655	400848	341400.59979899996	405044.57268499996	373228	255534	267488	281572	281843.58434400003	321339	357280	369946	257431	241729	365216	298205.81666300003	222403	347145	321234	437254.19177299994	437284.2810189999	456579.4139310001	437296	403378	432366.1607890001	432413
Pro Asn Asp	-	B(i)	-	345.142	2.7927	pos	M+H	C13H20N4O7	82.3	0	4.5222838909587	-	0.007481521530939999	778757	827033	775836	782932	689328	728507	722032	637329	681146.8841029999	696755	665610	659207.9947970001	639443	629309	614241.0212279999	599136	667386	530769	595969	630012	545818	541499	544734	537797	548721	548610	541543	541512.6249520001
Ala-Tyr	HMDB0028699	B(i)	-	253.118	2.8245	pos	M+H	C12H16N2O4	60.5	0	0.404743914601007	3061-88-9	0.0105566355821	511232	552534	496289	926917	914792	868832.0307280001	1.11842e+06	1120157.7406799998	1.04436e+06	1.22754e+06	1.16273e+06	1195534.1040700001	1.21659e+06	1.16303e+06	1.28161e+06	1.25922e+06	1.21995e+06	1.18981e+06	1.29107e+06	1.2438e+06	1.27589e+06	852304	865959	836241	845043	852315	852336	849208.9548180002
Pa(6 Keto-Pgf1Alpha/22:2(13Z,16Z))	HMDB0265787	B(ii)	-	881.486	2.7768	pos	M+K	C45H79O12P	0	52.7	-9.88744	-	0.0203741361427	968189	1.03275e+06	1.05925e+06	2.33547e+06	2.133e+06	2.03848e+06	2.32455e+06	2229142.0665700003	2.71078e+06	2.25384e+06	2.38285e+06	2.31813e+06	2165949.2258599997	2.11917e+06	2.31441e+06	2.1962e+06	1.87055e+06	2.27256e+06	2.10814e+06	2.17621e+06	1.96905e+06	2.3328e+06	2.22357e+06	2.30356e+06	2.36348e+06	2.26772e+06	2.33672e+06	2.30876e+06
Ala Gln Ile	-	B(i)	-	331.198	2.9042	pos	M+H	C14H26N4O5	74.6	0	0.442050651333149	-	0.013250659269900001	2.77516e+06	2.63316e+06	2.87199e+06	3.35856e+06	3.16597e+06	3.27647e+06	3.62307e+06	3.50004e+06	3.41625e+06	3.49411e+06	3.63576e+06	3581474.8884199997	3.46255e+06	3449563.1211300013	3592764.5496300007	3633993.3273099996	3.6011e+06	3621007.0546800005	3706161.3217800003	3.55164e+06	3.59427e+06	2730752.7867099997	2.75112e+06	2742822.2867799997	2.69641e+06	2.6963e+06	2.69628e+06	2.64689e+06
Pgp(Txb2/A-17:0)	HMDB0274512	B(ii)	-	895.476	2.9517	pos	M+H-2H2O	C43H80O17P2	0	43.5	3.06345311238157	-	0.0192921874173	1.67559e+06	1.54135e+06	1.76767e+06	3.09095e+06	2.85049e+06	3.2434e+06	3.47263e+06	3.14333e+06	3.39464e+06	3.01303e+06	3255328.6469099997	3.0142e+06	2.60263e+06	2.58817e+06	2.72365e+06	2.45344e+06	2511169.1128700003	2.52296e+06	2342232.2725400003	2.29438e+06	2.3434e+06	2751078.9035799997	2713629.4632900003	2795984.7393099996	2.80527e+06	2.75173e+06	2.64901e+06	2.72645e+06
Val-Pro-Asp-Pro-Arg	HMDB0244421	B(ii)	-	565.311	2.9676	pos	M+H-H2O	C25H42N8O8	0	55	2.7914894946427595	-	0.08578741954610002	155346	112045.89886900001	133518	390783	297537	317519	288608	353059	350870	390265	348006	347648	332645	335999	322383	337531	290191.07216700003	319792	292490	293100	278692	349672	358196	355576.8401739999	287179	349295	358467.38047699997	385650
Glu-Pro-Lys	-	B(i)	-	395.192	2.8883	pos	M+Na	C16H28N4O6	35.8	0	6.55403019081404	-	0.0205229	370926.26414499996	336491	319096	430402.58450299996	408837.09621399996	413201	485147	413065	421022.82050900004	434925.89020900003	475908	494567	447469	494239	524799.9376760001	589112	591339	497200.51073999994	580837	540737	523238.65501499997	355835	356610	370802	348237	351477	351555	356437
Strophanthidin Semicarbazide	-	B(i)	-	462.257	2.9042	pos	M+H	C24H35N3O6	47.6	0	-6.8717	-	0.015318029138499998	1.55871e+07	1.58567e+07	1.59532e+07	1.22156e+07	1.18109e+07	1.22569e+07	1.06817e+07	1.06412e+07	1.05957e+07	9.70729e+06	9.69827e+06	9.66348e+06	9.69475e+06	9343268.208110001	9.10119e+06	9.7477e+06	9.75912e+06	9.44869e+06	9.79978e+06	9.85234e+06	9.52528e+06	1.12719e+07	1.1272e+07	1.16255e+07	1.12134e+07	11142825	1.10882e+07	1.1273e+07
Leu Val	-	B(i)	-	231.17	2.8643	pos	M+H	C11H22N2O3	58.5	0	0.315859830763357	-	0.00533989166173	4062688.3577300003	4118423.0274199997	4.20757e+06	4.14768e+06	4124817.3488300005	4096898.2362800003	4.31315e+06	4.29865e+06	4268990.427069998	4.22621e+06	4159387.3621900002	4088108.6606699997	4.09745e+06	4028297.8418099997	4.1568e+06	4.05207e+06	4.0591e+06	4.11052e+06	4.26061e+06	4.18094e+06	4143885.8715699995	2.91743e+06	2.89357e+06	2887431.9199599996	2.89356e+06	2.86451e+06	2.89357e+06	2.89265e+06
Serotonin	HMDB0000259;PW_C000178	B(i)	C00780	159.092	2.9359	pos	M+H-H2O	C10H12N2O	80.5	0	0.221648670384147	50-67-9	0.0153620120447	208996	201880	210795	143441	142739	143683	99828.1	95313.6	98051.2	74815.9	72593.9	74060.2	44264.1	57792.771130400004	53538.644525699994	41866.6	39888.483998100004	40745.681194699995	25363.1	33873.5	21373.5	77771.49061749999	79655.36015010001	76443.8	77735.1	77767.7	76379.2	76361.7
D-(+)-Tryptophan	HMDB0013609	B(i)	C00525	205.097	2.9359	pos	M+H	C11H12N2O2	98.6	0	0.306091320176615	153-94-6	0.007075978672869999	8.39683e+06	8667278.133760003	8863359.188269999	6.0546e+06	5.86139e+06	6.16563e+06	4.23052e+06	4.06843e+06	4.10719e+06	3048659.4111900013	3.04977e+06	3.02662e+06	2.096e+06	2.22094e+06	2075561.5062799999	1.46177e+06	1.66024e+06	1654530.2975700004	1.09601e+06	1.20321e+06	1.17071e+06	3270658.0342099997	3.27852e+06	3.27852e+06	3.23049e+06	3.27853e+06	3270637.5405599996	3.22685e+06
Feruloylputrescine	HMDB0033463	B(i)	C10497	265.155	2.8324	pos	M+H	C14H20N2O3	77.8	0	-0.0125155	501-13-3	0.0324429214505	197131	138002	161412	205231	192334.86046700002	176988	184755	179472	150856.21185599998	158701	141596	170826	118733	142274.99413099998	124059	103825	148225	139470	58382.122895099994	149061	163327	196968	203772	196422	190590	205593	198816	187985.87651099998
Tyr-Lys-Leu	-	B(i)	-	445.242	2.8404	pos	M+Na	C21H34N4O5	36.2	0	-0.198978	-	0.0270883423819	1156258.5253899998	1.2823e+06	1.18519e+06	988522	927987	1.03904e+06	953511	955905	950941.2361989999	887725	884253.4684479998	878530.8409770002	814398	846229	863680.8497299999	848143	868867	889748.9007790001	787576	811724	814374	585571	562775.9322640001	562988	571210	547481	594180	571226
Leu-Leu-Ser	-	B(i)	-	332.218	2.9122	pos	M+H	C15H29N3O5	51.7	0	0.37045369086879903	-	0.013033906557200001	3.27992e+06	3252875.8417700008	3.44427e+06	2884484.3725400013	2.65729e+06	2875828.5424900013	2.70616e+06	2.65968e+06	2.61013e+06	2.45881e+06	2.41538e+06	2.40743e+06	2.31266e+06	2336236.5723900003	2.27686e+06	2.30776e+06	2327742.2240299997	2.28444e+06	2.39505e+06	2.235e+06	2.2278e+06	1.72048e+06	1.684e+06	1.69024e+06	1.68229e+06	1.68842e+06	1.64544e+06	1.68019e+06
Glu-Gln-Ile	-	B(i)	-	389.203	2.9359	pos	M+H	C16H28N4O7	63.7	0	0.83949764918213	-	0.027127058703799996	727851.7398529998	695106	760030.3981239998	643649	643160	682501	613513	606500	616279.8739380001	486133	522526	504600	446739.13402600004	491394.28749300004	475598	439982	444967	418198	449990	448309.38605900004	471189	419167.32224099996	410934	398872.54419499997	394443	404617.75346599997	405031	385815
5-(2-Nitroprop-1-Enyl)-1,3-Benzodioxole	-	B(i)	-	208.06	2.7688	pos	M+H	C10H9NO4	48.9	0	0.554858119070067	-	0.0313511547455	67782	71073	78228.2	97440.49216339999	105956.90776900001	98071.9	103344	75179	73347.2	73703.7	76964	80189.8	72967.4	86757.1	45329.1	39009.2	78342.69882110001	74742.1	27481.8	79610.7	92185	119597	123118	120278	130839.96269100001	125302	121595	121584
Ethyl 2-Amino-3-(4-Hydroxyphenyl)Propanoate	HMDB0253924	B(i)	-	210.113	2.9756	pos	M+H	C11H15NO3	95.6	0	0.155448727428074	-	0.00819516875622	3.05735e+06	3.01213e+06	3.07136e+06	3462666.2564300005	3.48689e+06	3.52361e+06	3.87693e+06	3.80904e+06	3.82121e+06	3.97948e+06	3921678.5649099997	3828743.3466199995	3834836.9553900003	3.86188e+06	3774389.2395900004	3901472.6792300004	3.88503e+06	3.71941e+06	3918773.0121199996	3.87495e+06	3753526.9170699995	2.81184e+06	2.79137e+06	2.81187e+06	2.75949e+06	2.83302e+06	2.80443e+06	2.8119e+06
Gln Phe	-	B(i)	-	294.145	2.8324	pos	M+H	C14H19N3O4	72.7	0	-0.502395	-	0.0186821	468604	450561.60803299997	451889	610201	568628	626488	623656	643827	602801	539380	573150	512524.55697700003	412126.29202399997	431036.70625200006	432138.71261499997	411028	408383	441307.47766599996	366777	425280	385794	354217	350915.09657600004	346907	354191	354239	358597	338642.28364499996
Gamma-Glu-Leu	HMDB0011171	B(i)	-	261.144	2.8404	pos	M+H	C11H20N2O5	60.5	0	0.0046446586260641	2566-39-4	0.031187745817299998	634821	650880	646472	1099340.8682600001	1.16799e+06	1.0761e+06	1.51338e+06	1.59793e+06	1468607.4791899999	1.61738e+06	1.57468e+06	1.62421e+06	1.6687e+06	1.63832e+06	1.62198e+06	1.71395e+06	1.6817e+06	1.67203e+06	1.77727e+06	1734658.2205400001	1.71848e+06	1.25449e+06	1.18263e+06	1.18438e+06	1.12788e+06	1.18221e+06	1.19687e+06	1.19686e+06
Isovitexin 2''-(6'''-(E)-P-Coumaroylglucoside)	HMDB0301977	B(ii)	-	741.204	2.9042	pos	M+H	C36H36O17	0	55.8	2.07633183894619	-	0.0636736062098	0	0	0	0	0	0	0	0	0	0	0	0	0	0	0	0	0	0	0	0	0	876177.0699209998	858648	876174	727416	876720.7876370002	856178	867407.7454819998
2-{2-Oxo-2-[4-(1H-Pyrrol-1-Yl)Piperidino]Ethoxy}Acetic Acid	-	B(i)	-	267.134	2.9439	pos	M+H	C13H18N2O4	50.6	0	-0.0182525	-	0.024964645462199998	348778.17343699996	368484	368480	421683	431939.80122299993	478839	597092	575642.8650079999	492755.40761800006	559671	563180	534191.3983840001	515521.67143199994	563446	517419	518116.59088100004	521291.34285200003	562190	638423.3343430001	564929.3267890001	590000	407802.11996700004	408004	407462	410216	407532.59575100004	431141	397348
Dilept	HMDB0251364	B(ii)	-	445.23	2.745	pos	M+CH3OH+Na	C21H30N2O5	0	67.8	-2.24394	-	0.0153738	790698	1.07804e+06	921677	798696	742023	788922	700485.6135890001	723900	692732	700378	702216	659020.8768409999	685150	668044.3406819999	641778	662269	685315	617831	626492.2492760001	631108	553414	446506	466719	447640	451532.44415500003	447631.42362200003	451548	449790
6Beta-Hydroxydexbudesonide	HMDB0259512	B(ii)	-	464.261	2.8165	pos	M+NH4	C25H34O7	0	60.7	-6.69776	-	0.0181036237515	670815	716582	743152	1.37452e+06	1.3219e+06	1.17876e+06	1.79293e+06	1.69567e+06	1800301.0561799996	2604150.9556299997	2.39129e+06	2.29883e+06	3.13424e+06	3.35147e+06	3.3074e+06	3906178.1868800004	4121193.8686599997	3.91441e+06	4.80131e+06	4913656.523519998	4.72975e+06	2.36363e+06	2.36376e+06	2.36382e+06	2.38477e+06	2.42507e+06	2.38478e+06	2.28344e+06
Hovenine A	HMDB0030200	B(ii)	-	487.324	2.8245	pos	M+H	C27H42N4O4	0	42	-7.28808	52309-78-1	0.045227072522400005	641881	632381	709344	610450.4683739999	679624	692986.9499199999	552904	496269	446077.45741000003	474507	425855	428169	310543	348680	354060	324624.23082399997	248274.07559499997	292651	284145	231400	252260	588006.4476119999	586924	598014	578103	538544	621823	563231
1,4-Pentanediamine, N4-(5-(Hexyloxy)-6-Methoxy-4-Methyl-8-Quinolinyl)-	HMDB0259906	B(ii)	-	415.303	2.8643	pos	M+ACN+H	C22H35N3O2	0	42.4	-9.47597	-	0.00928673782166	304124	282786	246072	1.19281e+06	1.1217e+06	1131706.6307299999	1.67653e+06	1.7158e+06	1.76341e+06	1.89943e+06	1.89288e+06	1.8137e+06	1.99092e+06	2041322.0072299999	2105642.3009099998	2.10603e+06	2.19605e+06	2.14564e+06	2.19257e+06	2185189.5868900004	2.18683e+06	1.4038e+06	1.4057e+06	1.41191e+06	1.38143e+06	1.393e+06	1381182.1774600002	1.40995e+06
5'-Deoxy-5'-Methylthioadenosine	HMDB0001173	B(i)	C00170	298.097	2.8803	pos	M+H	C11H15N5O3S	67.9	0	0.598456925593985	2457-80-9	0.103475	420986.98625300004	395579.30594299996	323937	99182.6	104184	124948	48606.1	41759.289873199996	46913.63053380001	16515	27152.5	30081.287397099997	27730.747433700002	25315.910401400004	11314.2	0	0	0	0	0	0	39870.669160800004	32704.209819800002	46349.79539030001	41309.247227900014	37694.4	40541.8	41324.4
Lamalbid	-	B(i)	-	405.137	2.8883	pos	M+H-H2O	C17H26O12	38	0	-4.37952	-	0.110922	0	0	0	0	91.76087700049999	0	0	0	0	0	0	0	0	0	0	0	0	0	0	0	0	85536.7	90361.6	77882.2	109836.21428800002	90586.99782939999	86252.13610820001	85749
Dicrocin	HMDB0002353	B(ii)	-	716.29	2.9201	pos	M+ACN+Na	C32H44O14	0	46.4	1.84059477917571	57710-64-2	0.0233273367191	2273527.9196900004	2525892.3426200002	2.53241e+06	2.49829e+06	2.32091e+06	2.40531e+06	2388881.7261900003	2219681.5394200003	2.30287e+06	2158335.8870900003	2204741.9815599998	2.00016e+06	1.94229e+06	1.99963e+06	1933449.2553299998	1855321.3379900001	1.8582e+06	1.77839e+06	1.96737e+06	1807813.4972700002	1669246.1432299996	1.7629e+06	1.75391e+06	1843423.0604299998	1.73014e+06	1.7351e+06	1.73504e+06	1727297.5659400001
Leu Ile Glu	-	B(i)	-	374.229	2.9439	pos	M+H	C17H31N3O6	47.7	0	0.319716428415778	-	0.028274456817799998	906546.7958399999	890736.1156290001	1.0313e+06	1.00316e+06	1029143.3234299999	1030519.3005799999	1.07092e+06	1.1161e+06	1.20247e+06	1.08246e+06	1.1254e+06	1.12857e+06	1136398.3748299999	1.10476e+06	1.13786e+06	1.13437e+06	1066103.9065399999	1111068.3190600001	1157682.4329799998	1.09168e+06	1.06106e+06	830831	830695	822464	822313.2466439998	886719	822416	822504.7454670002
Pgp(6 Keto-Pgf1Alpha/A-13:0)	HMDB0274295	B(ii)	-	938.441	2.9042	pos	M+ACN+Na	C39H72O17P2	0	49.1	1.20206584861295	-	0.039662810723699995	867390.7421299998	270026	276259	630777	718890.7135739998	583861.8522600001	292190	326002	246269.73946399998	83080.10545560003	126814	60980.2	38180.478707199996	156202.58870999998	0	0	91923.6	92387.64619249999	0	35736.6	60303.8	701233	647624	658986	647772	685244	623668.6460930001	647953
Pyroglutamylisoleucylarginine	-	B(i)	-	399.236	2.8245	pos	M+H	C17H30N6O5	69.1	0	1.44166623673261	-	0.00844640278071	1.39202e+06	1368743.1065200001	1.32375e+06	3.34701e+06	3293047.0496900002	3313217.7294900008	4.37165e+06	4.25714e+06	4.13798e+06	4866062.184280002	4670275.818940002	4.64865e+06	4970322.867269998	4.98821e+06	5.21169e+06	5.48452e+06	5.46006e+06	5525612.966659999	5833795.0965800015	5.74204e+06	5915575.316480001	3.47071e+06	3.40772e+06	3.40773e+06	3.38023e+06	3.40769e+06	3.40776e+06	3.43742e+06
Humilin B	-	B(i)	-	537.243	2.8723	pos	M+H-2H2O	C31H40O10	48	0	-9.6478	-	0.012740136966799999	89664.95556239998	68165	48231.8	444545	334932	370469	679386	619105	607554.9702770001	1000189.5933700001	860307	780087	1.29507e+06	1.52812e+06	1.1281e+06	1345792.4701200002	1.72565e+06	1.72084e+06	1.31412e+06	1831247.9915200002	2.12917e+06	710641	734423.3664810002	715327	722540	715436.9112699998	706914	722679.0300060002
Ergocornine	HMDB0251906	B(ii)	C09162;_	544.289	2.928	pos	M+H-H2O	C31H39N5O5	0	43.6	-5.27982	564-36-3;_	0.010419311464600001	2.07147e+07	2.07351e+07	2.15564e+07	1.79907e+07	1.73606e+07	1.77569e+07	1.60727e+07	1.57708e+07	1.65677e+07	1.40069e+07	1.42238e+07	1.40169e+07	1.22666e+07	1.29029e+07	1.27498e+07	1.23163e+07	1.2112e+07	1.17187e+07	1.19993e+07	1.15729e+07	1.15181e+07	1.34625e+07	1.35189e+07	1.35069e+07	1.34624e+07	1.35356e+07	1.34625e+07	1.31296e+07
Hexazinone	HMDB0253153	B(i)	C10926	285.192	2.8883	pos	M+CH3OH+H	C12H20N4O2	44.9	0	-0.14421	51235-04-2;_	0.0349867741951	158167	155700	150029	156073	157941.49788699998	163068	107409.76446199999	122743.26046800001	128088.48291099998	122715	132292	108741.40171300001	123041	77083.8	122344	96936.8	93830.1	88602.50868010001	85195.6	106052	82943.3	200152	211385	211392	219999.17938800002	211361	198877	207659
Pro-Ile-His	-	B(i)	-	366.214	2.928	pos	M+H	C17H27N5O4	39.1	0	0.406860912193925	-	0.013828086429299998	736084	814377.3646590002	803441	924665.9225430001	836709	892909	883571	906138	831173.4926359998	918985.3079290001	983748	1.00345e+06	967142.3164100001	1079796.2708700001	995435	1.0665e+06	1.096e+06	1100039.1299700001	1.21433e+06	1.13608e+06	1.16393e+06	758554.7037600002	763577.3411689998	763580	758504	772190	787351	758534.9394520002
3-Methyl-5-Oxo-5-(4-Toluidino)Pentanoic Acid	-	B(i)	-	236.128	2.9439	pos	M+H	C13H17NO3	71.2	0	0.21716717323679502	-	0.0191591233915	92347.4	91187	91485.63583039999	149911	142802.10583800002	158216	196776.71496500002	171211	188430	207645	201801	201025	216218	227101.40816999998	229627	236905	233555	242776	245753.22563200002	241129	233907.83635100003	63126.1	65418.9	65977.84755240001	65972.1	63582.99467380001	65977.8	65972.8
Niveusin C	HMDB0034474	B(ii)	C09517	378.17	2.9836	pos	M+	C20H26O7	0	41.2	5.6888813868062105	75680-27-2	0.0269728230508	58111.3	0	0	124625.68988499999	162196	114014.95748900001	132916	228683	123028	193524	236665	242106	195927	320856	114092.55873499998	138971	340662.22825100005	269370	50177.9	259666.61898600002	292160.08277399995	135880.90188800002	139243	136009	130198	130697	131053	130659.86886700001
Gln-Thr-Phe	-	B(i)	-	395.193	2.9836	pos	M+H	C18H26N4O6	66.1	0	0.14658860674500798	-	0.024213029784499997	762476.7491840002	817775	811317.5796350002	838579	812643	847267	860948	820183.3874369998	825951	791996	833487	748643.2788600002	764204	770762	777701	755356	853778	787588	784307	852921	856182	426220	409713	426252	421671.92847600003	401176	426290	426326.83518600004
Deoxyspergualin	HMDB0243514	B(ii)	-	387.297	3.0389	pos	M+	C17H37N7O3	0	44.5	2.41762059056463	-	0.16154544175899999	0	75722.3	18488.6	138338	105310	137673	173029	166341	150059	160307	156623	173942	183032	188162	177969	196004	210234	154870	242006	247765	184760	112218	92244	100136.91251699999	67726.5	91650.56095310001	114333	102707
3,4-Methylenedioxy-Alpha-Pyrrolidinopropiophenone	-	B(i)	-	265.155	3.1502	pos	M+NH4	C14H17NO3	37.3	0	-0.312867	-	0.0183180097947	1321941.6895299999	1267290.9050399999	1.2843e+06	1303088.6385299999	1.33228e+06	1.27296e+06	1.37601e+06	1.33407e+06	1.34618e+06	1276654.8081399999	1.25703e+06	1271358.4907200001	1.26967e+06	1.27298e+06	1.20611e+06	1.24256e+06	1.28349e+06	1.23982e+06	1.21685e+06	1286316.5405899999	1.22187e+06	1.0826e+06	1078828.1933600002	1.09626e+06	1.07561e+06	1.07561e+06	1.10281e+06	1.04101e+06
Pro Ala Ile	-	B(i)	-	300.192	3.2218	pos	M+H	C14H25N3O4	56.4	0	0.18819361405390098	-	0.00219195970677	2042631.7123900002	2.05634e+06	2.18421e+06	2.37298e+06	2.39852e+06	2.38443e+06	2.56578e+06	2.58486e+06	2.54927e+06	2.64198e+06	2579897.7809099997	2.61294e+06	2679927.8747099997	2568126.8931299997	2.67099e+06	2.80766e+06	2.66937e+06	2.70715e+06	2.94447e+06	2.86236e+06	2.7531e+06	1.73012e+06	1730149.6292700004	1.72522e+06	1.73013e+06	1.7202e+06	1727355.0824799999	1.73012e+06
Chloroxuron	-;HMDB0250129	B(i)	C19075;_	291.086	3.2852	pos	M+H	C15H15ClN2O2	49.9	0	-10.6008	1982-47-4;_	0.0167839479222	557.3	769.6038460660001	121.15751222899999	65.8486	270.539	632.2155097469999	187.539	245.381	217.36254865900003	0	260.659	184.93620243700002	140.13	281.467	200.794	145.971	752.531	60.8487	182.33773261099998	156.093	71.9666	1.29018e+06	1.33758e+06	1.29035e+06	1274468.4938100001	1.27486e+06	1.29037e+06	1.28037e+06
Desglucocheirotoxin	HMDB0034362	B(ii)	-	533.272	3.023	pos	M+H-H2O	C29H42O10	0	72.6	-3.98315	5822-57-1	0.10839	168699.48181199998	308847.56784499995	30841.763430799998	186898	238233	239022	188595	249751	247472	171985	132944	205925	136632	89493.8	149335.54501600002	166304	151667	211786	48322.21300819999	178506	156720	134211.61840799998	164464	128174.01611099999	120420.47083800001	128729.03610299999	144640.69926199998	128741
Gln-Tyr-Ile	-	B(i)	-	423.224	3.2456	pos	M+H	C20H30N4O6	35.9	0	-0.0171469	-	0.00864385469835	8.98429e+06	9.19907e+06	9.37585e+06	7687608.1272800015	7679322.3279300025	7.85698e+06	7.02577e+06	6.94603e+06	7049659.130410003	6.20665e+06	6.12327e+06	6.30303e+06	5.40036e+06	5.41367e+06	5624348.248869998	5316593.4650300015	5.23747e+06	5.15332e+06	4958849.9499699995	5022588.670609999	4.84661e+06	5.73804e+06	5.80735e+06	5738061.199030003	5.66304e+06	5721027.7945099985	5.66546e+06	5738079.6963800015
Pro Arg Tyr	-	B(i)	-	435.236	3.2456	pos	M+H	C20H30N6O5	86.4	0	0.9692651084058871	-	0.010414187091299999	6708395.616769997	6.93576e+06	7.09737e+06	5.24128e+06	5.37088e+06	5.27042e+06	4.49335e+06	4.38857e+06	4.52253e+06	3503970.1541800005	3.44885e+06	3558300.6993699996	2.76921e+06	2.84218e+06	2.75537e+06	2.29472e+06	2.40809e+06	2.29504e+06	1.92636e+06	2.06099e+06	1779694.9699400002	2.95048e+06	2.95049e+06	2950409.7532599997	2943743.5685799997	2.86577e+06	2938350.6384799997	2938329.2543900013
Cyclo(D-Trp-D-Asp-Pro-D-Val-Leu)	HMDB0249361	B(ii)	-	665.326	3.0549	pos	M+CH3OH+Na	C31H42N6O7	0	53.8	-1.36114	-	0.683182	1.19206e+06	1.3128e+06	1.13912e+06	306501	228529.08801999997	397781.63907800004	71345	0	151045.41166800002	0	0	0	0	0	0	0	0	0	0	0	0	33853.2	33920.3	34308.3	0	33619.709989999996	0	33849.3
Pyropheophorbide A	HMDB0256993	B(ii)	C18064;_	589.284	3.1343	pos	M+CH3OH+Na	C33H34N4O3	0	40	9.79134838156427	-;_	0.0188701059591	483354	440812.55918000004	517842	834698	788138	837421	895706	944078.5716680001	880064.9343719998	685066	808565	784626	595627.9503680001	642439	657201.5988439999	618730.1571140001	592679	542477	386152	494344	474642.9435979999	732430	732497	740407	740552	740571	772004	732655
1-Cyclohexyl-3-(2-Fluorobenzyl)Urea	-	B(i)	-	273.14	3.1422	pos	M+Na	C14H19FN2O	40.1	0	9.595680933082779	-	0.0270519985058	637315	659233	706829	582493	496958.11035699997	491419.21231400006	437500	404897.68245900003	407566	394953	338387.60635300004	382274	297616.69560700003	321609.92066999996	340753	297160	324931	244268.52399400002	282323.54751199996	267392	265466	426048	425988	431352	425852	430684	431365	398965
20-Cooh-Leukotriene E4	HMDB0012634	B(ii)	-	502.251	3.1422	pos	M+CH3OH+H	C23H35NO7S	0	40	8.857741488957439	_;	0.0188777392983	898786	826794	897726	694265.5123770001	760477	787626	596021	571469	663306	488694	516689.56495100004	549367	483997.65177299996	431221.94752700004	456468.09153100004	460913	355981	401952	403267	320233	347168.28415799997	346996	338815.56197800004	334467	341485	334600	338918	326726
Ouabain	HMDB0015224	B(ii)	C01443;_	639.3	3.2138	pos	M+CH3OH+Na	C29H44O12	0	57.9	1.73885726675017	630-60-4;_;	0.037229233201900004	1.39191e+06	1.34121e+06	1246370.9960100001	883398	823582	925930	620839	638816	583003	503481	508432.41078000003	560573.7029970001	513941	469928.2472270001	397426	530615.3424109999	453683	457944.24934700003	577109	363038	482373	1.81637e+06	2.00361e+06	1.83844e+06	1.81614e+06	1.81607e+06	1816069.6054599998	1838436.9081599999
Oleandomycin	HMDB0255932	B(ii)	C01946;_	692.399	3.0628	pos	M+Na-H2O	C35H61NO12	0	72.9	-0.0580775	3922-90-5;_;	0.024670921365400004	2.71447e+06	2.92507e+06	2883986.8366900007	2408254.3251400003	2097095.1448099997	2.21622e+06	1.75837e+06	1705531.9757299996	2055630.2069299999	1587042.1736299999	1.46508e+06	1.47922e+06	1150649.2964299999	1.2815e+06	1.1937e+06	1.09882e+06	1089120.0323700001	981339	1.03076e+06	1.02447e+06	918652	1.53517e+06	1.64489e+06	1.64449e+06	1.62911e+06	1.64459e+06	1644567.3390799996	1.62807e+06
Cilengitide	HMDB0250242	B(ii)	-	627.263	2.9756	pos	M+K	C27H40N8O7	0	46.5	-3.50415	-	0.054737535912899996	1.96134e+06	1615795.3412600001	1906479.8144599998	916151.8335790001	1.01973e+06	1062067.4217100001	480374	662463	652529	391504	390415	493921	310049	288590.53987399995	367127.85978400003	300152	268149	311090	319352	265531	232948.78404899998	796049	781373	796073	701408.8612609999	846446.2317359998	781304	780993
Bergaptol-O-Glucopyranoside	-	B(i)	-	365.085	3.2297	pos	M+H	C17H16O9	51.3	0	-5.71163	-	0.0244750631149	0	0	0	0	0	0	0	0	0	0	0	0	0	0	0	0	0	0	0	0	0	208388	217754	208392	208370	208377	220042	208383
Leu-Pro-Arg	-	B(i)	-	385.255	3.2613	pos	M+H	C17H32N6O4	56.5	0	-1.57983	-	0.0056243440982299995	4.60167e+06	4.69323e+06	4.72797e+06	3.77182e+06	3.79534e+06	3.75351e+06	3485269.6548800007	3543500.1532699997	3.42178e+06	3247414.9183900002	3.03768e+06	3189157.4510000013	2.90889e+06	3.00872e+06	2.97563e+06	2841248.6359200007	2.92003e+06	2.88226e+06	2.84381e+06	2.93834e+06	2800907.3807900003	3147624.0896900008	3162974.0751900002	3105670.2297400013	3.14759e+06	3.13547e+06	3.13548e+06	3.13554e+06
Glu-Lys-Leu	-	B(i)	-	371.229	3.2852	pos	M+H-H2O	C17H32N4O6	46.8	0	0.24917727704533	-	0.0168162707223	497434	522663	488360.77133500006	910820	979041.0509370001	954716	1.16049e+06	1.16338e+06	1.12376e+06	1.22723e+06	1.18562e+06	1.22278e+06	1.1778e+06	1.11854e+06	1.18488e+06	1.13731e+06	1.20193e+06	1.15543e+06	1150089.2072700001	1.13481e+06	1.18879e+06	762014.2861850002	732867.5768350002	762080	773295	750284	762051	755390
Glu Phe	-	B(i)	-	295.129	2.9836	pos	M+H	C14H18N2O5	86.9	0	0.415068397730164	-	0.013100196637600002	197717	176135	149310	1.07584e+06	1.05936e+06	1.11379e+06	1.31415e+06	1.24135e+06	1247244.9504799999	1.25832e+06	1.33569e+06	1.33214e+06	1.12637e+06	1.09734e+06	1.13601e+06	927568	1026800.6263299999	998529.8621639999	917362	860470	929018.3577940001	845322	867121	849615	845335	829288	849601.3363130002	845381
Chlorobenzene	HMDB0041855	B(ii)	C06990	154.042	3.015	pos	M+ACN+H	C6H5Cl	0	59.6	0.204621283123295	108-90-7	0.004771622291510001	7.92121e+07	7.73403e+07	7.50632e+07	4.96035e+07	4.84882e+07	4.94926e+07	4.25658e+07	4.22531e+07	43091914	4.05618e+07	4.03311e+07	4.10863e+07	4.30237e+07	4.39703e+07	4.32562e+07	4.35655e+07	4.3435e+07	4.24979e+07	4.24137e+07	4.20659e+07	4.14005e+07	4.99391e+07	5.01615e+07	5.00444e+07	4.94237e+07	4.99391e+07	5.00617e+07	4.99391e+07
Pro-Phe-Thr	-	B(i)	-	364.187	3.1979	pos	M+H	C18H25N3O5	67.1	0	0.41659799329228603	-	0.010955468663700002	2.3192e+06	2.17583e+06	2.24526e+06	2.05908e+06	2.0257e+06	2.05716e+06	2.01684e+06	1930837.2871299998	1924435.3812799999	1901462.2488799999	1.81127e+06	1.80679e+06	1.71603e+06	1.71547e+06	1.81936e+06	1793131.1557900002	1.78518e+06	1.70672e+06	1.79173e+06	1777710.2295400002	1.68761e+06	899830.5290610002	887731.1162530001	892105.3864559998	892142.6920190002	892134	868514	887615
Pro-Phe-Glu	-	B(i)	-	392.182	3.2218	pos	M+H	C19H25N3O6	40.5	0	1.05301218306302	-	0.0247212936245	1632930.5690799996	1.68812e+06	1.77779e+06	1.42222e+06	1.51014e+06	1.46863e+06	1.36948e+06	1444812.1793799999	1.47554e+06	1.38508e+06	1373233.8799700001	1.30362e+06	1.20016e+06	1.17984e+06	1.22693e+06	1.26952e+06	1.25348e+06	1.15062e+06	1.14354e+06	1.21791e+06	1208787.8167700002	777121	777102	771490	777100	771414.0889109998	824816.8615270002	771338.3845619998
Met-Val	HMDB0028986	B(i)	-	249.125	3.2535	pos	M+H	C10H20N2O3S	46.1	0	-6.54053	-	0.0153301	319759	292379	315261	337483.68741199997	387195	339677	410203	419750	385040	416241.37952899997	381663	414404.04568000004	384784	389378	340391	301331	406656	381357	261770.36416199998	358060	401060	271895	271900	271897	271898	270290.35613800003	271906	260792.11390300002
Cyclo(D-Trp-D-Asp-Pro-D-Ile-Leu)	HMDB0250629	B(ii)	-	625.332	3.2613	pos	M+H	C32H44N6O7	0	41.9	-4.59548	-	0.0230991325245	0	136099	168719.87700799998	674840	697761	661158	1.28661e+06	1.13974e+06	1.14042e+06	1.50576e+06	1.27736e+06	1456931.2214600001	1.6257e+06	1682619.4794299996	1.74815e+06	1872282.5269099998	1977371.6902400001	2001692.9572299998	2.33228e+06	2.30513e+06	2.22328e+06	1.30105e+06	1.36527e+06	1.39512e+06	1.35322e+06	1.32252e+06	1365359.3536399999	1.36537e+06
(24E)-3Alpha-Acetoxy-15Alpha-Hydroxy-23-Oxo-7,9(11),24-Lanostatrien-26-Oic Acid	HMDB0035386	B(ii)	-	531.313	2.9756	pos	M+Na-H2O	C32H46O6	0	43	8.667141042937091	117383-37-6	0.0800358	217427	210488.38240899998	176114	170992.31329700002	245397.59427399997	182402.84856800002	207066.06093099999	112087.73028599999	153966.81545599998	153599	69464.1	96484.6	88089.85567110001	85728.4	151833	54773.4	68904	97640.2	120175	71750.3	145218.30318800002	170750	143838	143658	149326	143496	143642	167770
11-Beta-Hydroxyandrosterone-3-Glucuronide	HMDB0010351	B(ii)	C03033;C05643;_	505.244	3.0389	pos	M+Na	C25H38O9	0	54.4	7.27758977218566	_;	0.0813989282193	74660.49400569999	0	28784.1	382969	360279	390685	515431.38284300006	375028	456888.1257020001	536017.2546229999	373954	458526.95143599994	394198	524996	291946	221329.61068200003	526385	357723	38428.24393490001	376206	516474	356530	290104	303312.79364499997	303521	280441	290990	304067
Lysyl-Lysine	HMDB0304785	B(ii)	-	316.234	3.0706	pos	M+ACN+H	C12H26N4O3	0	40.3	-1.25353	-	0.013808547290900001	282078	353160	273253	789918	791120	872136.5395879998	1.11562e+06	1.06266e+06	1.03262e+06	1086124.1382600002	1.12536e+06	1004339.3879600001	1016425.5437299999	1.04206e+06	1.07723e+06	1.10833e+06	1.12376e+06	1.09829e+06	1129756.0603200002	1164719.6019700002	1.06985e+06	782211	819356.5841699998	804173	798559	797992.8568899998	798010.9955600002	804203
Met-Gly-Tyr	-	B(i)	-	402.166	3.0945	pos	M+CH3OH+H	C16H23N3O5S	40.7	0	-8.0191	-	0.0318672	733373	624081	736568	767038.8723350002	717881	752778	713759	727596	779737	677331.3751899999	683467	673930.0912050001	660611	717336.9435449998	655469	632137	694073	701410	719054	683210	730030	416550	416565	446167.23719099996	404465	430749.96757399995	416607	416542.11679400003
Pro Tyr Val	-	B(i)	-	378.202	3.2297	pos	M+H	C19H27N3O5	66.3	0	0.340467981970739	-	0.0212678	1.86143e+06	1.95847e+06	2.04662e+06	2.13577e+06	2.12439e+06	2.14014e+06	2.20445e+06	2092000.8041700001	2.25916e+06	2.29592e+06	2.23966e+06	2.24664e+06	2.34876e+06	2.38134e+06	2.29067e+06	2.44829e+06	2.44608e+06	2.4567e+06	2.68354e+06	2.65373e+06	2.64016e+06	2.23528e+06	2.15306e+06	2151408.8224400003	2.13945e+06	2083589.1666599999	2.15679e+06	2.12375e+06
Val Phe Glu	-	B(i)	-	394.198	3.0389	pos	M+H	C19H27N3O6	65	0	2.1015221683877097	-	0.041647604654800004	35923.7	79198.32603060003	91778.3	98771.43258610001	105652	163765	221370	271871	220791.32610799998	264105.21957899997	321778	237738	302667	231826	299462	393831	288935.20803000004	367472	454671	383140	350987	249454	240884.44858000003	274202	249072	257726.54258200002	257415	249425
Neamine	HMDB0255495	B(ii)	C01441;_	364.219	3.1263	pos	M+ACN+H	C12H26N4O6	0	43.8	-1.72462	3947-65-7;_	0.0642274236505	269389.39545300003	320090	246921.70012199998	232139	234386.36250900003	211605.72864400002	170490.77738800002	158608	185077	108014.91754200001	159483	145210.38575699998	101890	102725	117809.16536199999	119625.78142999999	87814.7	104590.13514299999	89264.4	68947.4	76220	156419	159643	131851	151770	151520	159843	147020
Gln-Ser-Leu	-	B(i)	-	347.193	3.023	pos	M+H	C14H26N4O6	45.4	0	0.91213959073476	-	0.00662214274445	2.34686e+06	2.25222e+06	2.21513e+06	1956416.3915099998	1.96981e+06	1983507.4173400002	1677430.3595399999	1.83787e+06	1775036.4240299999	1731875.5357400004	1.76782e+06	1.76546e+06	1.53708e+06	1.56919e+06	1789544.7987400002	1631382.5236799999	1863453.1099099999	1.71153e+06	1.75589e+06	1.75979e+06	1.68986e+06	1.5023e+06	1.4941e+06	1.48383e+06	1494084.7453299996	1.5022e+06	1.51555e+06	1.49412e+06
Ile Ile Ala	-	B(i)	-	316.224	3.0945	pos	M+H	C15H29N3O4	45.1	0	1.9435013761656499	-	0.025753293338700002	264721	300647	338033	401464	357000	349972	385633	355381.5021530001	418798	416639	427842	393980	386304	369167.97629099997	421355	421734.44168499997	433672	377679.69873400003	393959	387580.49674000003	376944	334169	334121	330222	316608	330212.81975100003	345491	334157
Gastrodin	HMDB0252648	B(ii)	_;C16964	291.086	3.015	pos	M+Na-H2O	C13H18O7	0	65.4	6.40149378576696	62499-27-8;_	0.0678348	39.1376	0	5.2555288311199995	72.14880789680001	13.7058	12.996735857300001	0	0	0	0	0	0	7.10734	0	0	0	9.45852	2.8186097693299996	0	0	0	129693.03137699999	151935	156957	155942	156082.72548599998	152991	141450
Val-Asp-Lys	-	B(i)	-	361.208	3.1741	pos	M+H	C15H28N4O6	59.4	0	0.308012260826594	-	0.014390690238399999	3.66534e+06	3.74635e+06	3.78727e+06	3593191.4966800013	3.58311e+06	3.60113e+06	3.74349e+06	3.67426e+06	3730667.3725099997	3.61362e+06	3.72475e+06	3.81009e+06	3.58985e+06	3663514.8435400003	3.7519e+06	3685307.4535199995	3800795.3974599997	3656513.7716599996	3685709.4611199996	3630579.2598099997	3635496.7935599997	2.84457e+06	2.75808e+06	2.75042e+06	2742365.4607700002	2.72007e+06	2758140.3163400004	2.74247e+06
Glu-Ile-Lys	-	B(i)	-	389.24	3.2456	pos	M+H	C17H32N4O6	37.7	0	0.313585475496248	-	0.0123809565305	1.1339e+06	1.08737e+06	1.14476e+06	1.29669e+06	1.27172e+06	1.33431e+06	1.36419e+06	1.37878e+06	1.29618e+06	1318733.5297100001	1.34985e+06	1.4417e+06	1.29284e+06	1.31018e+06	1.29243e+06	1.28925e+06	1328587.1392700002	1176708.1817700001	1.21356e+06	1.29494e+06	1.23263e+06	1.21178e+06	1215910.5712700002	1.20365e+06	1.23175e+06	1216063.6745799999	1.18324e+06	1.20339e+06
Indole	HMDB0000738	B(i)	C00463	118.066	3.015	pos	M+H	C8H7N	92.5	0	2.83511134304187	120-72-9	0.0120588312116	7.70835e+06	7636172.480889997	7.38142e+06	4.94346e+06	4.73444e+06	4.87417e+06	4.12509e+06	4.12751e+06	4.2613e+06	3.95985e+06	3793456.4473300003	3927386.6199199995	4.1004e+06	4108805.6007800004	4.16838e+06	4.07613e+06	4.03688e+06	4.09141e+06	3946652.1502199997	3.93577e+06	3881463.0691699996	4.75931e+06	4.77928e+06	4.77923e+06	4.75653e+06	4.61966e+06	4.76756e+06	4.77372e+06
Val Ile Gln	-	B(i)	-	341.219	3.1104	pos	M+H-H2O	C16H30N4O5	41.5	0	0.895004126837117	-	0.029961274122700002	485506.0511010001	592477	507998	476146	447387.15576999995	501372	386387	458190	482040	427867.62004899996	431269	391489	363024	374915	396002	389170	399567.32849499997	358394	346165	365488	333477	242332	246272.10161399998	242445.50889499998	242248.30495500003	256446.47901100002	253552.08267899998	235042
Epothilone C	HMDB0251875	B(ii)	C15694;_	478.264	3.1104	pos	M+H	C26H39NO5S	0	65.6	3.55871411443452	-;_	0.017956108720200002	6.904e+06	6.66486e+06	6.64388e+06	4.53603e+06	4.11947e+06	4.28543e+06	3.63785e+06	3.38874e+06	3760461.3146699998	3.07559e+06	3129699.5688099996	3.2043e+06	2.92389e+06	3.11454e+06	3.09363e+06	3206662.1096799998	3.31159e+06	2.69364e+06	3.12323e+06	2.85518e+06	3.03214e+06	2.53496e+06	2.56721e+06	2.65228e+06	2535719.3020200003	2.57201e+06	2.526e+06	2.52003e+06
Phe-Glu-Gln	-	B(i)	-	423.188	3.1263	pos	M+H	C19H26N4O7	52.3	0	0.5839970229687951	-	0.0128047783103	2506927.7930099997	2.54677e+06	2.79801e+06	2.03998e+06	1.99531e+06	1.92295e+06	1.63949e+06	1.65411e+06	1.6214e+06	1390452.6691100001	1.27754e+06	1427085.6817700001	1.06799e+06	1030463.1894700001	1.07084e+06	894724.8509959999	954487.8092700001	859860	724360	716720.3956449998	731001	1.26399e+06	1271270.9811200001	1.2641e+06	1.27128e+06	1.23288e+06	1.28646e+06	1264013.8182299999
Pro Gly Ile	-	B(i)	-	286.176	3.1581	pos	M+H	C13H23N3O4	62	0	-0.179099	-	0.0156100383412	647719	615278	696370	788928	856194	838015	899019	935386.2709100001	936670	939322.6931110001	921569.9068090001	922231	938501.7931850001	1.01018e+06	998920	1.02029e+06	1018780.8894399999	1019578.0903299999	1.15534e+06	1090206.9261399999	1.06363e+06	633446.3924270001	633442	629470	629473	629434	616075	649533
Anhydrocinnzeylanol	HMDB0036863	B(ii)	-	331.187	3.2535	pos	M+H-2H2O	C20H30O6	0	59.3	-8.83435	65230-04-8	0.010777250353399999	3.03114e+07	3.00918e+07	3.15107e+07	2.48494e+07	2.49756e+07	24290152.181999996	2.27298e+07	2.18977e+07	2.23242e+07	2.02816e+07	1.95134e+07	2.03479e+07	1.85895e+07	1.81137e+07	1.90185e+07	1.76906e+07	1.86082e+07	1.78183e+07	1.75523e+07	1.76716e+07	1.73941e+07	1.87249e+07	1.90084e+07	1.89484e+07	1.90086e+07	1.89484e+07	1.94137e+07	1.90082e+07
Arg-Val-Phe	-	B(i)	-	421.256	3.0074	pos	M+H	C20H32N6O4	54.7	0	0.8449320802394541	-	0.034352845601499996	170035	71946.8	278651.33783699997	364071	322139	357706	406134	399736	424378.82345900004	413508	461979.03675699997	452117	433246	442377	365079	445164.70935699996	447308	444747	404545	450679.51599600003	542095	286712	280576	279320	284048	279213	279243.41653000005	257416.38712399997
Pro Val Val	-	B(i)	-	314.207	3.0389	pos	M+H	C15H27N3O4	49.5	0	-0.0235136	-	0.0369967382538	920282	1.04276e+06	1.03941e+06	1.10628e+06	1.1234e+06	1033487.3860299999	1.10273e+06	1.09972e+06	1.17237e+06	1.06617e+06	1.14984e+06	1.20071e+06	1.11577e+06	1.08796e+06	1166431.3592299998	1163092.3877299998	1.26267e+06	1205801.4117299998	1.20843e+06	1.34786e+06	1.28154e+06	837974	782465	827610.6155140002	827558	887803	837795	827410
Gly Ala Phe	-	B(i)	-	294.145	3.1343	pos	M+H	C14H19N3O4	56.4	0	0.17838896852257502	-	0.022590481583599997	244223.21531300002	233148.20708400002	238355	347488	349609	347467	441315	421959	444398.98787799996	470235	461204.81536400004	475084.60763900005	513186.52991899994	498664.74121400004	522506	537728	587765	551600.9229390001	641617	651251.8796399999	611954	471519	499454.45270900003	471521.97961899993	471514.54730200005	473537	474789.88095200004	467300
Val Arg Phe	-	B(i)	-	421.256	3.1581	pos	M+H	C20H32N6O4	61.1	0	1.45174261893614	-	0.0323266314626	542621	508926.82305699994	533204	522046	484516.32201000006	480867	489555.07626000006	440729	493684.23535900004	344594	387961.26955799997	372004	370772	355315	364683	373510	354596	387647	378194	373324.56077399995	389754	370858	357922	379832.78596999997	350220	383972.0648760001	375222	370867
Ser-Phe-Lys	-	B(i)	-	381.213	3.1741	pos	M+H	C18H28N4O5	78	0	-1.38249	-	0.0836678735628	304429	261171.96884299998	269558.87611199997	196679	184059	239031	206654	143247	219927	175607	124956.24209700001	120064	121464	91469.6	144251.57004000002	134294	191396	100283	84044.08110610001	161050.98273800002	122592.15660599999	172519.12033399998	173419	171727.85684000002	172659	172295	161011	135767.81094300002
Phe Asp	-	B(i)	-	281.113	2.9994	pos	M+H	C13H16N2O5	57.4	0	-0.14831	-	0.0972193	0	12667.6	0	176028	154697	132925	217622	218836	217565	239833.83816599997	237672	249987.87485300002	230194	243874.61299499997	257662	238438.46678800002	238945	217118.89797800002	206163	227223	230351	130773	149422	117409	149412	144810	157947	149533
Thr-Glu-Ile	-	B(i)	-	362.192	3.1104	pos	M+H	C15H27N3O7	87.3	0	0.8574905071921229	-	0.009536653225340001	801262	900361.0417709999	819678.6508439998	972016	903226	982000.4181299999	1.08202e+06	1.01138e+06	1.02487e+06	1.0202e+06	1002575.9622200001	1002342.6192600001	995136	1030367.2385399999	1.05407e+06	1.12012e+06	1136962.4375200002	1.0278e+06	1040134.6618799999	1.1047e+06	1055996.4261100001	805342	805299	817013	810993	805339	791629	805359
Asn Glu Phe	-	B(i)	-	409.172	3.1104	pos	M+H	C18H24N4O7	52.7	0	0.606046630692715	-	0.0403531413266	294108	299192	290743	515753	469733	465590	471829.21706000005	517863	522373.83546599996	482440	551181	462614	418871	466627	451000	461160	442411	392042	452291.64508900006	476047.93091899995	388104	380627	388073	388020	363364	407755	366792	394574
Ps(4:0/16:2)	-	B(i)	-	618.302	3.0389	pos	M+CH3OH+Na	C26H46NO10P	42	0	0.730305995927716	-	0.0328914730543	124458	271902	47331.31120319999	803494	837855	767877.9234140002	805813	829585	1.12573e+06	924911	1024371.5297600001	1038071.1765200001	1.00836e+06	1196442.8810299998	924330	1065911.2454600001	980141	838372	847753	1.17893e+06	1.157e+06	871103	888601.7990540002	911397	962692.4188950001	917959.2001100001	891726.7229309998	891404
Val-Leu	HMDB0029131	B(i)	-	231.17	3.0866	pos	M+H	C11H22N2O3	78.4	0	0.22330380570553798	3989-97-7	0.005249057131310001	8408924.418739999	8447658.215669999	8.59745e+06	1.15591e+07	1.1396e+07	1.14379e+07	1.34516e+07	1.28727e+07	1.32045e+07	1.3436e+07	1.34747e+07	1.34859e+07	1.31666e+07	1.31135e+07	1.33144e+07	1.37237e+07	1.3783e+07	1.33583e+07	1.36389e+07	1.376e+07	1.357e+07	1.0032e+07	1.0064e+07	1.00321e+07	9.95775e+06	1.00183e+07	1.00147e+07	9.90962e+06
N6-Acetyl-5S-Hydroxy-L-Lysine	HMDB0033891	B(ii)	-	205.118	3.1819	pos	M+H	C8H16N2O4	0	55.8	0.0732297267781285	-	0.0412987079161	79883.9	87795.56748839999	79008.8	110779	95292.89225569999	112726	116027	115445	113221.68724500001	108038.47843900001	110271.10315899999	124566	109594	117720.39924200001	116407.10816300001	125893.90202899999	117221	121901	98102.20812060001	118322	129572.36326400001	77120.97630499999	77093.9	71885	77795.84837200001	79466.65587769999	75780.8	71050.5
Itaconic Acid	HMDB0002092;LMFA01170063	B(i)	C00490	131.034	3.2693	pos	M+H	C5H6O4	69.2	0	1.3497959513205	97-65-4;	0.0768231	0	0	1706.92	1819.32	1940.6	0	9958.04	3229.74	8369.56	15588.4	19595.359247099997	13830.2	29105.109765900004	32101	31796.1	45297.2	42994.691929800014	39234.812708599995	51922.1	51200.522892400004	57112.034758300004	30664.90089740001	37268.06325209999	37251.6	36263.5	39908.9	36259.588962300004	36539.4
Ile Ile Lys	-	B(i)	-	373.281	3.1899	pos	M+H	C18H36N4O4	70.5	0	0.696279872776411	-	0.0339897291292	371738.33209499996	400569	370727	616610.9123229999	586176	560499.2444729999	673298	615590	652350	655579	670915.6601699999	601251	605014	630213	645530	620820	600900	607802	595062	624120	599569	447293	421326.97375999996	428454.91688699997	428537.28458000004	414401.83822800004	453428	419315
2,5-Dihydroxybenzaldehyde	HMDB0004062	B(i)	C05585	139.039	3.2852	pos	M+H	C7H6O3	74.9	0	0.22995009218640397	-;1194-98-5	0.0349550309238	2451.67	1506.61	3349.62	2514.12	3191.48	2862.04	5639.53	6604.15	1144.19	6532.36	5349.68	6895.46	2769.45	6253.25	11013.688356499999	2764.1	8003.63	7591.56	10730.1	8522.4	8658.38	103402	110446	113862	110846.97757999999	110438	115847.29496700001	110467
Tyr-Arg-Ile	-	B(i)	-	451.267	3.2613	pos	M+H	C21H34N6O5	88.3	0	1.90709706135927	-	0.048916603075599994	2.13178e+06	2.29505e+06	2.21033e+06	1.71532e+06	1808898.1648400002	1.87418e+06	1.50627e+06	1.54748e+06	1.58023e+06	1.22811e+06	1.19701e+06	1.20422e+06	915700	933191.2269870001	995197.8326729999	911137	830018	851751.8363140002	704264.6747880002	635236	678354	948498.9939959999	1.0717e+06	1.05828e+06	1.0583e+06	1.05825e+06	1120457.9945399999	1.0583e+06
Altiloxin B	-	B(i)	-	303.134	3.2773	pos	M+H	C15H23ClO4	76.5	0	-5.93177	-	0.024248892492900003	0	0	0	4447.81	0	0	5637.69	5961.87	0	0	4105.99	0	12239.7	3255.17	7501.19	17165.8	4623.49	12035.5	17849.031477700002	31209.1	17751.7	153559.97986400002	150643	155495	150705.20540799998	156269.58450599998	150528	145442
Asp-Val-Leu	-	B(i)	-	387.224	3.0074	pos	M+ACN+H	C15H27N3O6	57.2	0	-0.0320715	-	0.0268369	625507	618672	498853.39661000005	630073	582529	702285	698671	704753	701172	765074	796237.9601390002	793322	891543	706730	815322	911383	941393.7430620001	906461.9165930001	966943	972809	971729	719111	728331	676948.8015449999	728424	719320	736009	719057
Pyroglutamyltyrosine	-	B(i)	-	293.114	3.0706	pos	M+H	C14H16N2O5	71.5	0	3.8661378342051	-	0.037437702217999996	22145.3	19779.784558400002	12786.015415799999	204380	191992	173155	326787	254310.95843499998	277291	358733	306421	351666	380707	433897.53675699997	372158	409291	472699	444095.44006999995	414534	484663.00680900004	483459	191794.07046199997	190615	190606	190608	210312	190691	195212
Stallimycin	HMDB0251483	B(ii)	-	446.204	3.1819	pos	M+H-2H2O	C22H27N9O4	0	41.8	-0.930669	-	0.0270482559933	99634.1	122341.09328199999	114542.04371700001	253619.43118400002	217590	237902	359917	311891.14695300005	355511	462966	333155	353762	452475	417678	444758	479196	554652	481573	456936.29340600007	560311.6626149999	421206	187738.34416500002	200720.49645099998	186466	189756.84980599998	189704	186366	186385
N-[4-[2-Oxo-2-(2,2,2-Trifluoroethylamino)Ethyl]Phenyl]Cyclopentanecarboxamide	-	B(i)	-	329.15	3.2932	pos	M+H	C16H19F3N2O2	49.9	0	8.067624668063809	-	0.0269717499003	820435	847173	912557.8383719999	844668	873483.3503139998	872595.4741120002	911381	899206	923407.7781379999	902904	903024	852358	803166	771957	841165	801467	720742	688479	862184.1375959999	677840	691168	583352	611526	589286	571526	589292	599567	565050.2663560001
Pe(O-9:0/2:0)	-	B(i)	-	401.24	3.4764	pos	M+NH4	C16H34NO7P	38.9	0	-3.85583	-	0.025791618430000003	1.01049e+06	1.05586e+06	1110898.1200299999	908493	1001861.1348299999	907850.7585790001	895749	879529.2838610002	936371	923926.4434979999	858992	853156	873562	847729	852387	850480	864225	850223	842079.1592989998	824369	850437.6270770001	545686	520867.49376499996	550670	546463.7570890001	515159.1578310001	539597	544755
Tenuazonic Acid	HMDB0036074	B(i)	C08511	215.139	3.5163	pos	M+NH4	C10H15NO3	38.1	0	0.193848604690045	27778-66-1;610-88-8	0.021174022655000003	526601	535222	532348	524356	508328	503288	514944	495495	481045.2849180001	469953.19636000006	463778.35140200006	477285.10575600003	438792	460346	428211	439549.02350600006	437249.38027100003	425088.10507600004	414991	419286	436921	437459.07808500004	434423	447304	419223.87881900003	424132.88947600004	436017	432430.94584899995
Ceanothine B	HMDB0029339	B(ii)	_;C10001	522.305	3.3091	pos	M+NH4	C29H36N4O4	0	49.5	-5.46599	19471-43-3	0.0376327273489	662413	621488	761882	545889	585333	544899	543242	542913	506859	467056.3532350001	497375	472892	428546	399707	444562.13574399997	372156	405228	400708	363661.32034000003	395561	366961	306504	311662	311875	306725	281657	317611.71681199997	307564
2-Hydroxy-Desipramine Glucuronide	HMDB0060716	B(ii)	-	459.209	3.4287	pos	M+H	C24H30N2O7	0	43.2	-8.6282	-	0.0234510869871	1.18524e+06	1256144.2177600001	1.24095e+06	1011431.5343700001	1.02235e+06	1.07705e+06	950091	998238	1.0484e+06	929159	949949.9727520001	861267	836572.6630770002	775747	923862	823814	921911	839611	962668.5772129999	877013.8586719999	875393	934810	958355	968979	968960	968895	1.01097e+06	961167.3035030001
Thr-Leu-Tyr	-	B(i)	-	396.214	3.3649	pos	M+H	C19H29N3O6	46.3	0	1.60913154015329	-	0.0229332694356	718670	700730	750023	734096.2498819998	733829	685525	786610	809353	750264	742886	815732	752133	678751.4808939999	738893	746404	772528.0035090002	693827.1475770001	756520	736293.4837270002	743952	761992	582760.6959729999	588191	588187	552238	587555	588166	588157
Tomaymycin-(Dh)2-Ppl Hemiaminal	-	B(i)	-	303.134	3.3728	pos	M+H	C16H18N2O4	52.3	0	0.36731211148063103	-	0.0328564154849	0	0	0	0	0	0	0	138.249	0	4751.77	0	0	6847.53	8288.97	3374.2	5043.93	0	5516.16	37230.356093300004	18734.7	21294.9	165444	164619.15127899998	164645	166656.56436400002	155548.66608199998	174173	164791
Oleaside A	-	B(i)	-	534.341	3.5482	pos	M+NH4	C30H44O7	38.6	0	-3.59853	-	0.024487009876799998	1.23718e+06	1.18659e+06	1232408.1344899999	1.31129e+06	1.40245e+06	1329749.1182799998	1.08642e+06	1059758.4532700002	1.02973e+06	1.191e+06	1.08062e+06	1.09873e+06	1.25969e+06	1.13632e+06	1.24333e+06	1224481.3895299998	1.1573e+06	1.29858e+06	1.26046e+06	1.24093e+06	1.20922e+06	2.32587e+06	2291553.3103400003	2.18259e+06	2.275e+06	2.26011e+06	2.29164e+06	2.36123e+06
Hydroxyprolyl-Isoleucine	HMDB0028866	B(ii)	-	267.134	3.4366	pos	M+Na	C11H20N2O4	0	48.9	9.76607176269784	-	0.0562516792124	51470	45518.739345099995	34563.5	84393.2	80587.7	75303.7	131012.39850899999	139322.84133199998	146280	149496	174213	147531.77646700002	173198	155213	171764	165157	171869	165134	188122	204949	166311	89162.2	86749.2	89053.5	89121.5	86759.4	100958	86859.2
Glycocholic Acid 3-Sulfate	HMDB0240728	B(ii)	-	510.256	3.3968	pos	M+H-2H2O	C26H43NO9S	0	56.6	7.17158536638012	-	0.020750978950599998	632745	585722	595724	883660	904629.3832469999	821752.7689189998	917130.6901059999	1020873.9795299999	987913.2396200001	1.13818e+06	1.12626e+06	1.21779e+06	1.41221e+06	1.32569e+06	1.45376e+06	1.48919e+06	1.38093e+06	1336268.9990299998	1692045.6451299996	1.6096e+06	1.57831e+06	1.56244e+06	1.54704e+06	1.54705e+06	1.58268e+06	1547031.9071799999	1.56249e+06	1.48043e+06
2-Phenyl-6-(4-Propan-2-Ylphenyl)Sulfonyl-7,8-Dihydro-5H-Pyrido[4,3-D]Pyrimidine	-	B(i)	-	394.159	3.5004	pos	M+H	C22H23N3O2S	90.7	0	1.60247437184702	-	0.09232471903179999	58164.4	90378.9	96901.7	217464.03045500003	175372	187090	228000.84073899998	255996	224619.92263400002	259681	253701	240454	250365	267361	258619.38595599998	249608.57082800003	278783.19154699997	255701	244176.49562800003	288898.35278899997	302627	122057	125404.35783699999	122176.98658900001	122149.55342899999	122151.70283499999	127165	154302
Dg(6 Keto-Pgf1Alpha/8:0/0:0)	HMDB0297120	B(ii)	-	571.382	3.5083	pos	M+H	C31H54O9	0	63.6	-3.05843	-	0.0114115126629	2.58679e+06	2.56601e+06	2.6488e+06	2.34355e+06	2234779.1609799997	2.32063e+06	2048440.0747599998	2084908.7976799998	2.13881e+06	1.75285e+06	1.69453e+06	1826510.8249599999	1.54452e+06	1.42136e+06	1.51588e+06	1.36367e+06	1.26473e+06	1.30073e+06	1.26344e+06	1.15735e+06	1.18544e+06	1.56595e+06	1.58059e+06	1.54786e+06	1.53693e+06	1.53691e+06	1536826.5560700004	1.53685e+06
Antiarol	-	B(i)	C10765	185.081	3.3649	pos	M+H	C9H12O4	92.7	0	0.577826156727281	642-71-7	0.028648304167800002	0	4422.12	0	4276.42	2221.99	2192.64	1864.83	4894.71	1787.42	0	1925.99	4873.75	1814.95	0	0	4944.47	2332.77	0	3824.04	1739.77	4911.52	111585	116993	120244.79801500001	120166	118852.47730299999	121696	120219.42943599999
Pro Tyr	-	B(i)	-	279.134	3.3649	pos	M+H	C14H18N2O4	53.7	0	0.299555028893771	-	0.0194124495366	708407	705609	743296	718776	677521.3784350001	697525	764904	728709	696491	731259	689664	696493	643859	639364	656178	631648	654186.7673020001	640629	627191	660810	616513	583706	579879.3552189999	599558	578089	579872	607196	582239
Chenodeoxycholyl-L-Dopa	HMDB0242407	B(ii)	-	610.309	3.3808	pos	M+K	C33H49NO7	0	50	-8.90921	-	0.0506984024221	944620	922329	1.00901e+06	560434.2820850001	432338	510941	237484.79870500002	212623	203078	183696	172436	161767	233450	192919	192339	210919.64816500002	233761	174062	164361.76301199998	167415.68554500001	158212	972403	1.0206e+06	1.02027e+06	946441	1.00251e+06	1020407.8746600001	1.11037e+06
Tyr-D-Thr-Gly-Phe-Leu-Thr	HMDB0251632	B(ii)	-	665.327	3.5482	pos	M+H-2H2O	C34H48N6O10	0	78.2	-3.69613	-	0.0165686082825	3.10522e+06	3.07819e+06	3.1171e+06	2229182.1702099997	2.23028e+06	2.15667e+06	2029814.1127799999	1.90568e+06	1.85953e+06	1716956.5633399999	1690919.5975799996	1.76061e+06	1.59195e+06	1.48044e+06	1519292.5733100001	1591090.0815700004	1351279.8574700002	1.40063e+06	1402709.7797700001	1406529.9864100001	1.35155e+06	1.78388e+06	1.74739e+06	1.7838e+06	1.72223e+06	1796550.7693599998	1.79869e+06	1796594.6339599998
Neoaustin	-	B(i)	-	427.208	3.3091	pos	M+H	C25H30O6	54.4	0	-8.07144	-	0.014697440794600001	4134.16	0	5285.13	185841	190186	152775	461744	470024	502989.7965979999	739783.2300880002	769722	788809.6659649998	1.21263e+06	1.11957e+06	1.35226e+06	1.4841e+06	1544714.5049100001	1.5155e+06	2.02849e+06	1984690.0092099998	2.0133e+06	604526	602814	604378	600480.3984020001	581103	607889	600445.4316560001
Pc(Pgf2Alpha/2:0)	HMDB0288833	B(ii)	-	636.348	3.3968	pos	M+H	C30H54NO11P	0	44.1	-4.31563	-	0.026311083571900002	685227	739796	710219	566030	627543	589449	583437	462779	466003	464548	432419.27626400004	459364.67675100005	321150	294501	369837	295323	322833.62100100005	324420	266833	289362	302364	574284	540496	587565	578570.4804390001	578567	574275	578565.9886640001
Ganoderenic Acid A	HMDB0035381	B(ii)	-	553.255	3.4207	pos	M+K	C30H42O7	0	41.9	-2.62091	100665-40-5	0.0895631335171	16854.713489200003	48986.00114090001	52149.8	172460	177590	143802	265922.91845399997	264602	273213	437338	382162	468150.31645100005	674494	825356	408576	605476	953223	873736	335890	1011128.4520700001	1.11863e+06	328760	332153.84240300005	291294	388643	326112.65606199997	318462	318684
Milbemycin Beta1	HMDB0254727	B(ii)	-	599.352	3.4764	pos	M+CH3OH+Na	C32H48O7	0	69.1	-5.55802	-	0.0110666	1751518.0439799996	2050221.6875900002	1.96316e+06	3.68556e+06	3.29804e+06	3631148.8204900003	3352212.2634799997	3623331.0200300002	3.26416e+06	2.95059e+06	2.97534e+06	3.22114e+06	3.10048e+06	3027459.4010799997	3.06732e+06	2.96501e+06	2837568.0381400012	2.91146e+06	3.11187e+06	2.7901e+06	2838286.8310700012	5829686.7044199975	5.94713e+06	5970036.2729699975	5.80938e+06	5.82955e+06	5899681.4708199985	5829223.775930001
Ser Pro Phe	-	B(i)	-	350.171	3.5243	pos	M+H	C17H23N3O5	84.9	0	0.851608755043472	-	0.00940312919973	2.34633e+06	2.36183e+06	2.45239e+06	2.66002e+06	2689567.4303099997	2670879.7145700003	3.09635e+06	3.02973e+06	3.01547e+06	3.12415e+06	3.10234e+06	3.15746e+06	3.03808e+06	2.91085e+06	2.90016e+06	2.90582e+06	2994185.7311299997	2940486.4684599997	2.81183e+06	2.87939e+06	2.81601e+06	1880949.0970400001	1.83604e+06	1.83408e+06	1.83415e+06	1834088.1383900002	1.83418e+06	1842709.4064099998
Lycoperodine I	-	B(i)	-	217.097	3.5402	pos	M+H	C12H12N2O2	94.4	0	0.173380106012604	-	0.024048598932300002	1.08519e+06	1.30556e+06	1.18984e+06	484884.55744799995	443731.37089799996	474703	431395.66472299997	409086	552408	403226	418588	411296	431128	291932	529213.2976899999	620708	345995	377177	641592	420710	383719	333461	342630.22682800004	327328.12544000003	346710	346617	346650	349210
Pro Ile Arg	-	B(i)	-	385.256	3.3808	pos	M+H	C17H32N6O4	92.3	0	0.943316289812991	-	0.014762425548100002	3.35846e+06	3.55656e+06	3.42139e+06	2.6046e+06	2.57213e+06	2.68618e+06	2.05484e+06	2.23838e+06	2089086.6983299998	1.7414e+06	1810978.4077599999	1737364.7087700001	1.42333e+06	1.43946e+06	1.53964e+06	1.38277e+06	1.305e+06	1.32853e+06	1.30254e+06	1.2579e+06	1.24128e+06	1.89097e+06	1904271.5700599998	1.89936e+06	1836718.9170099997	1.89028e+06	1.92781e+06	1.90443e+06
N-(4-Chloro-2-Fluorophenyl)-1-(2-Naphthalen-1-Ylacetyl)Piperidine-3-Carboxamide	-	B(i)	-	425.142	3.5482	pos	M+H	C24H22ClFN2O2	86.2	0	-0.915786	-	0.0417176859754	0	0	0	0	0	0	0	0	0	0	0	0	0	0	0	0	0	0	0	0	0	141073	157589	157580	157637	149168	155091.51004300002	158086.64771199998
His-Arg-Thr	-	B(i)	-	430.255	3.3489	pos	M+NH4	C16H28N8O5	35.2	0	6.60688911211168	-	0.0439983142546	163676.36594400002	262260.82345900004	294159	187767	223858.46997600002	201751	234663.05390700002	239255	252725.79115799998	218535.10136399997	254944	263508	256454	211196	242416	236668	215494.81367800003	284366	234323.59950799998	260170	249631	338200	316056	316363	325021	319067	324428.80545100005	291972.83917399996
Benzyl O-[Arabinofuranosyl-(1->6)-Glucoside]	HMDB0041514	B(ii)	-	420.188	3.5561	pos	M+NH4	C18H26O10	0	47.5	3.09454885125652	88510-11-6	0.0955320207522	0	0	0	0	0	0	0	0	0	0	0	0	0	0	7198.87	0	23.8985	0	11684.1	0	0	26753.765992700002	26697.1	27925.359780799998	24300.2	26587.12322070001	32891.8	27935.6
3-Oxo-Alpha-Ionol 9-[Apiosyl-(1->6)-Glucoside]	HMDB0040672	B(ii)	-	520.278	3.3649	pos	M+NH4	C24H38O11	0	61	4.647207778662231	143363-62-6	0.00790229813242	1.56397e+07	1.61733e+07	1.68358e+07	1.49231e+07	1.50343e+07	1.53469e+07	1.44877e+07	1.4469e+07	1.43222e+07	1.31811e+07	1.36149e+07	1.35854e+07	1.2712e+07	1.22665e+07	1.27232e+07	1.24574e+07	1.21657e+07	1.26321e+07	1.23272e+07	1.1903e+07	1.12292e+07	1.22058e+07	1.22545e+07	1.2206e+07	1.21667e+07	1.20089e+07	1.22059e+07	1.20277e+07
Chebi:69439	-	B(i)	-	197.129	3.3968	pos	M+H	C10H16N2O2	79.2	0	0.694081054707916	-	0.0187029258056	131739	149686	124007	117399.01958900002	135743	135090.59443599998	142635	123779	125194.91360799999	137995.75081700002	124683.96587999999	140025	143948	137766	156016	165496.09161600002	156342	156154	199759	195629	194927	143454.75055899998	137111.45348199998	138967	135797	136274.36644100002	138257	137102
Phe-Thr-Ala	-	B(i)	-	338.171	3.4287	pos	M+H	C16H23N3O5	67.3	0	-0.0935157	-	0.0977420533211	161882	170757	196537	300670.98355999996	308671.14883099997	317553.02462800004	317727.23792800005	296640	284822	180564.20796099998	215595	229924	76546.5	93019.7	97894.4	51137.6	60861.4	82823.8	31079.426233099995	39939.7	21284.7	101134	103972	78995.86810830001	103947	109100.81245699999	98941.8	103936.35031000001
Lys-Ile-Ile	-	B(i)	-	373.281	3.3251	pos	M+H	C18H36N4O4	45.2	0	0.5352696765710511	-	0.0244734541629	508487.76766099996	531635	528021	610090.6625140001	656181.3494770001	608537	579604	608813	597084	557875	551798	558029	530718.4514489999	549304	531905	553285	478953.61898800003	515242	521737	540533	488338.05136899994	441884	458208	441945.94239700004	431411.78678599995	436807.44998100004	423576.03679600003	441952
Val-Trp-Leu	-	B(i)	-	399.235	3.3569	pos	M+H-H2O	C22H32N4O4	67.8	0	-8.71375	-	0.0167074306314	647263.5091649999	621562	682848	1.21272e+06	1.33045e+06	1359154.6118100001	1.61846e+06	1.56296e+06	1.4722e+06	1616421.4509299996	1.67966e+06	1.55662e+06	1.61395e+06	1606488.9975299996	1.75425e+06	1727433.1756900004	1.67061e+06	1758190.0197400001	1.86018e+06	1745224.7366099998	1.6714e+06	1044740.9165700001	1.01107e+06	1.03569e+06	1.05989e+06	1.04489e+06	1029142.5833299999	1.06008e+06
Eleutheroside B	-	B(i)	C01533	395.132	3.3011	pos	M+Na	C17H24O9	49.1	0	1.14863916230291	118-34-3	0.0759009705783	343467.45322100003	390089	325917	146335	164923	157735	105071	109032.65096900001	141822.17666700002	105209	99769.9	125768	102970	108150.03155599999	117779	105732	100414	101550	131155	106392.07429199999	96419.3	218645	220113.64885300002	180044	224797	227629	220137.33979099998	224809
Thr Pro Phe	-	B(i)	-	364.187	3.4366	pos	M+H	C18H25N3O5	41.5	0	1.08983847621409	-	0.0140277399202	2.99308e+06	2.97619e+06	3.08973e+06	2955835.6896900013	2.9155e+06	2.99642e+06	3.10113e+06	3.18785e+06	3.15353e+06	3112094.1028299998	3.16015e+06	3.09303e+06	3.162e+06	3.00806e+06	2.97322e+06	3.09456e+06	2.99708e+06	3.03176e+06	3.1603e+06	3192590.7025599997	3.15877e+06	1654409.4894700001	1.66893e+06	1.69927e+06	1.62565e+06	1654525.0927799996	1.64435e+06	1.64433e+06
Met Ile	-	B(i)	-	263.141	3.3728	pos	M+H	C11H22N2O3S	60.5	0	-6.58365	-	0.0044034350006699995	2.75268e+06	2.58749e+06	2.66305e+06	3186375.2261200002	3.28547e+06	3.17991e+06	3.7457e+06	3.6943e+06	3484160.7987800012	3.76835e+06	3.65302e+06	3724056.8772400003	3685555.7850300004	3904069.6200599996	3.24413e+06	3.28885e+06	3801116.3574599996	3873688.5370400003	2.85806e+06	3732958.2132900003	3.87357e+06	2.06101e+06	2.05246e+06	2.04779e+06	2.03972e+06	2.03968e+06	2.03591e+06	2.03969e+06
Ttatpn	HMDB0259311	B(ii)	-	793.349	3.4048	pos	M+Na	C43H46N8O6	0	69.8	7.22575375773505	-	0.0258318239605	2816284.5561599997	3.0132e+06	2.8128e+06	1.66686e+06	1.62296e+06	1.58872e+06	1068094.8815600001	1174356.3914299998	1.06277e+06	856911	883213.1814040001	849442	708210	760613.6303859998	711465.5307550002	752298.0629939998	651240	672374	691751	633995	642917	1409140.6978200001	1.42732e+06	1.42739e+06	1.42757e+06	1.41639e+06	1409103.4254700001	1.32593e+06
Quingestanol	HMDB0257039	B(ii)	-	405.223	3.341	pos	M+K	C25H34O2	0	42.5	9.927600062343132	-	0.029559305631800002	1.48635e+06	1473279.8003200004	1499177.0521200001	1.64884e+06	1651601.0205700004	1686259.1248700004	1854438.9109200002	1929017.2902400002	1.80377e+06	2033364.0046299999	2039847.7967299998	1.94679e+06	2.28725e+06	2.22112e+06	2.195e+06	2.33854e+06	2.46893e+06	2393831.9075700003	2510897.7911799997	2.39134e+06	2.51532e+06	1239953.6244299999	1.35934e+06	1.33004e+06	1329850.2952299998	1.336e+06	1.34285e+06	1342886.3169200001
Indomethacin N-Octyl Amide	-	B(i)	-	469.228	3.4128	pos	M+H	C27H33ClN2O3	47.4	0	5.514950544355379	-	0.0350856988205	760657	900165	847123	956292	875133.0153389998	863258	723037.4533439998	805679	760329	611715	678249	698082	599003	686053	591458	709189	614145	621289	678226	623560.4896880001	559796	1.03663e+06	1.07142e+06	1.1285e+06	1082573.5649700002	1.01114e+06	1.08255e+06	1.08238e+06
Leu Gln Met	-	B(i)	-	391.201	3.4207	pos	M+H	C16H30N4O5S	85	0	-0.174704	-	0.018930230639099998	1.7947e+06	1.05673e+06	1079153.1125299998	2260056.3401900004	2.40961e+06	2.06833e+06	2.34785e+06	2.43272e+06	2178898.7025599997	2.42222e+06	2.25112e+06	2.24939e+06	2.2871e+06	2.5436e+06	1600171.9469899999	1.56504e+06	2.4157e+06	2.28747e+06	812532	2149708.5126900002	2.4193e+06	1.94657e+06	1.86045e+06	1848331.0831400002	1.86051e+06	1848322.0858200002	1.84834e+06	1.86066e+06
Taraxinic Acid Glucosyl Ester	HMDB0035249	B(ii)	-	457.207	3.5163	pos	M+CH3OH+H	C21H28O9	0	48.8	1.41423030007648	75911-14-7	0.028191998141700002	1225280.3289299998	1399110.0931799999	1.46322e+06	936355.2745129999	925402.0924729999	1.00639e+06	838187	802285.3766569998	903177.9696129999	731661	832021	825143.2518130002	752272	683995	863358	917300.0257100001	696920	681449	1.08492e+06	738620	695684	528704	498589.86132299993	521505	494717	494434	494454	501586.94105200004
Phe Ile Gln	-	B(i)	-	407.228	3.5561	pos	M+H	C20H30N4O5	35.6	0	-2.32354	-	0.0785370424468	54359.3	60454.770893199995	28309.2	70392.2	144742	104840	146726.49073800002	130776	135325	298984	148243.44706900002	244943	266410	228893	241837	221646	371228	307150	337102.69174499996	446642	290249.28589299996	211064	202426	185408	240254.55535100002	217824	210642	217730.79578699998
6-Methylquinoline	HMDB0033115	B(i)	-	144.081	3.5402	pos	M+H	C10H9N	50.4	0	0.300891583615518	91-62-3	0.023552384994600002	569422	647313	620957.8878489999	309680	308357	301642	292193.20482600003	291688.06746500003	364862	298433.68015100004	278312	285797.41840300005	300109	237737	339157.01843600004	379065	271833.19131100003	296357	425129	318841	282932	214730	215803	214742	214805	217429	221495	228484
Lys-Trp	HMDB0028962	B(i)	-	350.218	3.564	pos	M+NH4	C17H24N4O3	36.8	0	-1.62508	50674-18-5	0.0378309967949	42475.3	40135.7	49727.110561199996	133909	155881	151728	215502	208735	187219	292264	257536	242090.71533600002	270226	232938.35697399997	280037	294663	260045	308887	296673	287273.33012199996	294400	219204	216267.25319899997	219196	219179	222379.56848000002	216200.93759299998	197868
N-Cyclopropyl-1-(6-Piperidin-1-Ylsulfonylquinolin-2-Yl)Piperidine-3-Carboxamide	-	B(i)	-	443.215	3.4605	pos	M+H	C23H30N4O3S	53.4	0	7.902613519609781	-	0.04377710729209999	198520.91473699998	258856.91317199997	237732.96916500002	66372.3	81937.2	51947.9	25433.2	0	0	24815.6	21335.803129099997	6845.52	0	6928.21	32557.7	7605.16	9563.54	18491.008781599998	23015.6	13751.185809600001	8271	92397.5	92363.2	92287	96768.4	103369	93308.8	92425.9
N-[1-(4-Methoxy-6-Oxopyran-2-Yl)-2-Methylbutyl]Acetamide	-	B(i)	-	286.165	3.4685	pos	M+CH3OH+H	C13H19NO4	45.7	0	1.22782194006199	-	0.0303044870348	29251.12629850001	20704.5	11453.2	75052.00561989997	56606.9	65286.82958300001	96439.3	87420.8	89482.8	127292.73796199998	146431	132749	199794	174522	195669	276567	244050.01091399998	246366.59430300002	385387	359952	364101.21054299996	107967	100846.15659500001	104773	103431	103456	101432	98191.2
Ser Leu Leu	-	B(i)	-	332.218	3.4844	pos	M+H	C15H29N3O5	40.2	0	0.341858530960156	-	0.0250656437728	1343044.4779299998	1.4042e+06	1393464.8958700001	1.28663e+06	1.34907e+06	1.2855e+06	1249742.4699600001	1.28812e+06	1.24544e+06	1.26501e+06	1.19199e+06	1.16458e+06	1.19355e+06	1125102.0452100001	1.14105e+06	1.10378e+06	1123580.4551600001	1.09979e+06	1.13212e+06	1.13211e+06	1.08206e+06	981793.1650690001	950206	1031315.6284899999	976772	981841	969199	981768
Fludrocortisone Acetate	HMDB0252329	B(ii)	C08186;_	464.248	3.6038	pos	M+ACN+H	C23H31FO6	0	53.4	9.00854219655569	514-36-3;_;	0.07343313683569999	333613	379268	356254	281811	332278	306114.18586599996	303000	292634	349764	298413	333594	302863	342013	302678	343059	357341	256457	389927	421539.54480100004	293995	341739	263731	309358	263643.56996500003	243976.57275999998	263668	269059	268974
4-(Phenylamino)Benzoic Acid	HMDB0246312	B(ii)	-	214.086	3.6595	pos	M+H	C13H11NO2	0	57.5	-0.0357004	-	0.00945696770756	1.30813e+06	1366345.0315399999	1.43947e+06	2020660.3133099999	2.02602e+06	1.9836e+06	2.36219e+06	2.43109e+06	2.38689e+06	2.69169e+06	2.56834e+06	2.69078e+06	2902311.1778700002	2.84348e+06	2.91002e+06	3.10161e+06	3.0924e+06	3.06144e+06	3.30991e+06	3.33282e+06	3.29933e+06	1.33768e+06	1367513.2419399999	1.34099e+06	1.36135e+06	1337598.6881600001	1.33765e+06	1.33974e+06
Trp-Ala-Thr	-	B(i)	-	377.182	3.6751	pos	M+H	C18H24N4O5	49.1	0	0.8352101361791571	-	0.0186461089499	1765081.5792099999	1765727.6781799996	1.89192e+06	1.6333e+06	1669167.1313200004	1.73285e+06	1532986.8597799996	1.59066e+06	1.555e+06	1563200.7935600001	1.50609e+06	1.56644e+06	1488919	1.49313e+06	1.46754e+06	1404624.1731200002	1.48451e+06	1.4166e+06	1.41279e+06	1416049.3294799996	1.44856e+06	905637.1837010001	905732	905766	883190	898857	865426.0832639999	913100.5949690001
Val-Asp-Leu	-	B(i)	-	346.197	3.7706	pos	M+H	C15H27N3O6	61.6	0	0.44391918472335706	-	0.022022156770900005	1.27906e+06	1.29124e+06	1.30499e+06	1.48164e+06	1523159.4376100001	1.50543e+06	1.60274e+06	1.69622e+06	1622354.7250899996	1.57281e+06	1.52075e+06	1.6437e+06	1.55318e+06	1.52354e+06	1.59952e+06	1720945.4875900003	1573138.6657200004	1.60744e+06	1.60918e+06	1.58787e+06	1.60658e+06	1.25617e+06	1.28722e+06	1.2047e+06	1232553.6670799998	1276988.1328399999	1245339.6955799998	1.25618e+06
Allotetrahydrocortisol	HMDB0000526	B(i)	-	371.217	3.8502	pos	M+Na-H2O	C21H34O5	43.3	0	-6.30473	302-91-0	0.04300995752669999	3935.18	8228.31	14906.730192200002	74871.3	62062.714899599996	63753.229024500004	191654.30933599998	206566.32876099998	183589	381360.43599800003	376842	354084	554444	571128	577026	705835.9545100002	674549	710213	943869.5808379999	924370	911988.9997520001	222110.83869699997	218583	222117.50078499998	232047	212042	222195.50113699998	202173.63888399999
Trp-Arg-Arg	-	B(i)	-	517.299	3.6357	pos	M+H	C23H36N10O4	52	0	-0.9429	-	0.026655677653799996	1.60954e+06	1559096.1776100001	1.66414e+06	1.29036e+06	1.30917e+06	1.42737e+06	1.14283e+06	1.16692e+06	1.17119e+06	1099605.0754200001	892208.2662200001	1.02599e+06	917059.7649180001	879438	920259.6786069999	779183	812590	850623	779993	854119	778987.6885180002	871739	907551	853445	919372	871558.0896180002	895657	871540.1055540001
Ile-Lys-Ile	-	B(i)	-	373.281	3.6991	pos	M+H	C18H36N4O4	79	0	0.7300224645796709	-	0.019841034320799998	1552223.9724299996	1624589.0578299996	1.55991e+06	1.28227e+06	1.27214e+06	1.28741e+06	1.12009e+06	1.09949e+06	1003841.8207899999	871576.8503190002	951827.6144379999	957623	785935	708174	800169	610452	634447	651227	520628.37513500004	493737.30192700005	515209	795237.3787850002	797790	795857.5012810002	795328.5727970002	802906	763110	815121
Macimorelin	HMDB0254290	B(ii)	-	475.241	3.7388	pos	M+H	C26H30N6O3	0	40.1	-9.54715	-	0.0707497715433	196647.93071400002	208481	165892.49304600002	508920	486254	530879	584739	584342	611240	697499	610230	709898.4488220002	639531	632260	597901	597867.9620729999	589709	665603	611086.7180359999	567232	622206	407325	395930	400356.79984299996	407290	429884	407358.33756799996	339056
Podophyllotoxin	HMDB0015310	B(i)	C10874	415.137	3.8263	pos	M+H	C22H22O8	44.6	0	-4.97378	518-28-5	0.0328093099242	0	0	0	13.165116929000002	0	0	0	0	0	0	0	0.043367494153300004	0	0	0	88.97761142110001	0	0	0	0	0	199899	184713.17610399998	184703	181944	184707	186482	191875
1-[(1-Benzylindol-2-Yl)Methyl]-N-(Pyridin-3-Ylmethyl)Piperidine-4-Carboxamide	-	B(i)	-	439.249	3.5958	pos	M+H	C28H30N4O	61.6	0	-0.945791	-	0.0409465376457	72516.6	61412.4	88416	192619	196116	173847	152831	171665	148820	204455	218898	205004	231527	263761.15164899995	250880.19267699998	235552	229928	255856	327228	316703	298643	468878.95119799994	484111	474086.05507299997	475357.20855200005	475484	484339	527417
Nh-Dval(Nme)-Val-Ome	-	B(i)	-	245.186	3.8103	pos	M+H	C12H24N2O3	43.1	0	0.39260475019903207	-	0.00745204243153	1.67747e+07	1.69318e+07	1.74216e+07	2.06817e+07	2.06973e+07	2.10314e+07	2.38631e+07	2.43462e+07	2.29561e+07	2.41001e+07	2.33743e+07	2.33716e+07	2.25818e+07	2.18734e+07	2.31174e+07	2.27081e+07	2.19975e+07	2.25477e+07	2.22614e+07	2.17349e+07	2.1933e+07	1.5945e+07	1.58785e+07	1.58772e+07	1.57885e+07	1.58773e+07	1.57184e+07	1.56037e+07
Cytochalasin E	HMDB0246197	B(i)	-	528.256	3.8103	pos	M+CH3OH+H	C28H33NO7	38.6	0	-5.79196	-	0.0257578209013	398780	412011	414086	905414	921959.1176110001	860646	1661423.2336799996	1.78269e+06	1.58284e+06	2.47242e+06	2.34512e+06	2.47518e+06	3.60821e+06	3.5912e+06	3655150.6939800004	4456584.464380002	4.4211e+06	4465013.9771300005	5.27776e+06	5459236.1952800015	5.62769e+06	1758857.9741599998	1.7732e+06	1.74718e+06	1.77323e+06	1.73464e+06	1758763.9066299999	1.87299e+06
Glu Leu Thr Lys	-	B(i)	-	490.288	3.5879	pos	M+H	C21H39N5O8	43.2	0	2.42130212617647	-	0.0293615164117	496501	454760.4582760001	502690	1.1689e+06	1.11234e+06	1.22496e+06	1.3004e+06	1.21924e+06	1.31425e+06	1.13768e+06	1.0709e+06	1169315.1188700001	933679	983096.5613549999	975199	935076	860845	910443	943379.9465190001	837346	780633	1.09048e+06	1016830.4444899999	1.09059e+06	1.07066e+06	1.08602e+06	1.07861e+06	1.12112e+06
Dide-O-Methylsimmondsin	HMDB0041207	B(ii)	-	347.123	3.715	pos	M+	C14H21NO9	0	62	4.7970984985491905	135074-86-1	0.0717187968508	17180.4	30155.810151499998	24709.6	22900.3	7446.12	13067.8	7235.73	5884.31	5560.99	1747.82	10789.9	18356.051108300002	2863.79	7724.8	5215.45	5013.26	14266.5	13881.186961899999	2301.49	10073.160046100002	7734.76	95693.75684049999	90966.5	108566.82161199999	88429.8	95865.61266639999	103715	98348.3
Gln-Arg-Arg	-	B(i)	-	476.307	3.8024	pos	M+NH4	C17H34N10O5	77.8	0	3.41391370806206	-	0.879494	0	351178.33684299997	59693.1	0	10199.4	7063.68	0	0	0	0	0	0	0	0	0	0	0	0	0	0	6992.69	8289.73	9889.7	0	0	11639.8	8187.16	22154
Phe Phe His	-	B(i)	-	450.213	3.8263	pos	M+H	C24H27N5O4	44.8	0	-0.480318	-	0.010485016721399999	83859.37650419999	56554.7	59101.1	54797.8	98008.3	70507.6	101925	42819.703570699996	87701.88040360001	38037.53214790001	84863.4	74432	44378.50804090001	67573.32723940001	74585.2	88702.5	85301.40746860001	74984	54921.1	63945.915841999995	71580.6	1.32057e+06	1297143.6525700002	1297310.7832799999	1.28825e+06	1.28828e+06	1.27732e+06	1288222.9170600001
Butyl 4-Aminobenzoate	HMDB0249473	B(ii)	C07875	158.096	3.6595	pos	M+H-2H2O	C11H15NO2	0	60.4	0.16467330555131798	-	0.00646065822746	1581204.1852799999	1.63468e+06	1.67465e+06	2.39285e+06	2.35498e+06	2.35946e+06	2930409.6815400007	2768753.4133099997	2.80589e+06	3136639.9071400007	3.03289e+06	3.17539e+06	3.40818e+06	3318311.5926099997	3.37667e+06	3691993.9936800003	3.67452e+06	3559443.5763800004	3857376.9594199997	3.90829e+06	3777347.7954599997	1629100.7461899999	1.62912e+06	1629128.3852600001	1638902.4236299999	1.62241e+06	1.6049e+06	1.62242e+06
Ala Glu Trp	-	B(i)	-	405.177	3.6197	pos	M+H	C19H24N4O6	80.3	0	0.664095717481945	-	0.0448323081704	843123	846932	872519	904292	842466	834810	885253	834078	861014	813558	796616	896990	773762	787964	830458	820842	748985	771409.8116189998	825393	829479.5233979998	806949	657156	588300	623919	619674	628125.3883819999	584229	650584
Pc(6 Keto-Pgf1Alpha/2:0)	HMDB0288831	B(ii)	-	652.351	3.6357	pos	M+H	C30H54NO12P	0	43.4	7.86534474645978	-	0.105151	293612	223823.61538600002	237785	205243	343862.02223400003	388999	243411	262913.03964000003	403556	250148	363679	230649	237751.76209699997	228557.77290799998	161154	36056.7	111983.99554300001	137811	60499.78800850001	53347.853301099996	115257	512573.58737799997	610104.0748020001	497534	426867	497767	512883.57404399995	512623
1,3-Diphenylguanidine	-	B(i)	-	212.118	3.6436	pos	M+H	C13H13N3	97.6	0	0.235948843866478	-	0.13570692421299999	77004.7	91054.06767110001	94536.4	0	94774.33596819999	0	108721.68609100001	16849.5	14165.2	2284.46	0	2030.09	0	11000.6	2267.16	2187.64	0	0	14989.287529199999	8480.05	3966.7311711999996	32678.523769200005	34053.6	31695.228939999997	29393.5	31718.131024699996	31678.861842299997	43321.1
His Pro Gln	-	B(i)	-	381.188	3.6911	pos	M+H	C16H24N6O5	45.6	0	0.761646395856902	-	0.00697276445804	2.61439e+06	2827614.8656200008	2.89195e+06	2.37943e+06	2.45398e+06	2.46583e+06	2.18922e+06	2.22725e+06	2.09072e+06	2.06615e+06	2003469.1870099998	2.03349e+06	1934495.2088799998	1.88798e+06	1.95943e+06	1883658	1.91448e+06	1772222.7386599998	1849383.7274200001	1.79539e+06	1.74873e+06	3.01951e+06	2.98664e+06	2989620.9172799997	2.97869e+06	2.94916e+06	2.97868e+06	2.98953e+06
Pc(5-Iso Pgf2Vi/2:0)	HMDB0288847	B(ii)	-	649.341	3.7944	pos	M+ACN+H	C28H50NO11P	0	43.2	-7.48484	-	0.037126724339300005	42322.3	111624.36141600001	53559.3	290238.97898200003	287091	252698	363928	397293	343588.58805300004	516546.44077700004	475838	548791	639427	657404.7460520001	771925	878796	755361	891931	1.09077e+06	1045793.6827799999	972766	470897	470704	471085.50363100006	516042	470826.79840100004	493906.30162600003	470656.35547700006
2-Aminobiphenyl	HMDB0245011	B(i)	-	170.096	3.8183	pos	M+H	C12H11N	61.7	0	-0.00784559	-	0.0282562997612	29093.6	26585.1	24691.863800400002	44909.8	39590.8	44066.6	101345	57371.9	57779.9	62566.8	52982.5	54068.24441259999	60962.2	60501.591226699995	60480.5	70865.95881849999	64971.9	59514.67457230001	73577.4	77599.7	68360.56668019999	56259.62466159999	55444.5	53614.309914599995	58886.488934099994	55454.4	56245.518753799995	55477.588851199995
L,L-Cyclo(Leucylprolyl)	HMDB0034276	B(ii)	-	243.17	3.6118	pos	M+CH3OH+H	C11H18N2O2	0	42.6	0.308036322873893	2873-36-1	0.0325852322944	156539	146499	161597	210377	220623	215634	309601.36192399997	271899	298192	332288	328188	323197	363520.4468550001	374032	371158.19255599997	386991	412555.59074099996	399653	413888	427766.00449200004	414876	297322	272354	294183.42019000003	300926	297002.23294699995	294179	288158
Ile-Leu-Ile	-	B(i)	-	340.26	3.6911	pos	M+H-H2O	C18H35N3O4	52.3	0	0.7818532709298008	-	0.0340386247406	202264	197522	188517	158400	176011	186004	136421	146788	167398	143987	165432	147826.21302999998	147169	116894	129796.08113199999	119953.95637999999	121548.41101600001	134742	117607	95189.8	116018	226038	228936	224879.84971100002	217046	242547.47552100001	224960.81384000002	224936.04430100002
Icariside D1	HMDB0303758	B(ii)	-	471.185	3.7706	pos	M+CH3OH+Na	C19H28O10	0	42	2.02190687098362	-	0.06895181642369999	0	0	0	0	7688.51	0	3390.11	5949.77	1.32796	4230.34	1782.24	3431.55	16791.3	16161.8	14998.957244799998	47568.805435199996	42865.8	56235.1	61314.05650469999	88570.26487710002	95190.2	150965	119704	140956	139089	139039	144055	142367.19431199998
Leucyl-Tryptophan	HMDB0028940	B(ii)	-	318.181	3.6357	pos	M+H	C17H23N3O3	0	44.9	0.518343641243591	-	0.0369742	184222	202232.04606700002	200639	137347	152219.74613800002	166527	152053	129788.97348199999	177167	140623	138336.25786500002	144059	148106	122620	134005	111425.49258699999	150828	151668	126041	139779	133752	179931	180723	198577.25206300002	193392	190447	194734	190797
Arg-Phe-Leu	-	B(i)	-	435.272	3.6674	pos	M+H	C21H34N6O4	41.8	0	1.38599297696706	-	0.013543402409899999	250228	275902	260132	309703	332603	296790	358319.67911599996	338536	375860	340007	315934	330619.04672800004	327513	360562	334534	347135.31533899996	364346.28768400004	368787	338395	402693	334424	223717.45904299998	223626	221793	223575	222227.58394699998	216117.61226599998	218214
Val-Asn-Leu	-	B(i)	-	345.213	3.6831	pos	M+H	C15H28N4O5	87.3	0	0.13001733214079	-	0.00990778640204	3.20009e+06	3.23175e+06	3.22888e+06	3.52021e+06	3.54177e+06	3529054.6298300005	3641919.5866300003	3840005.6318599996	3.59551e+06	3578271.1515300013	3.59137e+06	3.67071e+06	3.55965e+06	3.4899e+06	3.53865e+06	3.56924e+06	3.47312e+06	3643550.7876800005	3547820.8562300005	3564224.1259699995	3.4394e+06	2.87078e+06	2879925.5537799997	2837220.1724400013	2.87089e+06	2870828.8689900013	2.80108e+06	2.87086e+06
2-Aminooctanedioic Acid	-	B(i)	-	190.107	3.715	pos	M+H	C8H15NO4	75.7	0	0.0868850914736938	-	0.028916356806900002	167746	208992	171468.24212799998	119595	138308	130533.74355999999	112827.52261500001	106610	108414	113077	113444	113703.22478900001	122354	111545	114119	115154	112677	113445	120387	119640.68006199998	114832.36730999999	114114	120005	119996	123828	118837	119057.44975799999	114251.72443599999
Ethyl 2-Amino-3-Phenylpropanoate	HMDB0252046	B(i)	-	194.118	3.7309	pos	M+H	C11H15NO2	83.4	0	0.8345615534584171	-	0.0103981419074	6.87116e+06	6768067.9156599995	7.00034e+06	8431146.030819999	8.59917e+06	8.35013e+06	1.00957e+07	1.01083e+07	9.91704e+06	1.02211e+07	9.99558e+06	1.01198e+07	9.80491e+06	9.50022e+06	9.73079e+06	9.94314e+06	9437229.902730001	9.68155e+06	9.68851e+06	9.41059e+06	9.47353e+06	6848977.996090001	6.88833e+06	6927212.937410003	6800345.3515599985	6.81186e+06	6.70527e+06	6.84937e+06
[4-(2-Hydroxy-5-Oxopyrrolidin-1-Yl)Phenyl]Methyl 2-Ethyl-2,3-Dihydroxybutanoate	-	B(i)	-	338.16	3.8183	pos	M+H	C17H23NO6	81.3	0	0.17484945066645	-	0.0176437049455	0	0	11536.6	181243	171618.77328199998	181925.84346099998	375851	390813.08722600003	348690	644721	641188	598312	871709	936921.3791520001	918207.9457950001	1.1547e+06	1.11104e+06	1.12797e+06	1.3912e+06	1.42638e+06	1.33911e+06	427290	427230	429887.54708100006	429885	436599	427269	411772
Ile Ser Val	-	B(i)	-	318.202	3.5879	pos	M+H	C14H27N3O5	55.3	0	0.48598190199012303	-	0.0122329	3.06302e+06	3.05225e+06	3.10393e+06	3209112.1855599997	3.32842e+06	3332427.3289400013	3.45263e+06	3.45445e+06	3.5195e+06	3577470.2207199996	3504544.9393300004	3524826.3462099996	3.523e+06	3443147.6395400013	3.46009e+06	3558691.5250199996	3.47502e+06	3.50236e+06	3680076.7001699996	3.57974e+06	3.5305e+06	2.9039e+06	2.85025e+06	2864692.5597200007	2850333.3900099997	2.89673e+06	2.81418e+06	2.81741e+06
Ethyl N,O-Bis(Tert-Butoxycarbonyl)Tyrosyl-L-Alanylglycylglycinate	-	B(i)	-	595.302	3.5879	pos	M+H	C28H42N4O10	43.8	0	8.12378505419282	-	0.05399775160680001	871276.3173639999	815819	882951	577356	533629	616965	466351	620421	469877	403688	364481	348354	311829.28781999997	326122	419702	348500.53425300005	286262	374679.91318699997	360319	260748	245607.37893600002	426378	364555	418137.71934099996	388405.13598200004	418233.56663899997	407778	417819.42580100003
15-Keto Latanoprost	-	B(i)	-	389.229	3.6118	pos	M+H	C23H32O5	53.8	0	-8.09207	-	0.15737080273499998	71095.3	104850	83165.36398360001	77210.4	115661	93441.27619360002	89188.55037989999	63074.34663169999	110375	177480	148539	159298.77320999998	260113.79704499998	250029	240900	301211.84448200004	281302	248587	331393.50351199997	343892.51289899996	303988	99459.27191010001	68356.5	97196.6	91646.16465199999	101501	91801.5	69229.27131980001
Mg(Pgf2Alpha/0:0/0:0)	HMDB0260478	B(ii)	-	470.308	3.6516	pos	M+ACN+H	C23H40O7	0	53.5	-8.05503	-	0.05386801466109999	1413978.0879799996	1.71023e+06	1.67014e+06	1.21842e+06	1.9524e+06	1.54148e+06	1.9317e+06	1.75624e+06	1.68671e+06	1.92101e+06	1.61883e+06	1703886.1599299996	1.68613e+06	1.67012e+06	1.47698e+06	1.65472e+06	1.63578e+06	2.01584e+06	1.59613e+06	1.71407e+06	1638470.6551299999	1.11563e+06	1.02084e+06	1092239.4402299998	1.21298e+06	1091739.5667700002	1.07166e+06	1.07151e+06
(5Alpha,6Beta,14Alpha,20R,22R)-5,6,14,20,27-Pentahydroxy-1-Oxowith-24-Enolide	HMDB0033198	B(ii)	-	529.279	3.6674	pos	M+Na	C28H42O8	0	67.2	2.49217141588426	222609-97-4	0.028327672754700002	3.31712e+06	3.14541e+06	3.42657e+06	2.61555e+06	2.80923e+06	2.5037e+06	2399774.1885900004	2.28215e+06	2.14059e+06	2.21463e+06	2.10121e+06	2.01334e+06	1.80611e+06	1.70766e+06	1833859.2327400001	1.57412e+06	1.606e+06	1653896.9396600001	1.65697e+06	1.61617e+06	1.40013e+06	1.68119e+06	1681067.1810899999	1695322.8862299996	1.79173e+06	1681129.7959399999	1.63263e+06	1.69509e+06
Pro Val Leu	-	B(i)	-	328.223	3.7864	pos	M+H	C16H29N3O4	75	0	-0.368988	-	0.00861456000539	3.86458e+06	3823665.6025199997	3934367.2281699996	4.2893e+06	4.32985e+06	4.33516e+06	4.80534e+06	4.70229e+06	4.58651e+06	4.67124e+06	4.73636e+06	4751430.589819999	4.83026e+06	4707300.6435400015	4838056.897419998	4944714.581259999	4.77694e+06	4.96517e+06	5.13887e+06	5.02241e+06	5.10592e+06	4051219.5160300005	4.13324e+06	4.03874e+06	4038711.2226400003	4043792.3964199997	4.03871e+06	4.03875e+06
Erythritol	HMDB0002994	B(i)	C00503	87.0445	3.58	pos	M+H-2H2O	C4H10O4	37.9	0	3.38452883320908	149-32-6	0.010914770121299999	211848	207294	225030.38690100002	165370	168840	179243.61711400005	146614	145905.23165499998	154451	143259	136893	132146	131680	122453	122786.49236300001	119260	119468	111675.75897000001	131062	116471.69235999999	101707	388515.77389099996	391663	379935	383542.80381300004	382977	381830	381825.68080900004
Secoeremopetasitolide A	HMDB0041364	B(ii)	-	384.201	3.5879	pos	M+NH4	C19H26O7	0	51.5	-2.839	178402-70-5	0.015526413119999999	0	14385.705431999999	2994.8	74600.42335889999	72337.8	93155.5	184146	143716	154278	264236	248250	260589.13679400002	311248	364877	339288	369423	371512.45714099996	381652	459111.69063699996	424253	425470	184707.77993699998	182561	189807	182977	188769.01064700002	183376	184706
Cucurbitacin B 2-Sulfate	HMDB0250580	B(ii)	-	621.271	3.6277	pos	M+H-H2O	C32H46O11S	0	45	-2.62957	-	0.0316217817426	1643283.1037299999	609982	544732.9238430001	2.32916e+06	2.21519e+06	2.13315e+06	2.24345e+06	2272847.0537099997	2010916.4519999998	2.29236e+06	2.0136e+06	2.33598e+06	2.44877e+06	3.01916e+06	1.2793e+06	1260788.0546799998	2.63237e+06	2.51981e+06	505702	2.36266e+06	2.62775e+06	731986	789726	802295.0901949998	752943	753463.1523020002	764108	753268.3679439998
Phenaceturic Acid	HMDB0000821	B(i)	C05598	194.081	3.723	pos	M+H	C10H11NO3	81.5	0	1.20110190727339	500-98-1	0.0756236106112	0	0	0	0	0	0	0	0	0	0	0	0	0	0	0	0	0	0	0	0	0	58768.6	47393.8	59577.790880299995	58786.20365419999	58795.5	58776.2	57494.37714500001
Thr-Tyr-Ile	-	B(i)	-	396.213	3.7944	pos	M+H	C19H29N3O6	86.6	0	-0.0344129	-	0.026064032434900002	396635	438734	395833	442785	445655	432205	427437	437662.79276499996	447485	475840.94628100004	423809	403114	410380	445620	406760	451933	439723	475410.06680900004	477162	436910.86467399995	440676	384064	384119	379461	380169	398836	379529	365072
Ile-Tyr	HMDB0028919	B(i)	-	295.165	3.8502	pos	M+H	C15H22N2O4	69.5	0	0.331847153965463	-	0.0140586584436	684351.6752739999	670124	708509	740860.4253939998	749443	782865	852555	857927	816502	833311	802340	811852	767233.2293369998	782802	821111.9005270002	787462	710703	785097	777077	736096	777073	470473	470488	470163.26543100004	456591	467236.07636999997	470550	456551
Val Gln Phe	-	B(i)	-	393.213	3.8582	pos	M+H	C19H28N4O5	60.5	0	-1.64526	-	0.0364626	619322.4106439999	576416.7216180001	572995	606583	595482.9867100001	626970	707977	685981	701712	606232	684781	640281	563243.5869689999	590176	587550	559937	562747	607778	593663	562282.8155520001	582662	350718	371069.99125799997	356453	350639	358696.1441070001	330059	343395
Phorbol-12,13-Dibutyrate	HMDB0246702	B(ii)	C03634;_	537.301	3.6831	pos	M+CH3OH+H	C28H40O8	0	42.1	-9.74797	37558-16-0;_	0.0730548295714	14629.2	27528.32744690001	69280.36760739997	55368.98118600001	58824.8	15718.4	0	45297.8	103880.04565599999	27596.377309599997	12937.1	52123.3	7014.37	0	46226.169619199994	16061.606456900001	13800.317990600002	28385.6	10161.487911700002	0	12940.4	225437	225540.99300100002	225614.16660700002	225627	200506	254592	241598
Leu Arg Leu	-	B(i)	-	401.288	3.7309	pos	M+H	C18H36N6O4	48	0	1.29536921532594	-	0.0130794941249	2290495.6474200003	2.17739e+06	2.40867e+06	1995609.2287299999	2.11134e+06	2.05121e+06	1843524.9124900002	1.88503e+06	1848276.7150700002	1537605.3807299999	1590173.9002399999	1589038.5591799999	1.35091e+06	1.31587e+06	1.36912e+06	1.21494e+06	1.14115e+06	1.23198e+06	1.05833e+06	1041461.6981700001	1021448.2395799999	1.33275e+06	1294409.2626399999	1.2864e+06	1.28642e+06	1.28629e+06	1.28643e+06	1.29445e+06
Tyr Ala Leu Asp	-	B(i)	-	481.23	3.5958	pos	M+H	C22H32N4O8	37.4	0	1.4033883792179298	-	0.0227386	1.11607e+06	1.03757e+06	1.07362e+06	766572	846173	790643	690569	717630	762492	511738	536958	572801	555919	524212.52582700003	560328	532192	552183	520663	451813.61461099994	500560	471807	871338.8478290002	870511.9130930002	885465.3419870002	870186	871325	889068	925259.1436940001
4-(4-Tert-Butyl-1,3-Thiazol-2-Yl)-N-(3-Methylbutyl)Thiophene-2-Sulfonamide	-	B(i)	-	373.111	3.7468	pos	M+H	C16H24N2O2S3	86.4	0	10.433182686176199	-	0.0621538345664	149665	139990	140670	75267.2	91938	104170	70596.16015160001	83592.6	78571.8	69771.9	64753.7	53718.2	65751.9	76645.7	69524.4	86975.7	33065.5	74101.8	71115.5	72307.7	81490.4	142773.02058699998	148751	132378	146468	125038.46336600001	143383.35341500002	146638
Leucomycin A5	HMDB0254036	B(ii)	C14058;_	804.47	3.7468	pos	M+CH3OH+H	C39H65NO14	0	76.5	-4.64922	18361-45-0;_	0.192305	804690	785571	780655	21926.153485299998	37475.300328900004	7874.37	14773	14150.5	15917.9	29110.966033099998	24406.3	21712.9	33250.3	29850.447027900005	30499.3	42608.519605400004	30835.638844200002	25935.555893099998	30853.1	39352.2	29043.264123900004	32117.780757999997	19056.305404900002	26845.2	29563.3	27280.3	19608.3	29504.578635100002
Sinapoyl Aldehyde	-	B(i)	C05610	209.08	3.8582	pos	M+H	C11H12O4	66.7	0	-4.95298	4206-58-0	0.0325715	38389.837035900004	50841.9	34519.3	30321.2	23121.864727700002	26108.7	16284.058350799998	25163.343202400003	31321.4	23779.470651599997	17014	20208.1	36573.9	23060	19878.2	24727.289054599998	24787.9	28076.485675599997	32397.900061199998	19916.9	36282	69511.6	70521.53260389999	70493.3	70491.07992430001	64348.5	70515.84631810001	69884.8
Ile-Ser-Ile	-	B(i)	-	332.218	3.5879	pos	M+H	C15H29N3O5	59.6	0	0.37380397763525003	-	0.0116252172993	1.37432e+06	1.34606e+06	1.38436e+06	1.50038e+06	1.54258e+06	1609535.4737200001	1.68377e+06	1.76595e+06	1.66039e+06	1.61533e+06	1.69466e+06	1727131.5408299996	1.6879e+06	1.60309e+06	1.61819e+06	1663299.7109299996	1567868.2960700004	1.63255e+06	1.55161e+06	1.65603e+06	1606110.6189299999	1.21912e+06	1.21914e+06	1.2192e+06	1.18065e+06	1.21914e+06	1213309.9218600001	1.21329e+06
Ile-Thr-Ile	-	B(i)	-	328.223	3.6118	pos	M+H-H2O	C16H31N3O5	53.1	0	0.25233066312659497	-	0.010995616316899999	3.15762e+06	3.2416e+06	3.32794e+06	3221262.3053099997	3.28384e+06	3.34078e+06	3.3593e+06	3355039.0622900007	3.29796e+06	3299692.9591900012	3.195e+06	3.24292e+06	3.13603e+06	3.0332e+06	3.05753e+06	3.12957e+06	3.06593e+06	3.10584e+06	3.12723e+06	3.10634e+06	2.99711e+06	2.13917e+06	2121961.1770900004	2.19338e+06	2.13913e+06	2.13077e+06	2.13078e+06	2137669.9051599996
Sugeonol	HMDB0041036	B(ii)	C17504;_	289.176	3.5879	pos	M+CH3OH+Na	C15H22O2	0	59	-6.22172	-;19419-58-0;	0.018348152333799998	550953	542085	563091	806539.1565810002	861088.4293770002	818318.0275689998	1.06782e+06	1.01739e+06	1049776.3859700002	1.13169e+06	1.01327e+06	1023694.4323100001	1046483.2488299999	1064898.6496899999	993836	1.03585e+06	995343	973779	984300.4073030001	1.0392e+06	944189	761431	716730	737875.7396229998	744654.2781260002	744685	733698	744580.3127380002
Lys-Leu	HMDB0028955	B(i)	-	260.197	3.58	pos	M+H	C12H25N3O3	84.3	0	0.0752124558060945	7369-79-1	0.0946165156436	193246	184199	193375	138953	140798	141728	104822	116382	121003	91316.4	100731	88035.76061160002	62782.8	64010.285324000004	70999.4	55100.205906099996	64289.24956410001	57738.99869090001	48217.5	54593.6	48223.7	81470.3	81438.82620669999	62474.9	85504.88831519999	81342.1	79007.9	78903.88268580001
Aucubin	HMDB0036562	B(ii)	C09771	347.132	3.58	pos	M+H	C15H22O9	0	65.4	-6.22813	479-98-1;	0.00624814334911	1.13806e+06	1.07114e+06	1157254.9313700001	734200	806533	749947	633512	636404	649789	614402.2509560001	578298	625480.6326850001	621995	603925	586546	635477.4051699999	587170.1342409999	601270	624951	616894	619540	861381	852490	850955.0588390002	845209	856926	850984	857286
Ala Phe Ile	-	B(i)	-	350.207	3.6197	pos	M+H	C18H27N3O4	53	0	-0.915273	-	0.018889	857439	871514	892224	875475	837982.9965649998	865703	811008.6649770002	823063	826462	799842.9816930002	760733	837625	797935	770627	763258	816750	740191.2580350002	758444	794823	788641	799468	918222.8832299999	911351	939183.4712889999	935871	911229	887806.5454360001	911249.7160670001
Lys-Leu-Oh	-	B(i)	-	368.18	3.6436	pos	M+H	C17H25N3O6	63.1	0	-4.63172	-	0.041011094028300006	261996.09640500002	268644	310321	251523	243744	245517	294792.26159899996	237357	208641	302631	246620	321794	357412	307518	318757	310889	302895	315685	314156	300735	265226	243623	247155	225404	249833	243677	257332.79742199997	238331
Dl-Arginine	HMDB0251511	B(ii)	C02385	213.073	3.6751	pos	M+K	C6H14N4O2	0	53.5	-8.18585	-	0.06138696702430001	0	0	0	7611.26	3416.34	10585.596016899999	3732.24	18317	7657.841184299998	3557.71	5486.33	8343.2	11722.3	21390.8	18423.4	24141.1	19651	12659.5	40711.9	21648	41875.3	58656.42555650001	55065.6	47538.2	55055.960673300004	53827.30146259999	53744.00853330001	53779.545779199994
Phe Thr Tyr	-	B(i)	-	430.198	3.8103	pos	M+H	C22H27N3O6	36.8	0	0.7035218558527281	-	0.0287255235138	310901	280092	301182	317984	344036	334489	386493	350621	330877	378807.18380500004	352366	368990	355883	371942	371333	357807	320428	386994.44686799997	378780	354138	366804	264750	284696	264807	273014	268047	264762	262584.51630300004
Territrem B	-	B(i)	-	544.252	3.8502	pos	M+NH4	C29H34O9	45.1	0	-3.59974	-	0.045364086525800006	1006758.6302799999	1.68805e+06	1348979.3645799998	391581.53811900003	435858.22943400004	416413	396099	415650	498816	421276	331330	446272.74818199995	374206.07309099997	254934	581665	522474	320202	426937	559955	434509	393242	357426	395769	395362	389851	395595	417531.58125700004	389882
Tinocrisposide	HMDB0249347	B(ii)	-	554.262	3.8742	pos	M+NH4	C27H36O11	0	58	3.6715984226233798	-	0.009927341836989999	244499.99100300003	251917	270617.74905700004	444091	472392.28961899993	449949	718823.0992010002	662993	643160	570783	611244	607374.0377989999	742036	587479	706800	735299	628279	642433	730113	635281	668763	483030.15946000005	491030	485768	483015.31807299994	483057	485760	475044
Lys Asp Leu Ser Leu	-	B(i)	-	575.341	3.8662	pos	M+H	C25H46N6O9	37.4	0	1.4836412656952598	-	0.0474335116356	72989.2	115082	67295.4	93102	132608	155816.25276099998	131298	96625.9	81048.4	68397.4	99490.3	105048	40807.5	91626.6	95307.6	66260.5	79446.87618939999	89014.2	79047.6	66263.01920709999	27644.474512599998	235315.56149099997	251282	255646	251293	234620.50039899998	255640	268080
Gly-Leu-Ile	-	B(i)	-	324.189	4.0493	pos	M+Na	C14H27N3O4	35	0	-0.455711	-	0.0128864526158	122677.22589100001	127311.79431400001	127054	269583	252916.66129699998	246557.26843000003	301523	316675.96992199996	292990.18396999995	314728	324848.91623800003	359746	384159	362235	373687	451676.85688800004	396946	426304	496855	460171.43573500006	463400.27227899997	362973	357486	367469	357437	361591	353448	357430
Examorelin	HMDB0253150	B(ii)	-	919.489	4.0972	pos	M+CH3OH+H	C47H58N12O6	0	79.5	-5.13658	-	0.07845120831789999	435669	505584	476704.55351800006	112059	78715.8	123240.82583699998	0	23803.5	0	0	0	0	0	0	0	0	0	0	0	0	0	148342	164385	159706	184745	179448	179173	179051
Val Ala Phe	-	B(i)	-	336.192	3.9618	pos	M+H	C17H25N3O4	71.4	0	-0.135772	-	0.00701307604757	1.35128e+06	1.34162e+06	1416222.6454200004	1.5715e+06	1.58602e+06	1.53299e+06	1737144.0883099998	1771013.7034099996	1.70426e+06	1.80735e+06	1.75453e+06	1779195.2716700004	1786728.3157799996	1.76879e+06	1.81901e+06	1.88388e+06	1802238.5293299998	1838958.9911599997	1969815.5116700002	1888962.1881400002	1868178.5198400002	1.68189e+06	1.66786e+06	1658508.4164200001	1.65027e+06	1.65229e+06	1.65231e+06	1.65233e+06
3-Deoxyestrone	HMDB0245855	B(ii)	C14972;_	309.182	4.0414	pos	M+CH3OH+Na	C18H22O	0	41.9	-3.4513	53-45-2;_	0.00724978802694	2.44817e+06	2.42018e+06	2.52475e+06	3.89497e+06	3861194.6074599996	3873539.4432099997	4.91544e+06	5.00834e+06	4790018.696169999	5.2307e+06	5.04532e+06	5163718.674319998	5.00291e+06	4817079.151959999	5.00085e+06	5.01837e+06	4979241.7139800005	4.91049e+06	4.86794e+06	4.93552e+06	4.71198e+06	3.92889e+06	3.92888e+06	3.94938e+06	3.92887e+06	3858779.8908599997	3920116.6857199995	3.92009e+06
Arg Pro Phe	-	B(i)	-	419.236	4.0414	pos	M+H	C20H30N6O4	66.4	0	-11.1846	-	0.0355378870969	758304	761253	786485	789804	749647	719718	755153	805552	682750	752998	767469	780149	764462	718127	593989.4843189999	581898.9098680001	706848	699721	420462	676305	752158	537629.1264289999	534517.0909770001	572543	534469	542408	557682	511783
Pyroglutamylisoleucine	-	B(i)	-	243.134	4.0893	pos	M+H	C11H18N2O4	80.9	0	0.29876721871950607	-	0.00360247999301	3883494.0521400003	4016690.7765699998	3.82645e+06	4.29833e+06	4172638.4263699995	4.19659e+06	4.94769e+06	4.83963e+06	4.75882e+06	5.19517e+06	5.16904e+06	5.13601e+06	5.5476e+06	5.56976e+06	5.6425e+06	6.07611e+06	5.90271e+06	5.95158e+06	6.60207e+06	6.30559e+06	6.35488e+06	3.42065e+06	3425812.0167400013	3.42683e+06	3.39521e+06	3.42066e+06	3.42063e+06	3.43476e+06
Val Phe Val	-	B(i)	-	364.222	4.1371	pos	M+H	C19H29N3O4	75.1	0	-2.24812	-	0.028932370883299998	283439	268541	257453	328260	333200	329102	359053	337017	342325	352334	349829	332824	310897	304936	279061.49035100004	299459	291512	324079	283387	318360	286998	277062	277057.04066500004	279678.89954699995	279671	294121	266754	277099
Valnemulin	HMDB0259752	B(ii)	C12066;_	529.347	3.914	pos	M+H-2H2O	C31H52N2O5S	0	47.2	2.2433514011343902	101312-92-9;_	0.0208256077603	638766	642004	633234	546222	534861	504522	383209.35962199996	392582	373958	300112	322075	274769	274289	208066	220412.89910300003	241998	208043.36770499998	210565.12112999998	170707	169158	150024	363511	368991	370203.72541199997	363749	369012.09661999997	368986	348632
Perindoprilat Glucuronide	HMDB0060863	B(ii)	-	558.268	3.9539	pos	M+ACN+H	C23H36N2O11	0	46.4	4.702858810338411	-	0.013533852520299998	2.81816e+06	2.83968e+06	2.87411e+06	4.72678e+06	4.93644e+06	4.71132e+06	6.36242e+06	6.80495e+06	6.10694e+06	6.86494e+06	6.91823e+06	7302086.4918399975	7.63642e+06	7.37656e+06	7810668.9858800005	8.08672e+06	7.74332e+06	8086850.9644800015	8.39779e+06	8.08516e+06	8.15061e+06	4.60056e+06	4.61105e+06	4.60064e+06	4.50758e+06	4.57535e+06	4600629.929280002	4.44849e+06
1-[[1-[(2-Fluorophenyl)Methylsulfonyl]Piperidin-4-Yl]Methyl]-3-Methylpiperidine	-	B(i)	-	369.201	3.9778	pos	M+H	C19H29FN2O2S	36.5	0	-0.103309	-	0.0324688897125	130923	130552	99210.6	64084.16030349999	80728.93517699999	87311.9	49354.5	68664.42812530001	88144	69774.55792010001	70115.2	55582	57361.3	39605.1	46789.14098419999	27576.1	83800.4	55524.1	48473	38536.1	27063.2	162332	158966	162442	162254	158169	151185	168128
Satratoxin H	-	B(i)	C20017	546.268	3.9937	pos	M+NH4	C29H36O9	46.7	0	-3.10295	53126-64-0	0.012772688217700001	1.17758e+07	1.08721e+07	1.17973e+07	1.06943e+07	1.10509e+07	1.0699e+07	8.40986e+06	8676923.766439999	8.12423e+06	6.11764e+06	6176181.3186099995	6.27408e+06	3.93332e+06	3.91644e+06	3.6072e+06	2.42689e+06	2.73915e+06	2.81321e+06	1.29508e+06	1.85592e+06	1.68772e+06	8.77346e+06	8.60545e+06	8.56586e+06	8.56213e+06	8.39958e+06	8.60537e+06	8.56186e+06
Tetrahydrofurfuryl Propionate	HMDB0031177	B(ii)	-	159.102	4.0653	pos	M+H	C8H14O3	0	41.6	0.277775724423326	637-65-0	0.0289747537363	18544	26192.1	21208.273301400004	25632.9	22292.4	18100.7	18926.6	19597	19967.5	24884.638553999997	24321.4	19079.6	23924.2	15125.1	23744.2	20880.2	26932.351209599994	26447.351854900004	26841.672729299997	21696.7	26882.988275200005	54704.721548899994	58021.12989149999	53423.3	55472.2	55457.912224399995	53673.28571600001	56499.16979650001
Murnac-Tripeptide	HMDB0254953	B(ii)	-	697.332	4.0972	pos	M+CH3OH+H	C26H44N6O14	0	69	9.74169054019119	-	0.0989633623708	2.09506e+06	2.27277e+06	2002224.3531799999	891088.3774790001	851497	936761	650973	554528.5206729999	520969	469632	457751.62615200004	429497.83741700003	365106	341153	329862.99504899996	348133.83108699997	363452	337961	376851	333898	390000	426853	373545	418652	426926	426639.08253200003	512514	405031
Phe-Arg-Ile	-	B(i)	-	435.272	4.1132	pos	M+H	C21H34N6O4	84	0	1.68159426664441	-	0.0277564812996	1.16618e+06	1135659.0885299998	1.21312e+06	1051283.7109100001	1.02757e+06	1.05296e+06	979398	908800	894664.1980780001	785792	795368	719329	531634	514501	538793.3915149999	417533.61326199997	428573	437292	319394.96048899996	342358	313129	448601	461572	438021	461558.28429399995	461484.60868999996	432675.82703100005	461608
Cimifugin	HMDB0250254	B(ii)	C09000;_	307.115	4.1292	pos	M+H	C16H18O6	0	67.4	-7.58883	37921-38-3;_	0.0181518069248	4292.09	0	0	0	0	0	0	0	0	0	0	0	0	0	0	0	0	0	0	0	0	239502	229678	237454	242013	242801.41499299998	237299	237273
Cycloheximide	HMDB0250657	B(ii)	C06685;_	323.197	3.8742	pos	M+ACN+H	C15H23NO4	0	64.8	0.9986066980963929	66-81-9;_	0.0440681728078	0	3027.6165991999997	0	28297.2	13249.4	11212.9	58898.9	71023.7	63121.6	117801.49998299999	103046	97939.5	183840.31104200002	184085	196031	248688	216592.29029299997	221356.78150100002	298330	304987.52895300003	299150	65354.1	73563.8	65392.23125880001	65358.3	65984.6	66689.6	66669.8
Gly Phe Gly	-	B(i)	-	279.12	3.8822	pos	M+	C13H17N3O4	62	0	-5.2605	-	0.12049709095899999	0	0	0	0	0	0	0	0	0	0	0	0	0	0	0	0	0	0	0	0	0	38198.2	35992.2	37471.6	35957.9	35983.2	25846.8	37423.03409630001
Deoxyloganic Acid	HMDB0037028	B(ii)	C11647	393.175	3.8902	pos	M+CH3OH+H	C16H24O9	0	42.1	-2.01751	92842-56-3	0.0121702995571	9.72499e+06	1.00927e+07	1.02038e+07	6.81541e+06	7.16667e+06	6971796.396710001	5.9417e+06	6.30532e+06	5.92795e+06	5.27624e+06	5502170.6106900005	5454745.745619998	5.58982e+06	5.3185e+06	5841131.8684800025	5.88555e+06	5.28573e+06	5.51174e+06	6.03641e+06	5489505.0790800005	5.66576e+06	6160486.356919997	6.02489e+06	6.02493e+06	6.00884e+06	5.98227e+06	5982687.4801199995	5.92205e+06
Glu Lys Phe	-	B(i)	-	423.225	4.0573	pos	M+H	C20H30N4O6	39.7	0	2.19431789967712	-	0.0138290487522	1.0113e+06	1.10774e+06	1.05044e+06	1.02447e+06	1.04892e+06	1.05482e+06	1.08749e+06	1.15565e+06	1043044.3593700001	1.06494e+06	978273.2940090001	1.04507e+06	1.01315e+06	930415.2149510001	1070947.7136600001	960669.4966729999	937457	966277	958596	996515	952320.1853100001	954057.8113190001	939466	939431.2121469999	933023.2066520001	932933	910674.1990129999	935739
Phe-Lys-Ile	-	B(i)	-	407.265	4.0813	pos	M+H	C21H34N4O4	41.4	0	0.536303490140914	-	0.016547857237299998	670087.7378819999	710579	670002	595596	573313	570622	482236	504357.00127799995	464682.45861800003	308041	319234	307939	164419	181578	185927	118708	118919.79833499998	111784	65696.1	91037.24289339999	74650.2	219129	225189	223754.36361300002	219146.71033600002	219141	219126	227907
Vicenin Iii	-	B(i)	-	565.156	4.1451	pos	M+H	C26H28O14	89.4	0	1.7935667169223402	-	0.00817700528665	1.6051e+06	1.59903e+06	1.71954e+06	1553387.5397700001	1.62314e+06	1.51526e+06	1.56658e+06	1.59207e+06	1.478e+06	1.50709e+06	1.47741e+06	1.44063e+06	1330488.8071299999	1.46798e+06	1.48131e+06	1453841.6868200004	1.38181e+06	1.42477e+06	1.47424e+06	1.43939e+06	1.40325e+06	1.6361e+06	1.61807e+06	1615758.0644399999	1.61818e+06	1.5917e+06	1618124.4576299996	1.60954e+06
Gpcho(8:0/2:0)	-	B(i)	-	426.229	4.1769	pos	M+H	C18H36NO8P	37.9	0	9.2765918596454	-	0.0138498401101	116610	126056	109291	478279.58437700005	576845	571764	868144	868665.2043379998	847483	1.17494e+06	1.2109e+06	1.21404e+06	1529108.2285799999	1.383e+06	1.52155e+06	1.76447e+06	1752049.5979099998	1.80127e+06	2005445.0054099998	2021395.4612599998	2.14694e+06	933889.1731100001	965649.5013610001	933895	956050	940244.7495549999	933889	933817
3,5-Difluoro-N-[2-(1-Propylpyrrolo[2,3-B]Pyridin-3-Yl)Ethyl]Benzamide	-	B(i)	-	344.158	3.9618	pos	M+H	C19H19F2N3O	93.8	0	3.7306017842291004	-	0.0420203	123953.00874800001	132569	126858	214700	191316	191629	250846.67711599998	228141.92941999997	228232.50811199998	249552.88889699997	226427.09469600001	237977.16260300003	232810	262621	276847	259056.86673600003	253889	279757	264188.51310700004	304189	266785	204209	221677.21709000002	219075	235874	221769.26699200002	218489	218543.97847399997
Lucidenic Acid D1	HMDB0038199	B(ii)	-	471.236	4.0893	pos	M+H	C27H34O7	0	50.6	-4.26762	97653-95-7	0.006771862625270001	247230.01999899998	242370.66121100003	258058.17692600001	350230	304387	307619	522746	471899.28813400003	457919.82012299995	871508	796020	776756.5266560002	1.24182e+06	1.24334e+06	1.33649e+06	1.60179e+06	1.60117e+06	1.60896e+06	2.07784e+06	2.00003e+06	2.13403e+06	858832	858836	850314	868205	856482	851968.0813760002	856463.0268229998
Corchoroside A	HMDB0033846	B(ii)	-	589.302	3.93	pos	M+CH3OH+Na	C29H42O9	0	58.1	6.467470191652191	508-76-9	0.0220148992952	170922	39262.4	78060.6	253186.91378099998	263848	223028	263592	248770	187775	207241	223853.12208600002	208881	224907	246504	157867	167799	241798	247160.75801700001	60570.8	196065.39772100002	234855.43232300002	271166	256662	265648.95350500004	259687	256783.27058600003	256780.44486999998	256757
Ser Lys Phe Glu	-	B(i)	-	510.257	4.0255	pos	M+H	C23H35N5O8	43.5	0	3.07933636311994	-	0.0226190731972	1813973.8784400001	1.88257e+06	1915671.3987900002	1.63255e+06	1.72472e+06	1.67058e+06	1.59767e+06	1.58391e+06	1.48404e+06	1.48501e+06	1.48664e+06	1.45164e+06	1.47797e+06	1.45297e+06	1.49579e+06	1672630.3575799996	1455046.8563700004	1.59115e+06	1.53344e+06	1647135.8982799996	1582645.8688299996	1747038.5404700001	1.68701e+06	1674944.6159299999	1.67442e+06	1674806.4154100001	1.7475e+06	1649647.9206299996
Mmda	HMDB0254817	B(i)	-	210.113	4.0414	pos	M+H	C11H15NO3	60.1	0	0.322206777014596	-	0.0132191	88679.6	84873.23357689999	89024	168572	150833.80446800002	157451	194728	189134.97795899998	205568.86226199998	209391	193141	200568.58106099998	199680	192725	196569	200611	185105	192313	187364.88642999998	205182	190916	157359	157369	156417.32508399998	162260	156419	156417	157359
N-Acetylcaprolactam	-	B(i)	-	173.129	3.8742	pos	M+NH4	C8H13NO2	41.1	0	0.4502715377528971	-	0.0132128070985	685388	686817	738728.8186390002	792800	761572.1903189998	777579	877783	899570	837659	815396	809686	826153	768961	763475.5525819998	773248.0644800002	771224	784713.5279600002	787336	786963	779021	759957.6942050002	607650	609720	607703	603628	592582	603627	589288
Trp Leu Gly	-	B(i)	-	375.203	3.9618	pos	M+H	C19H26N4O4	68.8	0	1.1636113235186798	-	0.030247425803099998	397890	304913	404778	440194	461079.01303599996	433167	431189	460169.20894399995	356867.6514460001	332762	394022	383493	296720	335389	309704	235999	251203	265602	131800	223384	187764.65571400002	366436	366413	345128	366497	361201	366385	341972.04973800003
Ile Phe Ala	-	B(i)	-	350.205	4.0255	pos	M+H	C18H27N3O4	47.4	0	-5.96058	-	0.011762086121300001	753531	810628.5171520001	875717.0466979998	1.09609e+06	1.14086e+06	1.08199e+06	1.28128e+06	1.42535e+06	1285576.5170200001	1380615.2773799999	1461248.5254600001	1.39287e+06	1.63436e+06	1.57585e+06	1.73206e+06	1.79128e+06	1.64792e+06	1726879.4549200004	2069921.8191099998	1.72299e+06	1.83528e+06	1720056	1.69735e+06	1.70696e+06	1.68535e+06	1669724.2984200001	1683723.6021399999	1.66444e+06
Val Pro Phe	-	B(i)	-	362.208	4.0573	pos	M+H	C19H27N3O4	61.1	0	1.12707921196663	-	0.008253364105249999	2.00971e+06	2.05443e+06	2078479.7782400001	2.52312e+06	2.47108e+06	2.52053e+06	2.80612e+06	2792749.3350400003	2.67691e+06	2.88271e+06	2.79557e+06	2875966.1025900007	2.80641e+06	2.84123e+06	2.75417e+06	2.768e+06	2930904.8950900002	2.87292e+06	2795281.4210900003	2.90671e+06	3.01067e+06	2.18322e+06	2.16242e+06	2.15456e+06	2154566.5784299998	2.15457e+06	2.16248e+06	2.12326e+06
Val Ser Trp	-	B(i)	-	391.199	4.0573	pos	M+H	C19H26N4O5	73.1	0	3.4583721076622904	-	0.0278090513261	415928	395359	350274	501331.40691400005	548808	508122.81128500006	521434	540471.8315229999	470000.37577700004	518076.66619799996	546223	575036	456483	499290.87173400004	479799.97522200004	428993	440977	455234.79098900006	399582	456123	488762.98119799996	385574	369307	351006.34511999995	373998	369185	369198.22760100005	373999
Pro-Val	HMDB0029030	B(i)	-	215.139	4.1052	pos	M+H	C10H18N2O3	54.4	0	0.21224582059739702	-	0.00701123531327	501873	512796.30550699995	531201.4292560001	511100.16802399996	520429.47143900004	519906	536075	521714.5196140001	508859	498822	517299	499845.59436099994	496477.18994899996	478538	516805.04714399995	531046	493298.01210200007	499614.09673900006	504636	523996	505468.69177200005	460534	459198.7655930001	459246	457642.8485260001	457642	459238	450859.19330100005
Ile-Pro-Ile	-	B(i)	-	342.239	4.1451	pos	M+H	C17H31N3O4	97.2	0	0.39590761486740406	-	0.0166021877878	2.16251e+06	2.2289e+06	2.23413e+06	2.15306e+06	2.19008e+06	2.31904e+06	2.33601e+06	2159860.6008900004	2.14964e+06	2.10476e+06	2.1127e+06	2.04303e+06	1.85308e+06	1828464.9152099998	1.84081e+06	1838640.9384599999	1.75975e+06	1.8467e+06	1.72251e+06	1.70973e+06	1.71354e+06	1.23765e+06	1237672.0375700002	1.24607e+06	1.23773e+06	1246009.0152200002	1.23767e+06	1.18733e+06
Cinncassiol A 19-Glucoside	HMDB0035165	B(ii)	-	586.286	3.914	pos	M+ACN+H	C26H40O12	0	68.9	0.3548975305184311	73599-12-9	0.0393329796131	169664	202839.40309100001	224046	207225	204852	182364	238969.61927399997	211632	253935.16492399998	222186	225884	288787	337309	371655.99121300003	362652	320981.07433800003	288533	393112	500431	462605	441718.66156499996	388575.09112600004	394018.74104299996	408591	394044.72408899997	388594.39491100004	357883.7455219999	388994.34616799996
Grazoprevir	HMDB0252939	B(ii)	-	731.326	3.9061	pos	M+H-2H2O	C38H50N6O9S	0	47.4	5.22126033091168	-	0.0412742458615	112139	19480.3	62991.6	261312.80919699997	353625	319951.35388899996	658003	652510	570147	790835.9259939998	825786	905629	1.07906e+06	1.02098e+06	1.1506e+06	1.50873e+06	1.23217e+06	1.45917e+06	1.78984e+06	1.73067e+06	1.65539e+06	696024.5425689999	696064	684241.6984529999	683712	699888	761546	674126
Rhizoxin	HMDB0257197	B(ii)	-	667.356	3.9937	pos	M+ACN+H	C35H47NO9	0	82.9	-4.8345	-	0.0192214554185	5305222.0017099995	5.13068e+06	5.25896e+06	3847654.8872800004	3929449.4898300003	3.99453e+06	3198876.4643599996	3.45011e+06	3523331.3887300002	2.65455e+06	2.56671e+06	2.68677e+06	1900752.0757799998	1877354.9788799998	1.82349e+06	1.44778e+06	1495235.7617600001	1605108.6930200001	1.07537e+06	1.12864e+06	1.18903e+06	2.3677e+06	2.36785e+06	2.36782e+06	2.35914e+06	2.34941e+06	2.34959e+06	2.24306e+06
Lys-Phe-Tyr	-	B(i)	-	439.233	4.0015	pos	M+H-H2O	C24H32N4O5	36.2	0	-3.01072	-	0.06790456196719999	425259	441986	440608	315883	370690	313676.15181300003	336565	342569	258947.51295300003	311839	346898	291174	286574	309421.08593299997	378470	410584	255720	314153	434904	313522.47747399996	278581.37170300004	353175	358130.63067399996	355287	372474	353321	420923	353275.03508299997
N-(Pyridin-3-Ylmethyl)-7-Pyrrolidin-1-Ylpyrazolo[1,5-A]Pyrimidine-5-Carboxamide	-	B(i)	-	323.16	4.0095	pos	M+H	C17H18N6O	38.7	0	-3.91612	-	0.029348849513400003	168492	169317	172927	308068	317126	321310.63461199997	400009	407854	401755	425536	391602	411847	404348	378865	399843	392830.91199299996	384638	394781	397930	364462	390652	245001	241460	232284.30866100002	256360	244120	241412	241484.15762600003
Myelopeptides	HMDB0260304	B(ii)	-	698.387	4.0893	pos	M+NH4	C35H48N6O8	0	44.3	0.29696746785757205	-	0.229673	135287	147144	214549	3005.32	17393	909.8769552910001	3429.45	967.4262706439999	15647	15937.3	15458.6	1156.5132029000001	996.7705454869999	3451.52	2288.22	14179.368788999998	1073.42	2699.64	14275.231822299998	1338.66	1743.52	24764.713448599996	38241.1	37345.5	19990.3	36434.662564499995	38496.5	38272.229996099995
6,7-Dimethoxy-Quinazoline-2,4-Diol	-	B(i)	-	240.098	3.8981	pos	M+NH4	C10H10N2O4	40.2	0	0.0591502211138814	-	0.0374679218533	217381	203099	204212.56488800002	165516	166513	171009	142631	162504	171192	149493	139203	159609	137962	132227	137110.63268900002	142592	141528	145696	162032	134439.52334100002	146058	134676	135167	134664	148516	136455	134700	134630
Harman	HMDB0035196	B(i)	C09209	183.092	3.914	pos	M+H	C12H10N2	47.2	0	0.46952419424982705	486-84-0	0.056441915258099995	314781	331821	301950	303413.25339699996	304349	288254	337462	364224	381150	397578	409956	374296	355822	347132	479147	517550	407654	385377.08483899996	671187	468582.71704799996	437536.01651899994	100599	100663.66136900001	100753	102928	105103	100783.29123999999	116670.18970399999
Scytalone	-	B(i)	C00779	177.055	3.9698	pos	M+H-H2O	C10H10O4	93.3	0	0.234690232624736	49598-85-8	0.0154297485319	337393	315188	335909	323853	312140	313351	294457	311951	310386	293107	281141	277029	279234	282859	290378	274893	287419	286589	250015.56354200002	288524.32000999997	313720	362462	356246.5330130001	360290	360282	366071.86076999997	362464	373865
Leu-Phe	HMDB0302841	B(i)	-	279.17	4.0334	pos	M+H	C15H22N2O3	66.9	0	0.216034344963606	-	0.00599205273484	11675363.792000001	1.15991e+07	1.20418e+07	1.34241e+07	1.32525e+07	1.34026e+07	1.49802e+07	1.50342e+07	1.44001e+07	1.45343e+07	1.42396e+07	1.42173e+07	1.34852e+07	1.30534e+07	1.34362e+07	1.32075e+07	1.29493e+07	1.30626e+07	12699576.400999999	1.2638e+07	1.25637e+07	1.01533e+07	1.0034e+07	1.00603e+07	1.00605e+07	1.00339e+07	9.96097e+06	1.0104e+07
Thr-Val-Phe	-	B(i)	-	366.203	3.8742	pos	M+H	C18H27N3O5	83.8	0	0.896834347894665	-	0.00536910708732	2.25766e+07	2.25659e+07	2.37464e+07	2.38501e+07	2.37282e+07	2.43381e+07	2.58007e+07	2.59828e+07	2.48133e+07	2.49864e+07	2.45879e+07	2.46157e+07	2.3555e+07	2.30101e+07	2.38707e+07	2.36841e+07	2.281e+07	2.41756e+07	2.36646e+07	2.31285e+07	2.33732e+07	1.87338e+07	1.87337e+07	1.87653e+07	1.8663e+07	1.86626e+07	1.86631e+07	1.84628e+07
Gly-Pro-Arg-Pro	HMDB0252829	B(ii)	-	425.24	3.914	pos	M+	C18H31N7O5	0	59.9	3.4039549521872403	-	0.05010211705519999	329749	426280	375711	379886	436723	417949.41568800004	406870	446327	467934.99622299994	406885.61702199996	453308	430585.74531499995	360010	351436	417459	416549	327023.48216799996	404798	431937	364454.10716799996	350411	378638	385074.92120700004	357408	408054	380554	385193	351236
Lys-Tyr-Ile	-	B(i)	-	423.258	4.0095	pos	M+H	C21H34N4O5	49	0	-5.19245	-	0.006374194760229999	1902515.5030099999	2.01917e+06	1.95256e+06	3740690.4783900003	3.77783e+06	3.75671e+06	4.61254e+06	4.94553e+06	4512960.964269999	5035797	5.295e+06	5.31549e+06	5.6643e+06	5677608.115669997	6.05475e+06	6.30521e+06	5839075.035069997	5988159.2873800015	6984685.6764699975	6.31722e+06	6.50471e+06	5145755.397059999	5.08602e+06	5.13637e+06	5.08578e+06	5.11626e+06	5.08589e+06	5054360.9077699995
Phe Asp Val	-	B(i)	-	380.182	4.1132	pos	M+H	C18H25N3O6	65.9	0	0.6410706854984761	-	0.0276468443695	268062	271365	290276	318531	325464	349051	367292	355767	349356	328554	342784.61708600004	338544.88137899997	340141.74310300004	321523.55357399996	308003	326437	318234	318019	309344	289300	311548	253069	246091	264153	246074	246067	246075	246080.06346799998
Thr-Ala-Tyr	-	B(i)	-	354.166	3.8902	pos	M+H	C16H23N3O6	44.3	0	0.16339653010330998	-	0.021634878736700003	936105	907260	976406	796444	763539	768629	719111	737585	667120	642239.0332569999	659320	605320	608931.9787979999	619651	679389	671177	621817	691015	739696	675498	652911	646669	646680	642165	642149	668870	645242	620993
1H-Benzo[G]Indole	-	B(i)	-	168.081	3.8981	pos	M+H	C12H9N	75.4	0	0.156629008608089	-	0.025786407609200004	62378.35124400001	55522.3	69696.00187369999	109993	104769	100109	150854.53086099998	149078.52451400002	139401	167194	178280	159598	191116	169252	187300.25663599998	196471	195506.48496300002	203993	216758	212127	207210.86948800003	80796.19594810001	80799.4	77126.4	79723.4	80759.9	80104.4	84169.64285539999
Glu-Arg-His	-	B(i)	-	441.223	3.8981	pos	M+H	C17H28N8O6	40.4	0	6.28707324494084	-	0.0171044078705	597446	563824	489599.60396700003	1545311.0183700004	1.47993e+06	1.53446e+06	2743396.8941599997	2.66307e+06	2.66797e+06	4014057.7965300004	3.90156e+06	3948901.9868400004	5492090.253169999	5569803.1989400005	5.81823e+06	7.03302e+06	6.68113e+06	7175653.0897699995	8.67488e+06	8.68996e+06	8733236.647119999	2991972.4632200007	2949154.8838400007	2.89568e+06	2.91817e+06	2.88351e+06	2.91826e+06	2.83472e+06
Plactin D	HMDB0256630	B(ii)	-	683.421	4.0015	pos	M+CH3OH+Na	C32H52N8O5	0	70.9	-1.07721	-	0.020840291887299998	1.64506e+06	1.98945e+06	1.84343e+06	1.41876e+06	1.42096e+06	1.45352e+06	1.19531e+06	1.32371e+06	1.36604e+06	1.1292e+06	1.10722e+06	1.23229e+06	1.0229e+06	1.01233e+06	1.08946e+06	1068024.2867100001	931122	1.04608e+06	853674	917072	895602.4067120001	1188833.3809200001	1.23515e+06	1.18868e+06	1.16411e+06	1188751.4567200001	1228359.7017899998	1.20674e+06
3-Hydroxy-N-(2-Methylpropyl)-3-Phenylpropanamide	-	B(i)	-	204.136	4.0813	pos	M+H-H2O	C13H19NO2	45.1	0	-9.26029	-	0.0278557626394	493578	492269	493369	318051	322648	357542	282958	268257	275904	172510	182248	186464.32463599998	120370.27399000002	109076	119099	89828.7	74193	81789.1	49780.4	56387	50074.9	152311.39806900002	160299	150668	153920	152296.22139700002	146288.76323699998	150668
Val-Val-Ile	-	B(i)	-	330.239	4.1052	pos	M+H	C16H31N3O4	81.9	0	0.43590854955847497	-	0.00763649184778	3726554.7110099997	3.71028e+06	3.77087e+06	4.38777e+06	4365421.9154199995	4.38164e+06	4748203.824469999	4.64191e+06	4.64632e+06	4.76821e+06	4712458.2270599995	4.73761e+06	4.52628e+06	4.61229e+06	4.58472e+06	4.61779e+06	4.39892e+06	4.55555e+06	4.52389e+06	4.46568e+06	4.52142e+06	4.52486e+06	4.47999e+06	4508968.3652300015	4.44853e+06	4.45809e+06	4.42918e+06	4.45791e+06
Val Ser Phe	-	B(i)	-	352.187	3.9379	pos	M+H	C17H25N3O5	51.6	0	0.0809785211996856	-	0.00599956876461	2.28913e+06	2386961.0145400004	2.42284e+06	2909749.7954599997	2.91628e+06	2913557.3941599997	3.38873e+06	3344935.7349099996	3.23819e+06	3408684.3660000013	3.30077e+06	3.39358e+06	3465515.5375599996	3.36914e+06	3.489e+06	3.5962e+06	3.34705e+06	3609914.2929800004	3753775.2444300004	3604450.5088199996	3.67002e+06	2.42873e+06	2.3954e+06	2.38717e+06	2.39244e+06	2.39545e+06	2387153.8520400003	2.39312e+06
Ile Pro Val	-	B(i)	-	328.223	4.0255	pos	M+H	C16H29N3O4	84.3	0	0.0735412441048458	-	0.0113815800707	1.13256e+06	1139508.6673299999	1.18039e+06	1938224.1576900003	1860692	1877800.5596099999	2.46402e+06	2.45225e+06	2428569.8662900003	2.76654e+06	2672650.8034599996	2.71612e+06	2.82634e+06	2770337.7656900003	2.85226e+06	2.9682e+06	3.01709e+06	2.89054e+06	3.16335e+06	3.12303e+06	3.09221e+06	2.51093e+06	2.45837e+06	2436210.1197200003	2.45114e+06	2.43601e+06	2.4361e+06	2.43196e+06
Sinapyl Alcohol	HMDB0013070	B(i)	C02325	193.086	4.169	pos	M+H-H2O	C11H14O4	84.1	0	0.831739575348778	537-33-7	0.07469036508860001	1546.4	0	0	0	0	1291.27	1406.69	2222.29	3218.27	0	1371.73	2075.26	1554.54	2473.19	0	0	2810.66	0	1582.63	0	3154.66	21035.4	24347	22847.9	21934.631816999998	19062.8	21960.2	21362.7
Coagulin R 3-Glucoside	HMDB0033207	B(ii)	-	633.326	4.0493	pos	M+H	C34H48O11	0	73.5	-1.39754	221695-66-5	0.0285262282793	1.23708e+06	1.44756e+06	1.56316e+06	1.18855e+06	1.34586e+06	1245284.6942399999	1.21754e+06	1.25743e+06	1.14795e+06	1.11196e+06	1.18976e+06	1234594.7484799998	1150266.5090299998	1.10877e+06	1166871.6837799998	1339724.4106299998	1.16799e+06	1.13816e+06	1.30969e+06	1.20739e+06	1.08597e+06	549543.9924260001	557851	549442	543629.8442149999	557242	512951.86628500005	554376
5-(3-Pyridyl)-2-Hydroxytetrahydrofuran	HMDB0062407	B(ii)	C19578	166.086	3.9618	pos	M+H	C9H11NO2	0	44.5	0.35142103582164197	53798-73-5	0.010939147742700002	59209.64245009999	66777.54213999999	62828.75975240001	65935.7	73395.6	78349.1	80618.9	83410.6	75679.9	81606.4	68873.5	80438.5	79247.2	77155.6	75917.4	75896.5	71497.2	90201.6	83393.75292639999	79735.8	82118.67106760001	60902.68713130001	62338.67853019999	60552.6	60555.86503630001	60553.6	60550.5	60553
N-[2-(Benzylamino)-2-Oxo-1-Pyridin-3-Ylethyl]-N-Butyl-4-Methylpentanamide	-	B(i)	-	413.288	4.2009	pos	M+NH4	C24H33N3O2	53.3	0	-8.67787	-	0.0118252274954	883441	879127	902843	1199176.9725600001	1159729.2870200002	1.15734e+06	1.0418e+06	1.07204e+06	964190	996015	1.01357e+06	917339	904021.6720120001	898903.4643450001	886642.3107370002	854291	791559	834618	814154	760395	826284.3915680002	811984	795126	803208	786449	790218	789258	788261
Lathyrol	-	B(i)	C09125	357.203	4.2009	pos	M+Na	C20H30O4	60.1	0	-2.9609	34420-19-4	0.07070046089439999	206187	208990	243280	225417	218627.11416700002	214216	231462.17059899998	221018	235797.01491199998	226864	214403	225693.91272199998	212107	210656	200505	208496	202247.27445899998	216607.58298600002	210112	222327.24844899998	189944	109654.83064000001	107184	107949.51591500001	105111.66356799999	87974.8	105110.75553099999	107156.77682300001
Deltarasin	-	B(i)	-	604.312	4.2885	pos	M+H	C40H37N5O	70.4	0	8.42241753687032	-	0.0253688205064	727056.7260050002	543463.4398350001	668701	631293	718466.3070050002	651372.1879850001	497729	581603	539178.0476899999	565160	544818	546854	656257	656111	588956	614622	657810	673096.8643489999	562428.6900279999	752197	769333	921906.9350719999	929460.1124450001	925502.3037299999	961096.9455690001	929554	909163.4084129999	883579
Pectenotoxin 7	HMDB0032711	B(ii)	-	927.422	4.3604	pos	M+K	C47H68O16	0	66.3	8.74909051860684	-	0.0544131	572508	586064	532655	239668	140581	112804	116563.33120599999	110067	64906.2	39513.3	54509.4	44202.5	21657.9	0	35760.591620499996	0	18744.198432900004	0	0	0	34086.404476200005	468261	433497	478054	507843	468447	437932	478018
4-Deoxyphysalolactone	HMDB0034346	B(ii)	-	555.267	4.472	pos	M+CH3OH+H	C28H39ClO7	0	51	-9.06468	78286-00-7	0.053248059053699996	111336.84658599999	119160.75888299999	78063.4	249946.99907399996	225131	209606.00360599998	471586.09534899995	405677.28432399995	404660	660039	726239	591552	878012	896137	918866.7200620001	986044	1.13614e+06	1.09253e+06	1.31958e+06	1348384.6425299998	1.39433e+06	475453	459797	487641	493041	503366	426936	474770
Ile Ala Ile	-	B(i)	-	316.223	4.2567	pos	M+H	C15H29N3O4	50.5	0	0.509231755270632	-	0.0116004179835	879344	854258	859593	1.199e+06	1151822.5024299999	1.21007e+06	1422838.4828899999	1.41223e+06	1.30832e+06	1.44658e+06	1444587.5109299999	1.4232e+06	1.40974e+06	1.4193e+06	1.45205e+06	1481188.8315700004	1.45473e+06	1.4368e+06	1476351.3401799996	1482670.8675799996	1.50875e+06	1.10839e+06	1.14362e+06	1.10829e+06	1.11718e+06	1.11731e+06	1.10821e+06	1.10814e+06
Lys Asn Lys Glu Ser	-	B(i)	-	605.329	4.3205	pos	M+H	C24H44N8O10	52.2	0	6.765366085058969	-	0.0368449687951	299021.76474899997	327100	286854	312620.90036599996	332231	243715.33220900001	331842	295877	330876	301517	332084	312222	283976	269358.87064000004	361422	321343	320988	360978	414140.80193099997	386856	398381	419448.8807010001	408292.73546399997	400021	401401	400042.78243200004	371658	408498
Ethyl L-Tryptophanate	HMDB0252047	B(i)	-	233.128	4.3444	pos	M+H	C13H16N2O2	98	0	-0.0315229	-	0.009586962581040002	1.053e+06	907753	1.00855e+06	1.29569e+06	1.3209e+06	1.32386e+06	1.38106e+06	1.37748e+06	1.28385e+06	1.23134e+06	1.18232e+06	1.18293e+06	915070	983794	827331	677333	828855	783057.8076279998	467880	613833.5258739999	607051.2649770001	842614	838787	838741	843382	851244	824502	838795.3062989998
Apigenin Glucoside Arabinoside	-	B(i)	-	565.156	4.3604	pos	M+H	C26H28O14	56.1	0	1.5748006111633	-	0.0366626606311	560075	461932.66707299993	586189.8616470001	501524	545027	495481.33894600003	525972.0348149999	474478	430452	477555	467472	481409	425471.82893899997	481954.09898599994	450706.32117700006	450695	440432.90398100007	462479.63502700004	399187.12341500004	382980	448823	526634	548148	494986.27491499996	526847	527025	555813	534579.9864439999
Anthroylouabain	HMDB0248471	B(ii)	-	843.363	4.3844	pos	M+CH3OH+Na	C44H52O13	0	73.8	8.967311695245462	-	0.024466057261000002	30816.7	206580	133891	891348.8690940002	871118	831444	1438756.2975700004	1.38479e+06	1.39854e+06	1972063.7651099998	1.85992e+06	1.86194e+06	2455752.9317400004	2.67649e+06	2.51808e+06	2.86146e+06	2.7509e+06	2.68162e+06	3.24996e+06	3.05101e+06	2.98444e+06	2239937.2121200003	2.14247e+06	2163251.8030000003	2.16318e+06	2142232.3283700002	2.14252e+06	2060544.2932799999
7-Deacetoxy-7-Oxodeoxygedunin	-	B(i)	-	423.213	4.4401	pos	M+H	C26H30O5	55.3	0	-9.39095	-	0.0530956058133	24244.9	42440.7	36431.130445099996	86827.7	71511.3	95809.48816749999	199793	205985	194889	328313.44801500003	313662	269733	410024	407906	372528	464117.24247700005	481283	538297.0413640001	585540.3947760001	565566	587948.9962010001	175781	183712	180009	179994.79596400005	178774	174087	155507
Cortivazol	HMDB0250470	B(ii)	-	495.264	4.3205	pos	M+H-2H2O	C32H38N2O5	0	50.2	-0.0990554	-	0.0188657082811	1.78522e+06	1.68958e+06	1.78638e+06	1.6717e+06	1705454.7106299999	1.64297e+06	1.48455e+06	1.40723e+06	1.36196e+06	1.17986e+06	1.24282e+06	1.10583e+06	951616.6294639999	1014944.9765799999	1197195.9601200002	876426	851100	883936	919940.9850120001	758910	782201	1.49885e+06	1537219.3888100001	1539171.0189200004	1.4583e+06	1.49014e+06	1.49031e+06	1.50431e+06
Vanillin	HMDB0012308	B(i)	C00755	185.081	4.3764	pos	M+CH3OH+H	C8H8O3	67.1	0	0.39722883358252004	121-33-5	0.056773431102400004	11954.2	8243.57	10902.1	11360.2	4212.74	7406.43	7581.62	10983.4	19168.9	11709.6	6254.6	11478.7	10138.732277299998	14527.207017200002	7943.94	10752.544176899999	7272.43	7582.56	5516.44	14786.7	7148.67	79031.86226339999	92577.9	88041.16529360002	92568.53719260001	92408.8	92591.81763189999	92579.64509330002
Ile Gln Phe	-	B(i)	-	407.229	4.4561	pos	M+H	C20H30N4O5	73.9	0	-0.714383	-	0.0115052383067	1.13909e+06	1.16909e+06	1.2175e+06	927748	993842	950298.7684719999	818443	799642.9117149998	793113	692195	656748	654199	533857	526840	509327	466448	449796.29943400004	454263.70169399993	420504	376251	426189.17992100003	485964.82691899996	494449	489887.16155900003	494335	495787.4849010001	494336.16631000006	480607
Phe-Ser-Pro	-	B(i)	-	367.196	4.2885	pos	M+NH4	C17H23N3O5	54.5	0	-5.43225	-	0.012292626098400001	474854	503363	493791	1136813.5933700001	1.16802e+06	1103390.5989299999	1435372.8781700004	1.43963e+06	1.42377e+06	1.56218e+06	1.65776e+06	1.53604e+06	1.71259e+06	1.87257e+06	1.81154e+06	1.90513e+06	1785333.8937400002	1.80732e+06	2104336.3977799998	1805707.0909900002	1989045.6397400002	1.38263e+06	1.42314e+06	1390255.6913700001	1390181.5529399998	1382574.8809200001	1390256.9199299999	1.36666e+06
Ethyl Nicotinate	HMDB0059846	B(i)	-	152.071	4.3684	pos	M+H	C8H9NO2	97	0	0.14825407268893698	-	0.00949937863938	7302.98	9819.7	12472	137151.60366300002	128526	127734.42799400001	241398	261387	202508	272851	362292.26792199997	258972	306932.70827199996	278798	381484	294394	432723	290078	527308	648825	257927.21983299998	374635	368927.34058899997	378915	376018	376027	375204.07743400004	369961.41410500003
Flurithromycin	HMDB0252409	B(ii)	-	756.427	4.3684	pos	M+Na-H2O	C37H66FNO13	0	49.3	-5.05798	-	0.114188	836942.1085600002	793524	798665	182765.00940799998	105800.98507899999	104040	0	24708.5	0	0	0	19429.5	0	0	0	0	4.79125	0	0	661.433	1.95834	52401.10906700001	42319.6	35909.3	47220.67861700001	47774.355993699995	45573.4	47603.2
Methoxamine	HMDB0014861	B(i)	C07513	212.126	4.4322	pos	M+H	C11H17NO3	83.3	0	-11.2809	390-28-3	0.0546634168118	160720	199827	179744	37477.5	38468.6	40141.321766800014	29466.533382700003	9965.57	38533.5	10156.1	14809.681566999998	16090.2	13582.9	15961.5	14881.280948399999	24217.4	17798.8	11258.265903200001	33236.4	15829.544514300002	12207.2	62948.5	61557.692973599995	57197.86463810001	60120.7	65072.860904999994	61599.2	55449.4
Leu Ala Phe	-	B(i)	-	350.207	4.5038	pos	M+H	C18H27N3O4	65.5	0	0.120253790435789	-	0.018243857621099997	606787	595944.8664899999	644076	831857	892725	888288.3156950001	963456.8647329999	939385.7698790001	935709.3255030001	1.0304e+06	975229	939843	947632	925252	953631.4409709999	933084	917393	855097	927544	926702	998233.3092139999	1.41985e+06	1.44265e+06	1.3652e+06	1.41993e+06	1410478.7669600004	1.38349e+06	1.41404e+06
N-(6-Methoxyquinolin-8-Yl)-2-(4-Propan-2-Ylsulfonylphenyl)Acetamide	-	B(i)	-	399.142	4.5118	pos	M+H	C21H22N2O4S	62.3	0	11.269976270727598	-	0.0143222485705	13978.8	27523.950097900004	21919.9	6959.6	10640.1	12439.543169600001	5139.52	5671.85	3470.59	0	3936.79	0	4587.98	0	0	0	0	0	0	0	0	1.25769e+06	1.25773e+06	1.2725e+06	1.25996e+06	1.23237e+06	1292205.6763799998	1.25768e+06
Gr 113808	-	B(i)	-	394.18	4.2965	pos	M+H	C19H27N3O4S	59.9	0	2.6363492619819002	-	0.140053	83074.9	21718	14727.646936200004	170890	161644	162568	194144	172344	142326.09216099998	164677	162595.77032799998	154210	191339	234090	100985	58599.7	249214.32219099998	208622	6670.42	163339	247965	68342.35712969999	61511.5	80095.6	58402.13995040001	54006.03494959999	58646.43809349999	58498.981873599994
Val-Met-Ile	-	B(i)	-	362.212	4.4959	pos	M+H	C16H31N3O4S	38.9	0	3.07684765548949	-	0.0121025695546	724687	626328.9263619999	626545	911981	902174.9425809999	899843	1.02e+06	1021392.8261700001	989374	1.01108e+06	1033682.7918299999	1.04899e+06	1.02873e+06	1.05561e+06	978214	945989.7264370001	1073961.9750299999	982378	830707	1030648.3281200001	1046452.0102299999	738507	732192	732176	725544	735340	753795.6983159998	732190
3,4-Dimethyl-5-Propyl-2-Furanheptanoic Acid	HMDB0112089	B(ii)	-	271.165	4.2409	pos	M+Na-H2O	C16H26O3	0	56.1	-8.2726	116627-48-6	0.182392	54277.53018130001	60841.49636930001	53187.9	88417.46890860001	103364	104765	102985.17709099999	95461.9	94542.03955599999	70550	53065.79674290001	70075.9	24681.5	24498.9	27131.876925599998	8895.65	16256.860123800001	15534.2	2457.76	3255.86	2918.51	31104.4	30570.958507099996	29128.811390400013	33331.622660299996	34375.2	18088.5	29211.484960400005
Ser-Ile-Leu	-	B(i)	-	332.218	4.2647	pos	M+H	C15H29N3O5	76	0	0.12325087528357001	-	0.0213852536808	574420	607896	611003	722223	705418	678868	830447	826488	780116	835276	811457	781453	803841	783955	784152	742557	810605	770065	812715	825925	800408	598106	602791.6914819999	586859.1839899999	577802.7632520001	603451	598169	571699
Val Ile Val	-	B(i)	-	330.239	4.2806	pos	M+H	C16H31N3O4	69.5	0	0.142860692908182	-	0.0152356593834	2.91495e+06	3.00041e+06	3.01044e+06	4.4283e+06	4429420.6314900005	4.44819e+06	5.67853e+06	5.59539e+06	5.5783e+06	5.9116e+06	5.91019e+06	5.86743e+06	5.9062e+06	5.87532e+06	5.92684e+06	6.13997e+06	6.14642e+06	5932788.6517400015	6.16592e+06	6.10977e+06	6119135.9732300015	4.95109e+06	4.87998e+06	4.71182e+06	4.8334e+06	4808967.635430002	4.80861e+06	4.80885e+06
Hematoxylin	HMDB0242211	B(i)	-	303.086	4.3844	pos	M+H	C16H14O6	38.1	0	0.38504228942854607	-	0.0422072857412	0	0	0	0	0	0	0	0	0	0	0	0	0	0	0	0	0	0	0	0	0	80624	88342.1	79519.8	78053.58675219999	79347.3	79506.1	80625.52358410001
Asn-Ile-Ile	-	B(i)	-	381.211	4.2089	pos	M+Na	C16H30N4O5	73.1	0	0.607994914642307	-	0.0652659	903449.4240860001	885520	849370	708206	623240	666130.6615149999	586380	643591	649571.0317159999	663272	654976.3211920001	630853	622748	610686	669898	727074.3260850002	624674	629643	688738	652022	664645	579472	587980	588015.6478800001	588022	587974	588061	488086.08346000005
Pro-Leu-Leu	-	B(i)	-	364.222	4.3524	pos	M+Na	C17H31N3O4	62.4	0	4.51703873711989	-	0.017176536835799998	827324	862679	864290.7382370002	1.1161e+06	1.10818e+06	1.10515e+06	1245380.3452899999	1.25507e+06	1.23636e+06	1.36516e+06	1.3235e+06	1225619.7826399999	1.27986e+06	1282450.0629399999	1.23265e+06	1.28921e+06	1.32143e+06	1.27439e+06	1.26043e+06	1.28535e+06	1.32798e+06	1040799.8529200001	1035088.8574799999	1032550.7561100001	1.08014e+06	1040723.4767799999	1.02653e+06	1.03253e+06
Cyclo(Leu-Pro)	HMDB0034276	B(i)	-	211.144	4.3923	pos	M+H	C11H18N2O2	93	0	0.0849252149233604	2873-36-1	0.010852836639300001	501348.8209300001	513225	504791.65286499995	570134	589696	604180	749456	669365.3938760001	647329.0156729999	755768	786248.4029399998	752093	992895.5063049999	971105.4330760001	995434.9506040001	1.16793e+06	1.14811e+06	1.14501e+06	1.34608e+06	1.36464e+06	1.34286e+06	840730.9971609998	835751	831569	851305	825410	831587.2145560002	826136
Lenapenem	HMDB0254007	B(ii)	-	400.188	4.4003	pos	M+H	C18H29N3O5S	0	46	-5.33602	-	0.0133262670082	86396.2	46831.1	49631.36634830001	289180	310323	285694	429206	419337	401794.67694499996	438780.3796310001	474819.78681400005	478253	563203	677860	391443	408923	578829	553908	286690	597534	675883	351139	351158	352160	357453	341934.75329699996	351143	353559
Benzoic Acid	-;HMDB0001870	B(i)	C00539;C00180	105.034	4.1929	pos	M+H-H2O	C7H6O2	80.7	0	3.2154246555852097	65-85-0	0.0334453700205	31577.457515099995	28992.009540400013	31250.611891000004	25147.8	26296.6	27458.387462299997	25706.417920599997	22079.3	20564.333784799997	25132.493522599998	24179.9	23079.1	26269.3	19311.114579499997	22826.3	20726.744860799998	20031.6	25341	22465	25749.829348500003	26677.3	32708.5	32707.1	30009.3	31926.512939700002	33346.3	32714.093370599996	32139.301564899997
(R)-Bitalin A	HMDB0040358	B(ii)	-	219.102	4.2806	pos	M+H	C13H14O3	0	41.7	0.340634072416067	35844-67-8	0.0260432090849	0	0	0	0	0	0	0	0	0	0	0	0	0	0	0	0	0	0	0	0	0	109850.10528499998	103674	102462	103673	102450	102443.75027799999	102448
Ethyl 4-[3-[5-(Trifluoromethyl)Pyridin-2-Yl]Prop-2-Ynoxy]Benzoate	-	B(i)	-	349.089	4.464	pos	M+	C18H14F3NO3	56	0	-8.76365	-	0.0334889152099	0	0	0	0	0	0	0	0	0	0	0	0	0	0	0	0	0	0	0	0	0	475230	502070.15158999996	471387.60193100007	509741.87753500004	469691	482035	472086.34117200004
Val Tyr Ile	-	B(i)	-	394.234	4.2567	pos	M+H	C20H31N3O5	71.8	0	0.7649333379647391	-	0.0178842	2.02412e+06	1992660.6997200001	2.09212e+06	1.98154e+06	1926320.6047200002	2093664.7591400002	1.85056e+06	1.92198e+06	1.87996e+06	1.75538e+06	1.78443e+06	1.70008e+06	1.59343e+06	1.51525e+06	1583040.6663600001	1536569.8244100001	1.48968e+06	1.50313e+06	1409383.3432200004	1.42096e+06	1478113.8992700004	1.91372e+06	1.86556e+06	1.84125e+06	1.84126e+06	1902888.5366900002	1.84121e+06	1830315.9497099998
1,5-Naphthalenediamine	HMDB0244231	B(i)	C19463	159.092	4.3444	pos	M+H	C10H10N2	55	0	0.22097987476119801	2243-62-1;_	0.0412773239463	54075.6	48932.6	48368.3	72928.3	63219.36017840001	66903.4	61832.210962599995	65018.69549959999	69870	56732.126721399996	61124.93152459999	57208.939364699996	43810.389132699995	50158.6	38160.094747099996	32181.2	35640.2	37656.61692769999	26066.1	26636.512267500002	32393.1	37140.865100999996	40827.7	42757.4	40463.21556100001	40805.5	40139.8	40146.3
Ile-Gln-Ile	-	B(i)	-	373.245	4.4242	pos	M+H	C17H32N4O5	71.5	0	0.519066906131639	-	0.028106017283400005	4.43212e+06	4.37095e+06	4.57175e+06	3.37072e+06	3.37777e+06	3350454.1924099997	3.01707e+06	2.81555e+06	2835502.2458099998	2505527.4219400003	2.41352e+06	2.41744e+06	2.11462e+06	2.10015e+06	2.13993e+06	1.99042e+06	1905929.5892299998	1.91132e+06	1.90109e+06	1.95093e+06	1.89453e+06	2049022.2464599998	2007128.0398900001	1885697.5576400002	1.93135e+06	1.93128e+06	1947067.0231299999	1931229.9041799998
(3Z)-Phytochromobilin	HMDB0303975	B(ii)	C05913;_	583.25	4.2965	pos	M+H	C33H34N4O6-2	0	45.6	-8.81555	-;_	0.0233096412305	473744.45554799994	463286	462177.02468699997	919863.1374979999	965819	962109	1.15569e+06	1.21943e+06	1099419.4004799998	1.26008e+06	1.22344e+06	1.19816e+06	1.19042e+06	1.35654e+06	1.28339e+06	1.35931e+06	1.34614e+06	1.26485e+06	1.48856e+06	1329403.0635799998	1.48469e+06	849474.0594779998	800227	808828	816729	802266	793125	800265.0702229999
Isoflupredone Acetate	HMDB0253640	B(ii)	_;C14636	475.208	4.3125	pos	M+CH3OH+Na	C23H29FO6	0	64	-4.76391	338-98-7;_	0.0227789940936	24984.5	11343.302703899999	18964.3	186195	192863	168194.94817699998	378068	353806	350468	564599	552325	470836	739895	743373	748898	869122.7158790001	849080.9381319998	857246	1.04958e+06	1.04116e+06	1.12907e+06	339548	336585	334718	319088	340541	339316	340382
Enprostil	HMDB0251818	B(ii)	-	801.379	4.4959	pos	2M+H	C23H28O6	0	43.4	-6.77827	-	0.0221406	178433	277280.39083600004	255038.23673099998	203949	185836	150434	103454	92680.22227310001	64418.363123099996	52929.262923199996	16681	84069.90780560001	41345.7	74179.18335830001	38889.2	0	15849.541937799999	32885.3	60962.5	33593.960890099996	36147.06596469999	425963.92354499997	425845	404608	428896	420121	426036	410124.21978499996
2-(4-Methoxyphenyl)Acetic Acid	HMDB0002072	B(i)	-	167.07	4.5118	pos	M+H	C9H10O3	48.4	0	0.13307803633123	104-01-8	0.051984545314499996	90382.4	89527.2	90558.1	69576.09878819999	78635.86840630001	82174.98431939997	72758.3	68845.7	71450	67864.1	69815	66139.1	63630.15257100001	66019.3	68483.20161080001	60255.98338099999	63704.6	58080.65414119999	71889.6	69748.90165599999	63397.5	71265.57187639999	80722.5	84516.4	80750.07955810001	80721.59000730001	82170.7	81250.7
5-Morpholin-4-Yl-2-(Pentanoylamino)Benzoic Acid	-	B(i)	-	307.165	4.5118	pos	M+H	C16H22N2O4	77.6	0	0.200459277802637	-	0.013621114642299998	92212.4	87134.10674189999	91771.8	234372	244050	232601	300573.72701599996	308740.39649699995	273023	313618	289899	279046	273028	259340	287026.72355399997	262053.13473400002	257424.25020100002	238154	246395	243754.58961999998	215081	211321	218636	211328	216167	212325	212322	211233
Cyclo-Ile-Pro-Diketopiperazine	-	B(i)	-	211.144	4.2409	pos	M+H	C11H18N2O2	89.5	0	-0.0167602	-	0.0122826260424	327254	342839.62304000003	345472	376532	336487	363353	423661	364916.45037800004	377493.33466399997	430558	402916	420585	509223	503993.91618999996	508332.54289499996	560505	562641	555123	667248	666661	657592	452382	452387	457112	452389	440786.89138199994	444456	449925.56333800004
Goshonoside F7	HMDB0038378	B(ii)	-	635.341	4.4481	pos	M+Na-H2O	C32H54O12	0	40.6	0.5718521977858559	-	0.012986844294399998	2.8784e+06	2.90965e+06	2.9888e+06	2.70205e+06	2.65807e+06	2.60419e+06	2.62066e+06	2.59147e+06	2437956.8138099997	2.38336e+06	2.22993e+06	2.41787e+06	2049225.3671099998	2.24914e+06	2.21348e+06	2.08985e+06	2.11532e+06	2075377.5866599998	2089662.8287099998	2020521.1635900002	2.00043e+06	1.7586e+06	1.71492e+06	1.70856e+06	1726523.5995099999	1.72674e+06	1726766.7983099998	1685012.3762700001
Petasinine	HMDB0030516	B(ii)	-	257.186	4.2329	pos	M+NH4	C13H21NO3	0	46.9	-0.21219	70474-33-8	0.0135767138059	539008.2687819999	508020.50383500004	564208	486306.68819099996	481925	480877.40627700003	460095	451126	435428	424854	405234	408650	386550	353841.4487340001	395007.43531599996	387492	374405	366972	356774	355573.1503760001	352257	480148	466834.2252770001	460716	469205	464187	464151.47895799996	464168
Tyr-Ile-Gly-Ser-Arg	HMDB0259343	B(ii)	-	617.306	4.3284	pos	M+Na	C26H42N8O8	0	43.3	6.22215510156336	-	0.0865057263023	223450	201672	249329	275468.71657600004	254798.54864899997	251695.62788000001	145072.15238699998	164646.72016199998	188732	113552.14778399999	133062	187720	110629	155503	115110	89690.1	67060.1	93823.5	72821.99853380001	65545.1	83256.5	335793	356843	362380	360854	286188.57898600004	353038	379398.67266599997
Crocetin	HMDB0250540	B(ii)	C08588;_	370.202	4.4162	pos	M+ACN+H	C20H24O4	0	48.1	0.5626567503218499	27876-94-4;_;	0.0264127015955	360259	347486.79181799997	377655	298545	311933	296757.69829000003	272105	279016	291627	297888	285971	250159	303293	295381	297492	277464	246861	286639	320927	303702	285357	346622.53444099997	329548	322885	332215	340406.71445100004	328787	323208
Phenylalanylphenylalanine	HMDB0013302	B(i)	-	313.154	4.4561	pos	M+H	C18H20N2O3	88.5	0	-0.501691	2577-40-4	0.00560681006545	2.56559e+06	2.44154e+06	2563221.9966700003	2.42485e+06	2.47648e+06	2.48269e+06	2.50017e+06	2.52041e+06	2425447.7143599996	2.44009e+06	2.42121e+06	2.41649e+06	2169812.5742099998	2.23193e+06	2161608.0978599996	1.99448e+06	2073577.0393700001	2.01761e+06	1.84573e+06	1903435.1547599998	1926349.1707400002	1.76841e+06	1.77649e+06	1.74957e+06	1.77248e+06	1.76837e+06	1772464.6999400004	1.75536e+06
Leu Ala Leu	-	B(i)	-	316.223	4.4879	pos	M+H	C15H29N3O4	75.1	0	0.28577847079685104	-	0.0073118755514299996	3436470.9355599997	3450609.8514400013	3.60982e+06	4.33212e+06	4374118.3542599995	4.43519e+06	4.81211e+06	4.74026e+06	4.6688e+06	4.89366e+06	4.82939e+06	4.81288e+06	4.73088e+06	4.61938e+06	4.70285e+06	4.77438e+06	4722380.9721099995	4788241.853519999	4848930.5283699995	4.75821e+06	4.88201e+06	4.34328e+06	4.32316e+06	4.28298e+06	4.28951e+06	4.26729e+06	4260252.482009999	4.26723e+06
Leu Ser Phe	-	B(i)	-	366.203	4.4879	pos	M+H	C18H27N3O5	85.1	0	0.579284770937405	-	0.0162055673495	2.62749e+06	2.62723e+06	2.71924e+06	3.1077e+06	3.2135e+06	3174437.8247700008	3.41268e+06	3.35953e+06	3.23009e+06	3.42066e+06	3431698.4060400007	3501724.1631099996	3.30535e+06	3.26402e+06	3.31494e+06	3.32715e+06	3.35289e+06	3106393.3157900013	3.28165e+06	3253095.0658400008	3.31571e+06	3.01838e+06	2.91016e+06	2.88939e+06	2.91003e+06	2889317.8160599996	2.88916e+06	2.88908e+06
Fusaric Acid	HMDB0252556	B(i)	C10146	180.102	4.2726	pos	M+H	C10H13NO2	81.7	0	0.0005593123755176	536-69-6;_	0.0870229596518	0	0	0	0	1470.61	3574.82	0	4949.93	7700.47	8293.38	7282.08	9178.87	7014.21	3285.64	11585	5208.49	11297.8	5289.49	14457.8	11566.9	8340.09	41359	51949.391687999996	53662.8	52566.9	53534.9	53237.3	53529
(S,E)-2-(5-Hydroxy-8,9-Dihydro-5H-Benzo[7]Annulen-6(7H)-Ylidene)Acetic Acid	HMDB0250015	B(ii)	-	219.102	4.4162	pos	M+H	C13H14O3	0	62	0.23025483780958603	-	0.0557123594259	0	0	0	0	0	0	0	0	0	0	0	0	0	0	0	0	0	0	0	0	0	48089.9	48073.7	50082.8	49980.87206630001	48286.3	50038.5	56038.255086699995
7-Deacetoxy-7-Oxokhivorin	-	B(i)	-	560.284	4.4322	pos	M+NH4	C30H38O9	40.3	0	-2.09979	-	0.037155065787699997	241869.12080700003	254875	367544	522131	464947	464500	462443.31144300004	486214	458863.33653900004	396875.25307800004	412108.93584299996	440224	318388	271146	270853.14051999996	149399	196307	209159.40425599998	122341	88997.8	119276.33328199999	355580	350288	354937	325312	368513	350188	355546
N-[(3A,5B,7A,12A)-3,12-Dihydroxy-24-Oxo-7-(Sulfooxy)Cholan-24-Yl]-Glycine	HMDB0002640	B(ii)	-	546.268	4.5197	pos	M+H	C26H43NO9S	0	43	-9.02899	71977-73-6	0.111229	534979	502303.29622899997	550395.2785100001	422275	463601	380898	284865	308549	262543	182605	168485	187692	42822.2	91311.09774410001	63007.389354499996	43999.6	39329.4	48357.9	37056.8	25993.4	76223.8	279726.31150999997	270263	278308.51763899997	302806	267570.75755599997	215441	235453
1-Ethyl-3-[4-[(R)-[(3R)-4-Ethyl-5-Oxomorpholin-3-Yl]-Hydroxymethyl]Phenyl]Urea	-	B(i)	-	322.176	4.3764	pos	M+H	C16H23N3O4	61.9	0	0.44758419641054	-	0.0382532905234	120798	100064.27756799999	114013.30967100001	194330	187161	181823.87971500002	209666	190405	179279	129184.31133599998	123656.23746199999	150074	54367.56022000001	48387.38493640001	61581.7	53301.24177930001	49898	51747	19667.1	27127.7	22196.5	65666.50725499999	60357.3	59116.5	59120.087439999996	59154.50395599999	60491.6	60399.9
N-[4-[4-(4-Fluorophenyl)Piperazine-1-Carbonyl]-3-Piperidin-1-Ylphenyl]Acetamide	-	B(i)	-	425.237	4.4242	pos	M+H	C24H29FN4O2	81.9	0	6.27483514372242	-	0.019202092153000002	351703	274341	352010	389649	424459	456226	484629.63346499996	421335	473077	505271.24616599997	527579.2353920001	522770	498504.80136899994	504655.10874899995	622412.4805449999	507836	556201.1083600001	522750.43222700007	556886	569785	563308.9730229999	530199	538702	534302	534342	513029	515466	534360.2273220001
[4,5,6-Trihydroxy-5-(Hydroxymethyl)Cyclohex-2-En-1-Yl] Benzoate	-	B(i)	-	303.086	4.464	pos	M+Na	C14H16O6	47.5	0	8.65846058783016	-	0.0596194279556	3724.8	0	6804.88	0	0	0	0	0	0	0	0	0	0	0	0	0	0	0	0	0	0	87951.1	98360.1	99978.1	96993.2	99841.9	96973.54502050001	107797.35258699999
Schisantherin B	HMDB0258172	B(ii)	C17814;_	514.219	4.4799	pos	M+	C28H34O9	0	53.1	-3.01861	58546-55-7;_	0.0606452	9274.99	51.9327	14333.502131000001	133500.90079400002	163946	140905	245633.27775500002	247242.12243800002	289726	362055	430154.41036499996	336458	429008	493836	433579	442623	539431	521432	474881.89722299995	573041	590363	144382	134527	119378	132525	130755.52568800001	124457	134373
Ile-Glu-Leu	-	B(i)	-	374.229	4.5277	pos	M+H	C17H31N3O6	71.1	0	1.07957177022451	-	0.0220425927685	767710	740840	827558	937558.4180790001	908104.9555549999	929332	946351	926451.6617559999	980254	935083.5342440001	935780.1897860001	960849	836659	815303	913049	839298	783517.9282600002	829711	795692	820385	817922	787712	804153.8933079998	790188	787734	776179	782465	748410
Methohexital	HMDB0014617	B(i)	C07844	263.139	4.5597	pos	M+H	C14H18N2O3	52.1	0	0.0149566292956046	151-83-7	0.0105869775389	1006500.8566700001	1.01556e+06	1045692.1641299999	1.04774e+06	1026574.6651799999	1.01677e+06	1.10068e+06	1.0483e+06	1.01717e+06	1.06891e+06	1.08123e+06	1.06083e+06	971154	977456	978359.5601860001	905119	915806	916979	934839	925737	911947	747353	735922	735918	749336	732308.4245689998	732483.0181430002	729046.1150689998
Atenolol-Desisopropyl	-	B(i)	-	242.15	4.5756	pos	M+NH4	C11H16N2O3	49.1	0	0.0254286432176524	-	0.0284473	129499.19600299999	106459	126578	127064	134911.85010399998	124204	129787.89653599999	127823	107926	113622.50683900001	120136.18833499998	122454	102588	109370.98354100001	108873	108344.53318399999	94855.8	101434	104106	97942.27961900001	86261.8	107166	111175	105642.18716900001	105650.45311900001	105663.88798300001	103986	111965
(E)-2-(4-Methylpent-3-Enyl)-6-Oxohept-2-Enoic Acid	-	B(i)	-	207.138	4.5517	pos	M+H-H2O	C13H20O3	49.8	0	0.4378788148403	-	0.061156597012099995	4254.98	0	0	7621.1	3470.07	2979.21	0	1846.37	1690.92	1467.98	1292.69	0	3125.36	0	0	1749.66	0	1778.44	1470.39	0	0	39565.761515599996	46988.6	45451.4	41567.5	45950.03015380001	44835.6	45929.34707230001
Leu Ala Pro Leu Glu	-	B(i)	-	542.319	4.6952	pos	M+H	C25H43N5O8	51.2	0	1.22152169158067	-	0.0228139203867	780794.8159800002	844268	938203	2.18442e+06	2.08416e+06	2076388.3326700001	2.65698e+06	2.64577e+06	2493199.0326099996	2738210.6348099997	2.69346e+06	2.75118e+06	2.52065e+06	2.57719e+06	2.65635e+06	2.69798e+06	2.50576e+06	2.66183e+06	2636127.9372799997	2.49537e+06	2.54764e+06	2.25506e+06	2.21526e+06	2135826.2293700003	2.14862e+06	2.13579e+06	2121321.4364099996	2.15266e+06
Fustin	-	B(i)	C01378	289.071	4.7271	pos	M+H	C15H12O6	74.6	0	0.0687047386728874	20725-03-5	0.031185401120700004	0	0	0	0	0	0	0	0	0	0	0	0	0	0	0	0	0	0	0	0	8031.080606899999	67427.1	71577.3	67344.5	67407.6	67346.8	72261.99625089999	68950.8
Cytochalasin D	HMDB0242294;LMPK11000026	B(i)	-	508.274	4.5517	pos	M+H	C30H37NO6	44.9	0	8.73661816244692	_;	0.024059673860100002	872980	966031	974377.4833040001	1.48387e+06	1.44304e+06	1.46586e+06	1.40452e+06	1438479.2920600001	1.40942e+06	1397797.6668200002	1.42941e+06	1.41557e+06	1.28612e+06	1475493.0731600001	1.44197e+06	1.41146e+06	1.4008e+06	1.25218e+06	1.38949e+06	1.26989e+06	1.26323e+06	1.11869e+06	1.13916e+06	1.08e+06	1064059.9040700002	1080047.5967899999	1.07933e+06	1.09203e+06
Gln Ile Phe	-	B(i)	-	407.228	4.6155	pos	M+H	C20H30N4O5	56.4	0	-2.35334	-	0.0104169476056	2.01703e+06	2.04047e+06	2.14229e+06	2.1295e+06	2.09867e+06	2.14504e+06	2.1361e+06	2.09929e+06	2.02482e+06	2048267.1884299999	2.07091e+06	1.99735e+06	1.92246e+06	1.87774e+06	2004603.6604799998	1.86828e+06	1869049.3411299998	1.84881e+06	1987637.6977799998	1907570.6047200002	2043604.1321299998	1.64371e+06	1.64368e+06	1.63421e+06	1.6438e+06	1.62903e+06	1.59817e+06	1.64607e+06
Ile Phe Val	-	B(i)	-	378.238	4.6315	pos	M+H	C20H31N3O4	87.3	0	-1.54921	-	0.0613550789669	189174	191884.55819100002	211984	225298.49978800002	202035	221567.12355900003	218362.10186999998	207487	193765	173431	201970	198853	178439.74408099995	184047	189370.04878800001	158541	163569.45619300002	170938	186374.23435699998	168755	143143.69448900002	220376	235933.82145999998	223878	223854	220329	191613	220185.91235300002
2-(3-Methoxyphenyl)-1-[2-(5-Methyl-1,2-Oxazol-3-Yl)Pyrrolidin-1-Yl]Ethanone	-	B(i)	-	301.154	4.6633	pos	M+H	C17H20N2O3	84.3	0	-2.71417	-	0.0409878271036	112761	97123.03129260002	106696.56710900001	154987	134360	144953	144450	136842	141594	108395	96062.8	110923.67070599999	65127.8	80456.41427560001	65207.04778730001	28445.808493799996	31192.2	40601.2	7900.22	8101.09	22730.9	55876.96239680001	57075.42333759999	57101.338380999994	53762.721075099995	61331.2	55863.3	55892.817634399995
Gly Leu Phe	-	B(i)	-	336.191	4.6633	pos	M+H	C17H25N3O4	85.5	0	-2.18734	-	0.0195896	224252.37138899998	244234.67668099998	242444	340990	323314	326618.53051300003	376499.76141599996	376751	378023	429423	416436	392836.07270300004	443545.49457200005	444633	433108	462924	453917.52796000004	422224	499415.27159300004	496222	494222	289100	286272	289103	302172	286310	288286	286283.89021700004
Actodigin	HMDB0247988	B(ii)	-	537.302	4.7351	pos	M+H	C29H44O9	0	67.4	-7.93602	-	0.0228598473337	747008	733779	766055.9945220002	1.34021e+06	1.28592e+06	1.26e+06	1.04019e+06	1.09831e+06	1.13872e+06	875490	995905.8763129999	1060688.4758799998	808838.8552649998	930622.4878620001	898597.1930049999	899360	831978	852950	872548	706828	846500	1.18689e+06	1.17143e+06	1227061.8768799999	1182495.5069600001	1.17719e+06	1.2348e+06	1166722.7353100001
Pgp(5-Iso Pgf2Vi/I-12:0)	HMDB0274830	B(ii)	-	817.388	4.7911	pos	M+H	C36H66O16P2	0	48.9	-1.83401	-	0.7415780155509999	532560.2251800001	535358.1757939999	501763.65448100003	152922.56974200002	148412	163860	89890.8	109374	98178.2	64058.59814419999	83273.1	59909.6	85322.1	94304.8	96853.8	96114.2	113410.21233499999	90550.6	130043.78999800001	69119.8	132434	0	18857.455257700003	0	27040.569503299997	15189.541913299998	15224.9	21152.867610900004
Iloperidone	HMDB0253402	B(i)	-	444.226	4.8867	pos	M+NH4	C24H27FN2O4	48.1	0	-8.52069	-	0.038652691807400004	216666	279650	222076.56256599998	503193	478363.50105200004	526593.4536659999	712217.3377800002	709920	736804	900510	903655	875113.3966049999	1.05669e+06	970443.2276459999	1.00938e+06	1.08789e+06	1.08506e+06	1093753.3669200002	1.23949e+06	1.2428e+06	1.26553e+06	385789	368532.20782199997	363839	368654	362560	338132.22277600004	362569
Ala-Lys	HMDB0028692	B(i)	-	200.139	4.5915	pos	M+H-H2O	C9H19N3O3	40.3	0	0.20643688902731	6366-77-4	0.0215917807248	72047.4	88172.44821460002	84520.4	91388.1	98963.2	94810.7	101145	91566.78154489999	94364.35219310001	98090.87695789999	98366.46410730001	89654.1	90188.7	80494	92501.7	91466.73081729999	81372.1	86372.42352689999	79547.9	85889.9	74392.7	73141.5	76922.72729380001	73137.1	72505.36038049999	72506.1	73044	72507.4
N-Docosahexaenoyl Serine	HMDB0242021	B(ii)	-	479.286	4.8149	pos	M+ACN+Na	C25H37NO4	0	41.5	-5.33685	-	0.0431299148762	236225	165931	226319.14501500002	341923	368216.95245700004	332796	335724	387279	358754.33186599996	368155	374394	337634	390685	367098	341021	386192	336985.34873699996	338761	393274	321470.58091799996	376644.16874299996	340786	330507	338609	332953.26712699997	354050.98417199997	332893	306435.44345300004
Phe Ala Phe	-	B(i)	-	384.19	4.8947	pos	M+H	C21H25N3O4	63.5	0	-4.24517	-	0.012363093122399998	1.08353e+06	1.01957e+06	1.09977e+06	2.25688e+06	2.29669e+06	2.25164e+06	2.82696e+06	2.92166e+06	2870100.9720400013	3.25571e+06	3.36641e+06	3.3399e+06	3.62708e+06	3615397.9605400003	3.72757e+06	3.77714e+06	3580135.2743599997	3.72554e+06	3.92985e+06	3854158.6495800004	3865020.9441400003	2.13015e+06	2.11912e+06	2.05561e+06	2.09973e+06	2.07245e+06	2.09996e+06	2085014.9711900002
Leu-Ser-Ile	-	B(i)	-	332.218	4.5915	pos	M+H	C15H29N3O5	69.4	0	0.290234894203615	-	0.0161760400788	1447758.4765700004	1.42627e+06	1525371.0631799996	1.80633e+06	1.75131e+06	1.88724e+06	2040776.8215599998	2159358.1645400003	2059298.2064200002	2.09107e+06	2.1057e+06	2.06206e+06	2.03638e+06	1974228.9066599999	2.06458e+06	2063455.6731099999	2.00967e+06	2.08567e+06	2.16577e+06	2077944.3296400001	1975556.4307799998	1.65882e+06	1.6589e+06	1.65167e+06	1.65886e+06	1.58657e+06	1.65884e+06	1.65164e+06
Ile Thr Phe	-	B(i)	-	380.218	4.6952	pos	M+H	C19H29N3O5	58.3	0	-0.267456	-	0.00666715794354	3164993.8615200007	3.22446e+06	3278959.4918400007	3.23924e+06	3312610.5608200002	3.31051e+06	3.44105e+06	3524071.6617699997	3.29366e+06	3370140.2973700007	3.36459e+06	3.37066e+06	3125095.4062900012	3.13498e+06	3.15173e+06	3123890.0928599997	3.0989e+06	3.1564e+06	3.12761e+06	3.08662e+06	3.10819e+06	2.34237e+06	2.31412e+06	2.32491e+06	2.34289e+06	2300647.3497099997	2.32045e+06	2.31406e+06
1-[4-[1-[4-(2-Fluorophenyl)Piperazine-1-Carbonyl]Cyclobutyl]Phenyl]-3-Methylurea	-	B(i)	-	411.221	4.7911	pos	M+H	C23H27FN4O2	58	0	5.9795313318434	-	0.00445043908605	3715646.1083400003	3.97621e+06	3.93497e+06	4.07839e+06	3992460.9076199997	4.1787e+06	3846242.4685699996	4.02823e+06	3.90378e+06	3551741.7584800012	3646415.5317599997	3597595.4358099997	3.37923e+06	3.47157e+06	3.50812e+06	3.43731e+06	3.30088e+06	3.26479e+06	3.38017e+06	3.16291e+06	3.20002e+06	3.37051e+06	3.40467e+06	3.40812e+06	3.39274e+06	3.36989e+06	3.39279e+06	3.38473e+06
(2Z)-3-[4-(Beta-D-Glucopyranosyloxy)-3,5-Dimethoxyphenyl]Acrylic Acid	-	B(i)	-	369.118	4.8787	pos	M+H-H2O	C17H22O10	91.6	0	0.7144253070572241	-	0.051537964769900003	0	0	0	18625	35830.3	26949.278017799996	35842.1	22405.161904099998	7975.2	41406.548869800004	29825.1	47103.585874699995	20449.043666499998	120319	0	0	60377.25412130001	38718.53262180001	0	16218.2	89325.5	125448	136969	128169.34490899999	128127	114779.45069700001	125447.34368800001	127556
N-Docosahexaenoyl Glutamine	HMDB0242012	B(ii)	-	439.292	4.5915	pos	M+H-H2O	C27H40N2O4	0	67	-7.91061	_;	0.0143340236898	961921	953365.3106799999	997296	783807	785204	851906	806286	785890	737200	766823.9695649998	708843	693580	651052.0483510001	663587	679065	686173.8412220001	597246.9805899999	658207	619695	627885	645275	456690.15765699995	452808.21364399994	461650.17108400003	473371	459436	459417.02846000006	465308
Acanthoside B	-	B(i)	C10890	603.206	4.6554	pos	M+Na	C28H36O13	66.2	0	1.5553597666462702	7374-79-0	0.0422853009903	0	0	0	0	0	0	0	0	0	0	0	0	0	0	0	0	0	0	0	0	0	219004	215671	219103.59438899998	216540.89195900003	215753	215765.58439499998	193407
Phe-Pro-Ile	HMDB0304808	B(i)	-	398.205	4.799	pos	M+Na	C20H29N3O4	96	0	1.06114014644313	-	0.00909578967156	8.51389e+06	8623181.460719999	8886067.840710001	7.99979e+06	8076474.6736699985	8.53016e+06	7591232.045739999	7620477.7593600005	7495856.2235699985	7012345.4231199995	7.16303e+06	7.00097e+06	6426501.8545900015	6.58677e+06	6.29406e+06	6.23614e+06	6.09719e+06	6.09401e+06	5.72196e+06	5.63829e+06	5.7757e+06	6047360.6467900025	6.07811e+06	6.0104e+06	6.06673e+06	6.09809e+06	6.06662e+06	5.93502e+06
Cryptophycin	HMDB0242628	B(ii)	C16877;_	687.308	4.6155	pos	M+CH3OH+H	C35H43ClN2O8	0	60.8	6.188842012792749	124689-65-2;_	0.0245824258746	1575807.2957799996	1571001.1853200004	1.64727e+06	1.40211e+06	1.29501e+06	1.31858e+06	1.09212e+06	1.00394e+06	1080829.1938200002	738292	891477	953132.8002530001	866204	770209.5885470002	898701.0275719998	722234	786161.8346640002	698417.5657060001	702299	629065	709090	1.36522e+06	1.43034e+06	1.36533e+06	1374746.0297700001	1.32456e+06	1.34037e+06	1352864.7293200002
Ciprofloxacin	HMDB0014677	B(ii)	C05349	332.139	4.7351	pos	M+H	C17H18FN3O3	0	62.3	-3.13894	85721-33-1	0.0220057286124	298951.30260399997	252887.40945799998	309555	348624	353042	363450.1730280001	336623	375303	327618	323987	327220	330496	281857	274061	253016.44797399998	213630	253760.89904899997	251609.96364600002	185638	232448	257775	367860	371241	367861	365487.45036799996	365479	347024	367858
Tafluprost Acid	HMDB0258679	B(ii)	-	411.2	4.6394	pos	M+H	C22H28F2O5	0	56.9	5.3286278737058606	-	0.0651935720173	7720.83	9.36891	4.86696	19.2581	86.3833	55.9901	27.059819605700003	0	17548.9	5416.88	7316.53	81.3355	5323.66	5.344520365299999	14613.9	900.051	6044.75	18657.2	9.40285	7806.56	4903.57	289194	258396	231253.57004299999	264698	264682	264679	256945
Leukotriene D4	HMDB0003080	B(ii)	C05951	560.273	4.6872	pos	M+ACN+Na	C25H40N2O6S	0	57.1	-6.27926	73836-78-9	0.0944541860039	231669	267313	219531	103158	116834.75607999999	60553.7	126837	133149	127848	252759	250133.32602399998	189428.28838800002	381303.55339899997	343232	263754	349560.78905900003	398373.77094899997	351126	489924	427244	448960	156807	203830	203769	214887.36960300003	197596	203795	197293
Leu Glu Phe	-	B(i)	-	408.213	4.7032	pos	M+H	C20H29N3O6	44.5	0	0.9814056013304571	-	0.023340837499700003	1.21366e+06	1.1477e+06	1.18658e+06	1.52197e+06	1.47928e+06	1.48645e+06	1542732.0024299999	1589333.6218299996	1.49828e+06	1.5486e+06	1.56091e+06	1.51049e+06	1.46366e+06	1.44051e+06	1526750.3722700004	1.40909e+06	1.41179e+06	1.38322e+06	1.41088e+06	1382520.0867700002	1.28556e+06	1.21781e+06	1210840.5144200001	1.21069e+06	1.27649e+06	1.19718e+06	1.19722e+06	1.19582e+06
Trp-Thr-Asn	-	B(i)	-	420.187	4.799	pos	M+H	C19H25N5O6	42.3	0	-0.870844	-	0.0277667816102	936133	942146	916176	362477.36913400004	419144.21599299996	380931.52150100004	233646	222389	280413	192432	263898	219065.65070700002	197560	227879	197149	212721	188334	183214	217585	145566	184857	148114	144889	152994	155247.15898900002	155204	155230	155294
Ala Phe Tyr	-	B(i)	-	400.185	4.8229	pos	M+H	C21H25N3O5	46	0	-3.71925	-	0.007790406553359999	1.26854e+06	1256959.4207799998	1.31397e+06	2.636e+06	2.65658e+06	2.67643e+06	3305511.9599900013	3587884.4727300005	3.34557e+06	3.66972e+06	3.89424e+06	3741626.4084400004	3873511.5112099997	3.88312e+06	3842090.6099699996	3.94017e+06	3.78186e+06	3825187.9709400004	3875224.8481099997	3.71146e+06	3.81359e+06	2.40782e+06	2.41414e+06	2.40788e+06	2.41525e+06	2397803.6581200003	2.36906e+06	2.37552e+06
4-[Acetyl(Oxan-4-Yl)Amino]-N-Phenylpiperidine-1-Carboxamide	-	B(i)	-	346.213	4.5995	pos	M+H	C19H27N3O3	47.9	0	1.10775347464482	-	0.0120807537181	477533	514338	499642.33372299996	377111	395788	369034	306708	344716.89871700003	328366	309654	314221	322909	266372	289223	308291	258476.76092399997	276227	238831	273315	271795.52870799997	240793	379646	379724	379735	377895	367511	379907.91523000004	375165
Herniarin	HMDB0029758	B(ii)	C09268	177.055	4.8867	pos	M+H	C10H8O3	0	53.9	0.0768484031977466	531-59-9	0.0240552393235	32809.8	23931.7	25400.154532099998	39573.532030300004	48359	40643.60229800001	47121.790365400004	49300.3	40007	47771	45559.132138400004	48138.5	44619.04416030001	66947.9	37888.115675400004	35258.642132199995	48034.201357699996	50015.3	37401.704418400004	48790.4	70352.3	79597.50280039999	79979.8	80621.85897649999	79250.8	81669.4	80891	75749.3
2-{[Carboxy(Phenyl)Methyl]Amino}Benzoic Acid	-	B(i)	-	272.089	4.6394	pos	M+H	C15H13NO4	63.2	0	-8.6645	-	0.0657112	0	0	0	0	0	0	0	0	0	0	0	0	0	0	0	0	0	0	0	0	0	69550.8	79707.24426889999	65223.4	73688.2	69558.2	71072.6	67862.5
Isoquercitrin	HMDB0037362;LMPK12112086	B(i)	C05623	465.103	4.9026	pos	M+H	C21H20O12	86.3	0	1.25712691019194	21637-25-2;482-35-9;	0.0792154920257	0	0	0	0	0	0	0	0	0	0	0	0	0	0	0	0	0	0	0	0	0	168019	149104.43865999999	175572.89348199998	168096	139176	167979	164176
Lubiprostone	HMDB0015180	B(ii)	C13707	423.258	4.7032	pos	M+CH3OH+H	C20H32F2O5	0	40.5	7.755580892839661	333963-40-9;136790-76-6	0.0193432833395	181691.53515799998	160654	155645	376069	386886	420805.08128499996	515516.40833999997	510109.03757399996	485295	527741	546075	555942	600166	557214	609809	616208	570298	562534	589310	614578.7417840001	643524	451304.85791499994	460148.82619799994	458618	451325	451278.14901899995	433263	451286
Risperidone	HMDB0005020	B(i)	C06861	411.221	4.5836	pos	M+H	C23H27FN4O2	81.1	0	5.13297655689574	106266-06-2	0.0281167341266	407652	426632	457701	737593.8075079998	731793	723796	762107	775624	776072	757611	789414	811658.2449909998	771443.7267189998	849046	837357	800768	800232.7820649998	756675	875916	839453.6170430002	828699	518150	535402.5081270001	535232	535356	535098.8481109999	505762.2855020001	552511
Ser Ile Phe	-	B(i)	-	366.202	4.6235	pos	M+H	C18H27N3O5	56	0	-0.505459	-	0.013546294474299999	2.88443e+06	2769384.8032400003	2.86303e+06	3.81938e+06	3.79332e+06	3.73305e+06	4.34214e+06	4.40981e+06	4.3424e+06	4.66042e+06	4.5456e+06	4.50574e+06	4.73766e+06	4.46325e+06	4.74146e+06	4570428.560769999	4.61335e+06	4.61807e+06	4.92049e+06	4.87801e+06	4.74646e+06	3.77292e+06	3.88433e+06	3.7697e+06	3785450.1684800005	3.73163e+06	3732107.9775300003	3785423.6060699997
Val-Ile-Leu	-	B(i)	-	344.255	4.6952	pos	M+H	C17H33N3O4	45.3	0	0.418917760044133	-	0.0162476543398	3.66399e+06	3711541.7632400002	3.70527e+06	4.30317e+06	4378738.4425300015	4.32989e+06	4529321.8650400005	4.62253e+06	4379861.0475900015	4.55083e+06	4.38666e+06	4551766.5659300005	4.28016e+06	4.22258e+06	4.39419e+06	4372197.616830002	4.20682e+06	4.21909e+06	4.32898e+06	4.26032e+06	4.16209e+06	3.89196e+06	3885728.4995199996	3865329.1534300004	4.03119e+06	3.8652e+06	3.84254e+06	3865322.1945800004
Trp Gly Val	-	B(i)	-	361.187	4.7511	pos	M+H	C18H24N4O4	57.1	0	0.275430634149277	-	0.103515	55495.4	48661.4	55714.634998099995	140347	143528.66679000002	143205	146137.71252899998	161734	127070.10160499999	98039.3	83237.8	106358	33064.7	30485.813786799998	36875.6	18031.1	12211.2	15542.213053600002	4539.06	0	7372	37835.3	36320.709544599995	36407.4	36225.5	38122.1	27724.1	38483.875478300004
4'-Methylliquiritigenin 7-Rhamnoside	HMDB0040545	B(ii)	-	449.179	4.7671	pos	M+CH3OH+H	C22H24O8	0	40.4	-4.7234	83697-43-2	0.0770332231209	12.442	6137.01	0	0	0	0	14203.4	0	0	0	0	0	0	0	0	0	180.95436866900002	0	0	0	5219.94	55097.3	55062.9	52309.7	44926.6	57810.4	52813.9	55069.55925680001
(+)-Tetrandrine	-	B(i)	C09654	623.305	4.8628	pos	M+H	C38H42N2O6	45.6	0	-11.2371	518-34-3	0.0105587784918	4192312.6379400003	4.64085e+06	4.63221e+06	3.20415e+06	3.1816e+06	3.26782e+06	2.65184e+06	2.60315e+06	2.47433e+06	2343014.1724799997	2204919.0628400003	2.33091e+06	2018829.1344299999	1.8833e+06	1.99717e+06	1941679.3566700001	1859583.3687599998	1976555.1502200002	1.82223e+06	1.89137e+06	1861204.4682599998	2670502.2081400002	2.59589e+06	2595859.7686900003	2.61724e+06	2617840.0718400003	2.59524e+06	2595188.2982900003
N-Cyclopentyl-2-(Diethylamino)-2-(6-Nitro-1,3-Benzodioxol-5-Yl)Acetamide	-	B(i)	-	364.185	4.8708	pos	M+H	C18H25N3O5	56.6	0	-5.99847	-	0.0155963832617	97729.96745910001	101253	124875	635624.5400319999	643489	625183	851135	868585.2354450001	843697	1039815.8811799999	1.05632e+06	1040732.5049899999	1.2392e+06	1.19714e+06	1237664.9544799998	1.34316e+06	1.20882e+06	1.28029e+06	1427475.8829700004	1.33651e+06	1.37967e+06	816856	819702	816955	817009	801294	784677	811349
N-Eicosapentaenoyl Glutamine	HMDB0242069	B(ii)	-	494.295	4.6235	pos	M+ACN+Na	C25H38N2O4	0	64.2	-8.73707	-	0.0115624085793	292720	277268	351456.97346300003	1.07934e+06	1080675.5020899998	1.09769e+06	1.33306e+06	1.40306e+06	1.37126e+06	1.55207e+06	1.54865e+06	1522908.3731200001	1.66452e+06	1.61851e+06	1673991.8690799999	1.71557e+06	1.65697e+06	1.60961e+06	1.77772e+06	1.78408e+06	1.7818e+06	977531	973405	973418	977547.5563739999	949180	973377	985259
Brassica Napus Non-Fluorescent Chlorophyll Catabolite 3	HMDB0040917	B(ii)	-	663.299	4.7431	pos	M+CH3OH+H	C34H38N4O8	0	47.1	-5.42328	173740-48-2	0.026481214958900004	124549	140189.83474700002	205345	525904	488998.93104799994	488978	634872	659179	652793	906219.0840299999	872226	881552	997522.4350370001	1003438.4381799999	1.09808e+06	1128035.6970600002	1235897.9036100002	1.25383e+06	1.1551e+06	1.16078e+06	1.15172e+06	1019402.5108899999	1031114.7511299999	1031261.0674899999	1.01933e+06	1081806.4723399999	990672.1461639999	1.03127e+06
Physagulin F	HMDB0039631	B(ii)	-	586.3	4.6713	pos	M+ACN+H	C30H40O9	0	48.2	-1.32047	_;	0.022701763796399998	652807	630289	655506	967260	992767	1.05378e+06	1412631.7608100001	1395703.1967799999	1.33221e+06	1.52237e+06	1.48784e+06	1.58922e+06	1.5802e+06	1.4668e+06	1.59556e+06	1.59666e+06	1.64784e+06	1.59396e+06	1.68807e+06	1.57601e+06	1.74104e+06	764119.1288770002	793725	764196.7421479998	755889	755671	736154.6745600002	755763.6757390002
4-[[1-(3-Chloro-4-Fluorobenzoyl)Piperidin-3-Yl]Methoxy]-N-Propan-2-Ylbenzamide	-	B(i)	-	433.168	4.6792	pos	M+H	C23H26ClFN2O3	60.2	0	-0.876294	-	0.037014615446599994	0	0	0	0	0	3479.43	0	0	0	0	0	0	0	0	0	0	0	0	0	0	0	190251	190381	203786	194208	181182	198132	190196
Seglitide	HMDB0258209	B(ii)	-	791.431	4.6792	pos	M+H-H2O	C44H56N8O7	0	52.1	8.9854790046478	-	0.0185523678402	783186	766644	843730	365760	340940	402488	167978	143570.04545799998	122923	67089	87676.1	98909.8	49202.8	15731.2	18171.102648400003	48826.6	13708.6	16529.644220899998	16652.473299899993	0	0	436627	422608	436693.30485200003	443542	442291.44291800004	448226	436537
N2-Fructopyranosylarginine	HMDB0041541	B(ii)	-	354.2	4.7112	pos	M+NH4	C12H24N4O7	0	55.8	5.1487440371086794	162966-07-6	0.00892977444171	541094	561987	580972	809164	813784	794912	915804.5373450001	987464.1886440001	986116	1.0355e+06	1061154.3353600001	1036050.1241100001	1.1989e+06	1.14496e+06	1.23901e+06	1.33088e+06	1.21717e+06	1.23056e+06	1323323.5238299998	1.26914e+06	1.2657e+06	1.07889e+06	1.08037e+06	1.07589e+06	1.09639e+06	1.0804e+06	1.07585e+06	1.06379e+06
Glu-Lys-Ile	-	B(i)	-	389.24	4.7911	pos	M+H	C17H32N4O6	64.2	0	0.366120375780394	-	0.0117020148859	8600807.355460001	8.93197e+06	9.20354e+06	7.75978e+06	7566734.5324800005	7.72529e+06	7.06727e+06	6927355.679280003	6765009.310330003	6383924.8414699985	6.46837e+06	6.39608e+06	5.73067e+06	5.6556e+06	5916805.8748699995	5.5722e+06	5.36672e+06	5.42364e+06	5227472.1574099995	5.13567e+06	5.05991e+06	6.18245e+06	6098030.3331699995	6.11194e+06	6098147.562440001	5.94899e+06	6.05164e+06	6064827.8438300025
Cyclosquamosin G	HMDB0303372	B(ii)	-	833.417	4.8548	pos	M+H	C39H60N8O10S	0	88.2	-6.94687	-	0.0205053544366	1.1587e+07	1.25417e+07	1.21995e+07	8.61858e+06	8.63057e+06	9.11637e+06	7230572.720710001	7071024.878489999	6.62224e+06	6.06496e+06	6.11578e+06	6.06354e+06	5.16312e+06	5.03518e+06	5404180.2131400015	4.99869e+06	4.96054e+06	4.96039e+06	4.48999e+06	4492411.813019998	4.43234e+06	9023780.645310001	8.67284e+06	8.63066e+06	8672446.141619999	8.60765e+06	8.60867e+06	8.43497e+06
Gln-Val-Phe	-	B(i)	-	393.213	4.5915	pos	M+H	C19H28N4O5	42.8	0	0.29577002678194503	-	0.00779300122738	2.96173e+06	2.79363e+06	3.05112e+06	3.30243e+06	3.2993e+06	3.35699e+06	3524275.0085199997	3.40904e+06	3398873.6989599997	3.39238e+06	3442420.6632199995	3490511.7636800013	3330883.0863900012	3.2212e+06	3353192.1150599997	3.25774e+06	3.23474e+06	3.23388e+06	3.1709e+06	3.19707e+06	3.26184e+06	3.05751e+06	3.02874e+06	3.02521e+06	3.05439e+06	2.99496e+06	3.0091e+06	3.00925e+06
Glucosaminylmuramyl-2-Alanine-D-Isoglutamine	HMDB0259500	B(ii)	-	671.305	4.6235	pos	M+NH4	C25H43N5O15	0	76.5	-7.35255	-	0.0230219263973	1.25581e+06	1209314.1034600001	1.36802e+06	781001	826124	788082	562647.3636939999	558893	517844	385727.21008499997	387714.11991300003	311486.15237100003	210303	267294.10928699997	267187	156272	180689	179924	93953.4	58682	131844	397112	387883	397119	383567.64330500003	412468	397137	394189
Eutypine	HMDB0301834	B(ii)	C08448	219.102	4.7351	pos	M+CH3OH+H	C12H10O2	0	45.5	0.283976985951951	121007-17-8;_	0.0651310260699	0	0	0	0	0	0	0	0	0	0	0	0	0	0	0	1581.34	0	0	0	0	0	47696.7	56608.37579859999	47667.2	48718.2	48733.1	48702.74812890001	47707.4
Cortolone	HMDB0003128	B(ii)	C05481	421.255	4.7911	pos	M+CH3OH+Na	C21H34O5	0	46.4	-2.79894	516-42-7	0.014767789258299998	110291	90408.52591360001	93561	233581	213941	294111	526083	515402	592720.2085010001	902247	921832	916144	1341381.0449899998	1.33806e+06	1.44407e+06	1.79543e+06	1.7203e+06	1.73445e+06	2.16823e+06	2145565.3165700003	2.20032e+06	671944	669182	644630	668277	671979	671984	668286
Cinobufagin	-;HMDB0250266;LMST01130032	B(i)	C16931;_	443.246	4.807	pos	M+H	C26H34O6	70.6	0	8.191482282632519	470-37-1;_;	0.0358378324076	0	6829.78	0	120482	132875	171157.01048499998	338092	353379.3426320001	354747	454226.03979099996	500110.80815200007	484935	637406.2839159999	715263	688422	831226	778293	781327	1.01086e+06	980648	964554	401904	418270	404900	371367	401910	406990	404766.08581799996
Asn Ile Phe	-	B(i)	-	393.213	4.8308	pos	M+H	C19H28N4O5	70.7	0	0.0507453331849172	-	0.0243676745364	892989	857026	903698.7986110001	929588.0785360001	989857	983697	1.05076e+06	996905.2288479999	1045769.3489600001	1.02302e+06	992780	992141	962547	881394.5217549999	956607.5754430001	916578	899333	940201.5933200001	895343.6845229998	913966	944370	773518	772237.8662800002	772305	755330	724009	765589.8067930002	777327
Quercetin	HMDB0005794;LMPK12110004	B(i)	C00389	303.05	4.8628	pos	M+H	C15H10O7	97.3	0	0.17090636855652303	117-39-5;	0.017407704059200002	0	0	0	0	0	0	0	0	0	0	0	0	0	0	0	0	0	0	0	0	0	692844	699132.6746319999	682617	666965.1297350001	696958	696964	699910
Juglone	HMDB0030773	B(i)	C03840	207.065	4.7271	pos	M+CH3OH+H	C10H6O3	69.4	0	0.554883972893109	481-39-0	0.07813247729169999	0	2266.3	1835.54	5341.81	6530.77	5642.45	15455.476687999999	27229.5	21440.6	26537.9	25559.456476599997	31065.9	22400.7	70389.7	21775.607019799998	21485.4	59683.885886599994	34071	43691.339759099996	35427.295327399996	68277.6	75287.9	90280.7	90959.67145010001	94201.70927189999	94986.9	94796.6	94761.9
Phthaldialdehyde	HMDB0255866	B(i)	-	135.044	4.7032	pos	M+H	C8H6O2	63.8	0	0.5153850484859529	-	0.12975211372099998	0	0	0	742.01	0	0	0	0	0	0	0	720.686	711.468	682.165	879.908	715.9472850489999	0	0	0	0	867.9175352410001	14593.1	19769.6	23156.2	20424.5	20447.4	20431.8	19753.613891999998
2,3-Dihydrowithanolide E	HMDB0034057	B(ii)	-	506.308	4.8229	pos	M+NH4	C28H40O7	0	51.5	-5.92696	38253-76-8	0.020613597798099997	107690	77145.2	45614.36187340001	206952.59905699998	201106	234216	465852.10596899997	500644.43623900006	447392	760698	784579	771289	1.20712e+06	1.0931e+06	1.23871e+06	1569647.3841600001	1445681.0172899999	1582530.3615899999	1.83975e+06	1.93738e+06	1935206.6927200002	694450.4458100001	684118	692864	689695.1467439999	655035	671179	684133
Tyr Phe Gly	-	B(i)	-	386.168	4.8787	pos	M+H	C20H23N3O5	50.5	0	-6.48498	-	0.125011	275.344	5272.69	1272.29	27649.1	38920.2	32678.870103900004	56126.13486490001	54125.5	36986.587909199996	69614.33719389999	67973.8	68827.06960680001	120632	111376	119220	159130	128656	121825	137475	145755	165904	46948	32705.8	46718.19195959999	44630.184740900004	50359.344322000004	45171.6	44234.45976280001
Annomuricatin B	HMDB0303182	B(ii)	-	772.4	4.6155	pos	M+CH3OH+H	C35H49N9O9	0	76.1	1.44281019007221	-	0.141554	896974	955632.4033469999	858492.7453859998	296239	347326	380571	178809	222382	192348.87886199998	159030	87796.4	114273	133886	124373	145920	129917	122449	144269	145174	97982.9	134688	88643.65246130002	90097.24752989999	84251.2	71997.9	88704.38516789998	84336.3	58965.8
N-(3-Acetylphenyl)-5-Ethyl-3-Oxo-2-Phenylpyrazolo[4,3-C]Pyridine-7-Carboxamide	-	B(i)	-	401.158	4.6872	pos	M+H	C23H20N4O3	64.5	0	-7.34173	-	0.0340676280237	0	0	0	0	0	0	0	0	0	0	0	0	0	0	0	0	987.5961002710001	3647.2	0	0	367.312	293848	277396.71603400004	299141	299068.67175599997	304946.32631599996	308217.63827199995	302603
Arthrobactin	-	B(i)	-	477.256	4.7671	pos	M+H	C20H36N4O9	37.8	0	0.790918638139457	-	0.00617731877602	1.89628e+06	1.94387e+06	2.01022e+06	4296636.3674300015	4.2495e+06	4.23103e+06	4.61978e+06	4.83828e+06	4.61124e+06	4.56495e+06	4.74136e+06	4.78603e+06	4.43336e+06	4.39421e+06	4.51666e+06	4.44275e+06	4.22086e+06	4.30929e+06	4.24647e+06	4042960.4287900003	4.01482e+06	4.20872e+06	4.20424e+06	4.25117e+06	4181832.5041300002	4.18167e+06	4.18155e+06	4181847.6891099997
Pro-Phe	HMDB0011179	B(i)	-	245.128	4.7751	pos	M+H-H2O	C14H18N2O3	89.8	0	-0.104701	13589-02-1	0.0026312803732	484869	638018	628509	647394	651489	640274	801695	791010	890406.3658530002	972366.9042229999	966759	987281	1.26866e+06	1179068.7316700001	1.41668e+06	1.58156e+06	1385184.1165200002	1.43929e+06	2.05154e+06	1764730.5763299996	1759184.4328599996	864081	869508	867670	869514	869507	869504	865389
Hordatine A	HMDB0030461	B(ii)	C08307	566.292	4.8548	pos	M+	C28H38N8O5	0	62.8	-8.54149	7073-64-5	0.0400898249741	427348	474250	532003	376469	400381	420908	256137	302618.56116700004	301369	217987	238972	281428	215982	206680.04586800002	218186	216767	213630	203939	168365.31638099998	148060.20635999998	202749.39238900002	325912	319970	325996	319873	344098	319652	300362
1-Naphthylamine	HMDB0243964	B(i)	C14790	144.081	4.9026	pos	M+H	C10H9N	35	0	0.289198962600733	134-32-7;_	0.017622834793400002	116699.45668199999	172143	154656	82389.6	88001.48292899998	78558.78225589999	89278.6	85759.9	111729	83435.2	83048.1	97308	77737.5	48335.702678199996	122982	115045.94716400001	57912.2	65616.5	126548	61571.95399349999	57482.9	57346	56943.4	59707.00715980001	56937.59348400001	56947.14689140001	56938.44915060001	57341.3
Phe-Ser	HMDB0029004	B(i)	-	235.108	4.9106	pos	M+H-H2O	C12H16N2O4	42.6	0	-0.0666905	16053-39-7	0.0162554236871	161143.00465699998	139852.19859100002	140309	234665	226587	226699	225352	240592	229364	235093	228748.02313800002	231874.46602300002	220022.81566599998	207599	222383	210179	201408	212866	215475	219661	211735	191472	191412	194484	199920	193238.42467100002	191415	191409
Siguazodan	HMDB0258290	B(ii)	-	569.283	4.9345	pos	2M+H	C14H16N6O	0	40.7	-3.02646	-	0.054619127939400006	11132.853885100001	12518.3	3398.06	88905.38037849998	80757.3	112335	244213	185568	198810	328355	294145	338120	370406	395408	441769.54454300005	465300	490915	441708	606194.6372689999	580692	588521	195162	216784	187749	206018	205411	191711	213463.66249400002
Trp-Asn-Ile	-	B(i)	-	432.224	4.9345	pos	M+H	C21H29N5O5	89.6	0	0.916198614441016	-	0.0127817833706	2.39304e+06	2.04655e+06	2.34214e+06	2043048.9682599998	2011548.9259400002	2.06732e+06	1.54103e+06	1.59642e+06	1.47735e+06	1212292.5588200002	1.22779e+06	1189899.5678100002	752269.8304399998	850009	743128.4993970002	454167	522953	544647	265781	347591	325511	861300.5446309998	871385.7334479998	885263	871386	852691	876459	859751
Leu-Ile-Leu	-	B(i)	-	358.27	4.9664	pos	M+H	C18H35N3O4	60.7	0	0.30754917620375605	-	0.0171553753506	589116.6152939999	577767	609584	789361	753297	791548.5972689998	877659.8380819998	856517	844181	909973.3686690001	877324	898967	826329.7843739998	834361.8037449998	827201	806892	808415	806064	802864	795956.9880380002	806070	707681.1776609998	716179	703321	707673.2198590002	703300.4411930001	677801.5592060001	707695
Isorhamnetin 3-Galactoside	HMDB0301761;LMPK12112315	B(i)	-	501.101	5.238	pos	M+Na	C22H22O12	39.5	0	1.26742692430508	6743-92-6;	0.044273133426099995	0	0	0	0	0	0	0	0	0	0	0	0	0	0	0	0	0	0	0	0	0	83890.1	89546.5	88026.7	91546.7	89572.15534760003	95084.2	84329.5
Tryptophol	HMDB0003447	B(i)	C00955	162.091	5.3258	pos	M+H	C10H11NO	92.9	0	-0.273947	526-55-6	0.006606116344229999	461223	445793	481911.58803100005	406819.88928299997	410371	427602	406088	404510	381237	375209	382369.95030100003	357359	359880	358505.4846550001	335866	330148	354308.11031799996	345985	320454	347055	358087	466453.71852399997	466380.27956000005	464470	466369	461400	458783	466382
Asp-Phe-Ile	-	B(i)	-	394.197	4.9186	pos	M+H	C19H27N3O6	91.1	0	0.632003882490081	-	0.014172962893100001	2235458.5586900003	2088521.7578099999	2.18712e+06	3025302.3580099996	3.03164e+06	3.03958e+06	3.05891e+06	3.27376e+06	3.0251e+06	3.17194e+06	3.16562e+06	3.17234e+06	3.13736e+06	2.94865e+06	3.09513e+06	3058981.9413400013	3.07948e+06	3.02768e+06	3.0382e+06	2.96755e+06	2.91599e+06	2.6719e+06	2671872.3613400003	2.71137e+06	2.67186e+06	2.63299e+06	2591160.8741599997	2660119.7303299997
Tigecycline	HMDB0014700	B(ii)	C12012	649.294	4.9585	pos	M+ACN+Na	C29H39N5O8	0	68.3	-2.45118	220620-09-7	0.0578028158018	401268	423881	464633	304790	389303	383963.96508600004	262099.02848600002	348624	334608	252413.10192199997	248647	218777.90001999997	225700	278574.71123899997	281473	333641	254702	255382.57791300002	335140	263756	208279	384979.4269800001	375627	409497	411400	351430	363656	385134
Trp-Ser-Ile	-	B(i)	-	405.214	5.1183	pos	M+H	C20H28N4O5	82.4	0	0.975798510948382	-	0.0530301665018	177305.57755699995	177931.35501199999	198560	227894	217056.73664499997	207703	194976	181014	184001	165564.52684500001	176230	155818	141052	131102	124772	95814.5	85967	90971.7	82349.76778370001	48564.4	66559.6	126399	129315.62298599999	142833	126429.54026400001	131800	129285.45155799999	120509.77070699999
Hederagenin 28-O-Beta-D-Glucopyranosyl Ester	-	B(i)	-	635.412	5.2938	pos	M+H	C36H58O9	49.6	0	-4.64439	-	0.034855485290599994	1.46169e+06	1.40627e+06	1.56219e+06	1.17683e+06	1143948.1366299998	1217041.5189399999	1131361.1095200002	1.11165e+06	1.12526e+06	999982	1.02174e+06	982756	938761	821556	881767.0812520002	879387	864191	775427	789093	793360	772542	1.06961e+06	1.06921e+06	1.10578e+06	1.05443e+06	1.05438e+06	1.05847e+06	983281.5390780001
Leu Tyr Leu	-	B(i)	-	408.249	4.9425	pos	M+H	C21H33N3O5	45.9	0	0.333947765686346	-	0.023793457957900003	417898.44753400004	373331	521872	613743	589899	535956	605601	636456	598330	640158.4141180001	621432	627614	631839	585448	642160.3024899999	566835	516280.16199399997	577290	579680	592742	611795	592995.9071739999	578876.8300119999	586100	592750	578909	552235	578912
Val Ile Phe	-	B(i)	-	378.239	4.9983	pos	M+H	C20H31N3O4	73.6	0	0.591230512800898	-	0.00789655802783	1.52205e+06	1.48846e+06	1.60105e+06	1.98221e+06	1.97499e+06	2.00661e+06	2.19715e+06	2.12047e+06	2053770.3762700001	2.29901e+06	2.11829e+06	2.25908e+06	2.13709e+06	2.10629e+06	2.22843e+06	2.28784e+06	2140956.6318200002	2.13565e+06	2.18399e+06	2.16077e+06	2.14973e+06	2.07299e+06	2.05003e+06	2.04258e+06	2042584.6915400003	2.03295e+06	2.02275e+06	2.03285e+06
Naloxegol	HMDB0255436	B(ii)	-	674.355	5.1423	pos	M+Na	C34H53NO11	0	45.5	6.36504256072235	-	0.0709406579037	103298	31188.776819200004	48515.9	232439.97056599997	209942.44960999998	183292.55978399998	239251	221540	172234	178369	199496.48970799998	192841	159819	226446.60897800003	94799.93455680001	108709	235270.72020399998	204804	27018.8	116536.26636600001	150296	148823	150748	168426	141553	145699	134608	145079
4-[1-(2,4-Dimethoxyanilino)-1-Oxopropan-2-Yl]-N-Phenylpiperidine-1-Carboxamide	-	B(i)	-	412.224	5.1583	pos	M+H	C23H29N3O4	57.1	0	1.46200935107545	-	0.0486485724213	106507	123691	119840.32481300001	159275	178646	173275	182393	202176	182098	199095	171474	215177	192982	191251	180993	191286	178362	173089	178943	183026	204693	145945.40804500002	143556	140124.98901400002	143587	157148.61081800002	135236	150244
Hordatine B	HMDB0030459	B(ii)	C08308	545.293	5.1423	pos	M+H-2H2O	C29H40N8O5	0	61.3	-8.39356	10502-21-3	0.0379767522815	140722	202934	188453	198048	184851	205326	193945.53491400002	212945	191593	213969	238417.53093699997	238446	224947.20505999998	211665.55691800002	211848	219541.36953899998	250616.60430900002	231648.15410100002	220479	267796	240038	152863.43009500002	153528	152936	150103	137489	152979.96896199998	150231
Dynorphin A (6-8)	HMDB0012932	B(ii)	-	482.26	5.0783	pos	M+K	C18H37N9O4	0	44.4	-0.029092	-	0.04855487244940001	223407	255704.42364899997	266667	494334	439222	439645.91706199996	374028	457061	434705.24070699996	404462.12706599996	450851.14711499994	401007	284146	325642	346676.67268200003	343117	308492	322577	333470	326983	237224.07476199997	860021	777676	746924.0218229998	774589.1334060002	755786	764496.1316310002	764728
(D-Ala2,D-Leu5)-Enkephalin	-	B(i)	-	570.293	5.1103	pos	M+H	C29H39N5O7	60	0	1.7438755903916001	-	0.007111336157310001	29273885.556999996	2.93666e+07	2.98373e+07	2.38609e+07	2.33488e+07	2.39956e+07	1.84853e+07	1.89152e+07	1.83503e+07	1.56914e+07	1.58993e+07	1.59235e+07	1.34866e+07	1.36613e+07	1.41358e+07	1.25944e+07	1.27542e+07	1.25613e+07	1.19569e+07	1.1867e+07	1.20129e+07	2.39251e+07	2.35655e+07	2.34966e+07	2.35658e+07	2.34267e+07	2.34783e+07	2.34783e+07
Phe-Pro	HMDB0011177	B(i)	-	263.139	5.2779	pos	M+H	C14H18N2O3	47.8	0	-0.0299564	7669-65-0	0.048997690640699997	52340	44533.5	47307.7	95686.58681010001	109094	92344.8	91715.1	115419.48076800001	108371.07146500002	108708.72078900001	100117	104114	102892	100135	101444	95416	95869.83626930001	100759	96336.5	88782.8	99176.7	112950	120368.68983199999	118638.11751600001	131640	120398	115784	118625.90771300001
N-Stearoyl Glutamine	HMDB0241941	B(ii)	-	451.29	5.0863	pos	M+K	C23H44N2O4	0	48.2	-7.64268	_;	0.019254046195400002	66553.8	69089.8	55208.095429999994	252334	272282	256186	330164	354266	346015	429353.21773800004	432447	417397	431533	445439	478813	469981	446605.05833900004	455969.14179399994	425781.94841799996	410003	437688	316524.78333299997	321200.63292199996	316610	316633	316541.14542899997	325032	332609
Ile-Ile-Ile	-	B(i)	-	358.27	5.1503	pos	M+H	C18H35N3O4	82.2	0	0.43943809384027505	-	0.00843733229622	1919586.2425099998	1.84173e+06	1.93052e+06	2221528.6222200003	2.27875e+06	2.28868e+06	2.30958e+06	2.24412e+06	2.19462e+06	2.26274e+06	2.18613e+06	2.22691e+06	2103598.9410900003	2011391.3428200001	2006160.7818900002	2.0936e+06	1942256.5247900002	2.02516e+06	1965049.8504700002	1.92809e+06	1.88747e+06	2.17855e+06	2.14018e+06	2.12914e+06	2.14029e+06	2.12915e+06	2.12915e+06	2.12912e+06
(7'R,8'R)-4,7'-Epoxy-3',5-Dimethoxy-4',9,9'-Lignanetriol 9'-Glucoside	HMDB0038711	B(ii)	-	577.227	5.1503	pos	M+CH3OH+Na	C26H34O11	0	67.1	2.30774977860744	-	0.0507278407063	0	0	0	395.723	0	0	0	1079.65	0	0	3.14751	0	0	687.7174170239999	741.029	0	0	0	0	0	0	163943	148281	155197.81331700002	168121	153623	147321	151070
Asn Leu His	-	B(i)	-	383.2	5.1743	pos	M+H	C16H26N6O5	42.1	0	-8.80745	-	0.0859508948911	105001	101775	111026	89995.28042380002	74586.20922389999	77623	67638.7	65170.65496769999	76064	82793.2	58604.9	79074.6	58685.8	48731.6	45366.9	54392.616191199995	34122.3	36005.303411400004	32357.3	49231	39838.6	70789.6	70886.91918710001	72926.35598110003	87129.86593480001	72643.9	67880.9	71056.58014980001
Mertansine	HMDB0254470	B(ii)	C20259;_	770.315	5.2061	pos	M+CH3OH+H	C35H48ClN3O10S	0	42.3	9.26211765878935	139504-50-0;_	0.0102300882685	881503.4946420002	1.05128e+06	869164	1.74675e+06	1754027.8335099998	1.74325e+06	2.48829e+06	2.46174e+06	2.26212e+06	2.73728e+06	2791723.7993400004	2.69533e+06	2.95342e+06	2.79102e+06	2.80051e+06	2921284.7354900013	2.74852e+06	3.01708e+06	3.07156e+06	3.10766e+06	3.06106e+06	2008478.3250900002	2.00872e+06	2009201.4217299998	2.00918e+06	1.95783e+06	1.98167e+06	1981822.6431200001
4-Oxododecanedioic Acid	-	B(i)	-	245.138	5.238	pos	M+H	C12H20O5	46.3	0	-0.112274	-	0.025612144121599997	56005.4	90865.6	82051.00571649999	71566.88267769999	69585.28311939999	63284.02510950001	89041.7	75492.7	80527.1	84812.1	85611.3	78112.3	83845.79163280001	79057.7	78504.19524419999	92535.42973860001	86276.33345410001	96779.3	79009.8	93379.1	99282.5	99059.1	100251	99065.1	101305	100276.88235599999	93625.2	100154
Kaempferol 3-O-Galactoside	HMDB0030864	B(i)	C12626	449.108	5.2779	pos	M+H	C21H20O11	97	0	0.930060016390176	23627-87-4	0.035426059428800005	0	0	0	0	0	0	0	0	0	0	0	0	0	0	0	0	0	0	0	0	0	124227	117973.06861199999	125436	115972	115994.64740999999	115971	115935
11(13)-Dehydroivaxillin	-	B(i)	-	297.167	5.0703	pos	M+CH3OH+H	C15H20O4	44.6	0	-8.69045	-	0.022624058143500003	259637	241595	260330	252523.81023899998	231372.74743800002	245582	230366	227524	224180.20702800003	212648	203119	205515	192535	208117	211111	205864	192939.82503900002	190789	195271.25288800002	216399.84666799998	202678	212745	201400	210433	210506	217139	212752	210501
Descladinose Roxithromycin	HMDB0060814	B(ii)	-	717.396	5.1982	pos	M+K	C33H62N2O12	0	46.1	3.56563280172844	-	0.04804026931390001	25977	45173.8	53374	186812.20179300001	202208	151076	134839.64965799998	150586	165606	229050.76419899997	192928	158487	205727	195463	215706.96221199998	187455	251772	234301	268810	230103	213070.70648599998	384868	344989	339663.77437199996	339654	345020	335758.51221300004	344931.53183600004
2-Naphthylamine	HMDB0041802	B(i)	C02227	144.081	5.3338	pos	M+H	C10H9N	75.9	0	-0.0295883	91-59-8	0.0301723606973	284240.30115300004	277856	293386	234165	222220	234738	203443	213613	197678	207436	188771	165858	174928	174138.11986099998	178214.29136600005	171330	171874.03363299998	170213	172139.41126400002	176227	178623	233322	240537	231645.11197399997	233613	217375.66477600002	231646	233601
N-Lactoyl-Phenylalanine	HMDB0062175	B(i)	-	238.107	4.9664	pos	M+H	C12H15NO4	95.6	0	-0.192284	183241-73-8	0.011636620955700002	349352	335117	353839	291674	285385.55562600004	298381	274104	278223	255389	265517	257421	259516	260320	254381.83922399997	259571	278110	263772.36196799995	260641.45915399998	250876.75420700002	271422	288900	228718	230758.81455900002	228698	230834.03055999998	235809	230827.10526500002	227624.12569000002
Fisetin	-;LMPK12111566	B(i)	C10041	287.055	5.1423	pos	M+H	C15H10O6	68.1	0	0.285725866655674	528-48-3;	0.0316051122851	0	0	0	0	0	0	0	0	0	0	0	0	0	0	0	0	0	0	0	0	0	58980.5	60417.8	61617.885288800004	59600.95691259999	59601.1	56620.3	62450.1
Butirosina	HMDB0248282	B(ii)	-	556.279	5.2459	pos	M+H	C21H41N5O12	0	56.2	-5.93826	-	0.132256	36084.9	7377.91	42825.665634199984	32235.218452499998	62199.70808150001	41735.2	111852	120652	105140	227743	249254.41024099998	246409.01986399997	444181	428092	481360	691704.4899340001	679947.4010140001	699017.0110310001	896067.2220549998	921060	1044540.5582200001	226676.46730999998	298897	206939	216729	227514.09893600002	226254	217555
Janthitrem G	HMDB0030531	B(ii)	-	634.357	5.0383	pos	M+Na-H2O	C39H51NO6	0	40.4	9.94016589348766	90986-51-9	0.020883605625700002	0	0	0	27582.6	39993.20002980001	45593.7	34044.199469499996	67059.66287300001	60346.888225099996	44033.4	44151.5	78539.31745880001	35250.2	37902.92795380001	45551.7	41984.851220699995	50743.083510000004	34874.7	59643	7526.77	32564.658174599997	122231.70983299999	128740.81528099999	124302	123295	124293	122199.45024800001	120645
Gln-Ile-Ile	-	B(i)	-	395.227	5.1822	pos	M+Na	C17H32N4O5	35.8	0	0.676612115463002	-	0.0157557726312	295841	310299	301158	846745	892454	893055	984800.3454079999	1.04887e+06	1.03137e+06	1050650.0473200001	1.02381e+06	1.02357e+06	1.04299e+06	1.06595e+06	1.05553e+06	1.07427e+06	1.08933e+06	1.08046e+06	1.16263e+06	1.05142e+06	1.05663e+06	913355	939232	906513.7187719999	910474.6552350001	906511	891701.9877520001	906464.1544809999
8-Amino-7-Oxononanoic Acid	HMDB0240687	B(ii)	C01092	192.102	5.3178	pos	M+Na-H2O	C9H17NO3	0	56	9.942102558950669	-;682799-71-9	0.0753331675613	1458.14	0	2808.9	29884.895553099996	36832	32188.3	54743.3	50085.3	55102.21641159999	74866.9	76348.1	73582.13374969999	81976.7	75342.7	82831.6	90368.21000830001	84146.2	80999.79061789997	81048.82728360001	87210.9	82600.16620660001	21441.7	23092.764241099998	20727.824641799998	20993.265165599998	25192.091763999997	20978.1	20983.828104199998
Val Thr Pro Gly Gly	-	B(i)	-	430.231	4.9904	pos	M+H	C18H31N5O7	68.2	0	4.4840558701757995	-	0.013286540436799998	375983	392397	388049.58956500003	591644	576702	549180	611299	646219	643995	659284.6448359999	668372.9398149999	720719	718964.8184550002	719316	784816	741720	701393.1341949999	710623	769277.9377100002	723406	754199	755887	755901	745398	769842.6994899998	750284	755928	737952
N-Benzhydryl-4-[2-(Thiophene-3-Carbonylamino)Ethyl]Piperazine-1-Carboxamide	-	B(i)	-	449.2	5.0623	pos	M+H	C25H28N4O2S	84.7	0	-0.837593	-	0.0415890316115	286324.42100900004	303982	308567	283641	275253	298964.26068899996	304383	296266	260544.18922800003	269173	263935	272786	259122	258998	275853.83277399995	256890	271205	232610	294014	283237	261264.68523000003	272272	272212.99100100005	268511	268473	272145	241421.01467899999	267620
Trp-Phe-Tyr	-	B(i)	-	515.23	5.1023	pos	M+H	C29H30N4O5	85.4	0	1.6134711501265502	-	0.0543305061715	767464	612700	652710	490999	486988.42501099996	475566.06306899997	293218	297357	269987.56507199997	199378.46608399999	186784	185425	81396.3	94820.46271200001	51470.8	23864.9	25489.1	31225.3	19120.3	24852.6	8192.95	258355.42386399998	244685	280621	285143	255555.16812800002	258402.32319899998	266226
Leu Leu Lys Gln Gly	-	B(i)	-	558.361	5.1183	pos	M+H	C25H47N7O7	81.8	0	0.796150238734543	-	0.0295448480731	13201.6	31071.821081200003	24849.4	157138	143805.75840999998	150791	145029.77260999999	117811	127861.35315899999	159787	148287.89226400002	129029.05723199999	151200	97177.9	135342.46696199998	122533.06885899999	170396	141956	140748.67931500002	135382	143049	248095.27860999998	234801	234845.00049699997	234897	250704	234813	244065.63411500002
Omadacycline	HMDB0255962	B(ii)	-	620.304	5.2779	pos	M+ACN+Na	C29H40N4O7	0	66.1	-2.03325	-	0.0578698	216264	198406	196729	322543	387103	334879.18402800005	326442.28198800003	376826.60157199996	314667	296150	258360.59587600004	309861	264934	252525	232835	187094	258245.68521300002	198282	179923	155172	246843.20589699998	368536	368449	388472	364969	359746	331293	331841
4-Benzyl-2-(3,4-Difluoroanilino)Pyrido[3,4-B]Pyrazin-3-One	-	B(i)	-	365.121	4.9904	pos	M+H	C20H14F2N4O	82.9	0	-0.0466864	-	0.012376941518399999	404883	382165.19404699997	414624.24892600003	270061	248956	288960	176702	183437	176772	158857	169916	176548	176887	167105	172175.11986900002	153985	161567	143575	140218.33706700001	159715	133549	191054.03386199998	186541	189499	189484	189221	189211	184106
Gliadorphin	HMDB0059786	B(ii)	-	908.452	4.9904	pos	M+CH3OH+H	C43H57N9O11	0	57	1.47991440502986	-	0.0633245713593	125890.87098800001	77095.50029239999	156978	236806.97154499998	156457.13655599998	131980	112939	123508.77233299999	103150	178406	139899.75187100001	132457	122641	75681.7	109046.48126900001	61954.65285399999	131731	59898.949752199995	47399.5	31277.991908499996	78570.91478949999	469644	437497.08184899995	427617	428743	377862	427462	439130.86027799995
Nodularin	HMDB0255692	B(ii)	_;C15713	863.406	5.0303	pos	M+K	C41H60N8O10	0	68.7	-0.28434	118399-22-7;_	0.0419442215817	1690950.3142600001	1.55651e+06	1.71929e+06	1.61299e+06	1.67446e+06	1.59616e+06	1.52684e+06	1.50552e+06	1537009.1405200001	1462006.1192100001	1.31594e+06	1360914.2411200001	1163280.8596700002	1.10012e+06	1.18269e+06	952373	955085	987361	873769.2969770002	830912	742459.3747779998	1.0631e+06	1.12187e+06	1121870.5408700001	1.01738e+06	1.14476e+06	1.14094e+06	1.10087e+06
Enzastaurin	HMDB0251832	B(ii)	-	516.244	5.2061	pos	M+H	C32H29N5O2	0	47.1	8.60211100303009	-	0.0201728	939406	963452	943525	1748363.1499400001	1792500.0811700001	1.83438e+06	1.78922e+06	1.85879e+06	1789740.9875299996	1.67788e+06	1798360.3069200001	1.81381e+06	1704392.3670299996	1.72746e+06	1.7789e+06	1.61815e+06	1.67799e+06	1.65045e+06	1.77557e+06	1.64084e+06	1.62243e+06	1976101.9618400002	2.04785e+06	1945920.5905799998	1963458.2694599999	1.92874e+06	1.94552e+06	1.94559e+06
Salannin	HMDB0257456	B(ii)	C08780;_	614.333	4.9983	pos	M+NH4	C34H44O9	0	52.9	1.99181333132022	992-20-1;_	0.11569	71474.9	70649.1	85300.64255680001	153711.18821400002	141289	132736	150526	163395	151946	191269	242874.16348699998	146344	161258	84427.92090619999	164854	136419	122623	130277	180143	112653.54324300001	196701.45317300002	206312.90014100002	196532	250921	214930.70360300003	218819	214943	170492
Paeoniflorin	-;HMDB0256075	B(i)	_;C09959	481.169	5.23	pos	M+H	C23H28O11	64.8	0	-3.75079	23180-57-6;_	0.035876038182000004	6545.97	0	0	0	8983.63	0	0	0	0	0	0	0	0	0	0	0	0	0	0	4826.84	0	518720.14700000006	540118	507677	479403.16347299994	518729	518547.30630500003	506497.02147200005
N-(2-Ethylphenyl)-2-(8-Methyl-2,4-Dioxo-1,3-Diazaspiro[4.5]Decan-3-Yl)Acetamide	-	B(i)	-	344.197	5.2619	pos	M+H	C19H25N3O3	36.2	0	0.40141388245449794	-	0.0488690463365	64721.1	80281.83491050001	75549.58441830003	228532	246710.53464899998	249054	411953	404808	367179.27740900003	491862	494147	475052.26431099995	570842	570653	614852	634420	669490.8406560001	660164	717807	738943	734769.3179060002	192116	173389	169782	173680	167112	169626	169537
Pro Phe Phe	-	B(i)	-	410.209	5.0063	pos	M+H	C23H27N3O4	71.7	0	2.48688172871106	-	0.023221507129900003	269471	222912.47669299998	267294.09564200003	440302	442032	439196.76127899997	552145	562653	549101	606508.9815539999	577395	610734	633239	685020	548611	592268.3560189999	672714	677370.1119060001	450999.33556800004	658684	701021	329092	335170	329282.76651399996	324915	317892	336253	317150.49590700003
Isoquinoline	HMDB0034244	B(i)	C06323	130.065	5.3258	pos	M+H	C9H7N	75.5	0	1.10549955366426	119-65-3	0.0353223971326	50289.8	48617.4	51867.2	46250.45896880001	41278.8	43151.8	43299.769840099994	41323.56977990001	38725.5	42644.7	42435.1	42313.6	42744.1	43156.2	43044.211820699995	36589.5	42035.1	39070.1	40222.61470580001	39670.8	39575.5	42498.1	42503.896433199996	41283.39206090001	41689.6	45873.1	42507.027924199996	42046.764815800016
Pro Phe Trp	-	B(i)	-	449.218	5.1023	pos	M+H	C25H28N4O4	76.3	0	-0.0349619	-	0.0262022184034	633528.4885880001	603815	651776	747105	723733	757531.5983229999	723402.4063779998	737554	689354	739185	733493	736130	674102.6021220001	696975.3523350001	691919	654186.4836329999	716312	699720	666300	755260	728418	361771	358906	341353	363630	357311	357861	372655.53996799997
Atractyligenin 2-Glucuronide	HMDB0240481	B(ii)	-	538.268	5.2141	pos	M+ACN+H	C25H36O10	0	41.6	6.256009093741901	-	0.0250716769095	238732.67325599998	214361.47096900002	224179	615643	624326.9593260001	589295	610919	645909	610447	606959	600572	634431.4582529999	545854	559431	469627	440421	536228	497203	439989	445446	533238	509761.06351899996	511529	476075.78807799995	496726.72775900003	488900.5086060001	489070.97936099995	497032
Tyr-Pro-Phe-Pro-Gly-Pro-Ile	HMDB0259346	B(ii)	-	794.384	5.2459	pos	M+Na-H2O	C41H55N7O9	0	74.2	-1.46654	-	0.0481517932154	165930	134418	219640.81480300002	361206	316654	398687	288241	305018	284849	225254	221461.38306700002	206733	109362.97389600001	147864	151290	70229.98934360001	67523.9	107979	38542.8	0	92671.3	328348	367196	357095	328231	336365	328124	327950
Scorzoside	HMDB0040713	B(ii)	-	411.2	4.9664	pos	M+H	C21H30O8	0	56.4	-3.55039	106009-45-4	0.0348505050078	36688.9	53380.51387069999	34759.3	51097.302789999994	30756.579611299996	36596.7	23875.1	52639.1	64304.9	51108.02926790001	57591.27251059999	74743.9	41283.9	37472.6	59162.7	60597.7	61102.97778430001	75699.1	76960.22645650001	64538.9	96010.5	431499	422972	401475	448161.39753599995	422799	440281.09121000004	431615.98454300006
Phe Met Leu	-	B(i)	-	410.209	5.254	pos	M+H	C20H31N3O4S	54.1	0	-5.58361	-	0.024284656565200003	414962	402890	390746.21388600004	557512	577365.0435939999	587534.2662770001	610068	646804	640956	686146	674504	649346.0504279999	649761	671732	645600	592641	665773	610680	619300	659958	594760	463539.26554399997	460722.52476899995	462646.47373900004	457061	439830	438370	462573
Ile His Asn Glu	-	B(i)	-	512.249	5.0143	pos	M+H	C21H33N7O8	39.8	0	4.596803949152259	-	0.009177237142780001	2.5153e+06	2.42719e+06	2.60809e+06	2.47646e+06	2.48987e+06	2.60288e+06	2.42676e+06	2.41126e+06	2.40564e+06	2.42582e+06	2.40601e+06	2.32272e+06	2082288.2616299998	2.17785e+06	2.13114e+06	2.08971e+06	1.98511e+06	1.99991e+06	1.88313e+06	2087302.2748099999	1957326.4655400002	2.52026e+06	2531339.5526799997	2.52018e+06	2.53133e+06	2.46645e+06	2.53135e+06	2520164.0424200003
Val-Tyr-Lys	-	B(i)	-	409.242	5.0303	pos	M+H	C20H32N4O5	40	0	-6.72564	-	0.019455449385400003	672393	707925.5488689998	715461	906697	892320	898449	772096	766816.8699060002	766803	558994.7141720001	533380	565292	292881.37538499996	303302	334367.14041500003	228493	210030	241875.66276399998	217842	181670	177967	403810	400530	400495.40584099997	382479	403396	403821	403895.55036500003
2-[4-(3-Chlorophenyl)Piperazin-1-Yl]-6-Pyrrolidin-1-Ylsulfonylquinoline	-	B(i)	-	457.147	5.0703	pos	M+H	C23H25ClN4O2S	81.6	0	3.2797486158409703	-	0.0506468017282	243232.33383000002	211933	212644	179345	193245.63903800002	195106	174708	176667	161017	160909	152451	150130.20182000002	139897	122255.58291400001	202894	176519	157458	147699	185046	155348	139479	263390	239254.98445100003	245625	239336.75561599998	244255	244147.19316300002	221695.94136799997
Ile-Phe-Ile	-	B(i)	-	392.255	5.3258	pos	M+H	C21H33N3O4	69.7	0	0.814866680232854	-	0.0158748044912	1.59539e+06	1.63664e+06	1.64787e+06	1.81592e+06	1.84364e+06	1796901.4353200004	1980865.7791400002	1.90047e+06	1.98694e+06	1.95173e+06	2.01708e+06	1924067.8539200001	1938305.5268299999	1.80885e+06	1.86087e+06	1907653.2585599998	1798454.1559099997	1.69712e+06	1.74801e+06	1.71838e+06	1.68547e+06	1.93742e+06	1.87434e+06	1854445.8425200002	1.89416e+06	1874619.4391299998	1861829.5046700002	1.8515e+06
Mozenavir	HMDB0254911	B(ii)	-	578.318	5.3418	pos	M+ACN+H	C33H36N4O3	0	43.6	9.970647530657699	-	0.10599690467900001	8976.53	31.7493	140.899	53325.2	53686	33797.901400200004	133643	103084	85048.1	160314	156197.50823399998	156632.40024000002	181134	194769	146738	127098	290999	196588.59004100002	183144	245402.22910100003	242306	80141.95639810001	79442.5	79296.3	87131.3	63758.054397500004	74284.3	67504.85977350001
Ecdysone	HMDB0251684	B(ii)	C00477;_	519.332	5.3338	pos	M+CH3OH+Na	C27H44O6	0	42	7.02189212500975	3604-87-3;_;	0.020695714919900004	0	0	0	0	0	0	0	0	0	0	0	0	0	0	0	0	0	0	0	0	0	282993.63605100004	291296	296794.51381599996	291305	291405	302128.14195300004	296915
Dehydroabietic Acid	HMDB0061925;HMDB0260088;LMPR0104050005	B(i)	C12078;_	301.216	5.3577	pos	M+H	C20H28O2	49.9	0	0.163803103323352	1740-19-8;_;	0.0270252822095	92487	80361.9	90305.9	89581.8	95641.28773899999	78613.75626319999	94283.52956319999	98306.42179410001	83143.34400810003	98363.8	75574.05850639999	87691.07404310003	78038.8	83974.54276989997	89101.1	84142.8	100203.34655700001	82034.2	85587.9	80028.28993180001	77832	73573.1	73588	72984.53725580001	75248.32116860001	74064.6	75246.84381739999	78961
Leu Trp Phe	-	B(i)	-	465.249	5.7805	pos	M+H	C26H32N4O4	38.6	0	-1.70487	-	0.0242607383024	408007	423566	333770	604429	587051	579812.1869239999	730220	708677	688431	756513	793770	765410.7566229998	755816.2927079998	770955	760452	793643	779116	834849	861070	869670	900811	444115.1607970001	425789	425819.21269699995	429839	429873	408808	425801.26396300003
Cdp-Dg(Pgj2/I-18:0)	HMDB0293915	B(ii)	-	1024.5	5.5251	pos	M+H-2H2O	C50H83N3O17P2	0	41.3	-5.70371	-	0.0225584525574	1.31674e+06	1.24822e+06	1.24266e+06	1.12997e+06	1.12276e+06	1.16481e+06	1.0193e+06	849093	882245	800666	795535	811260	868547	743998.4412529998	733623	778137	804082	832956	793724	721963	795087	1036341.6363700001	1.02735e+06	1.09141e+06	1.02753e+06	1027103.0703799999	1.03915e+06	1.02726e+06
Polyporusterone D	HMDB0038500	B(ii)	-	483.311	5.3896	pos	M+Na	C28H44O5	0	41.9	6.68072846785519	141360-91-0	0.181249	0	0	0	0	0	0	0	0	0	0	0	0	0	0	6054.85	0	0	0	0	0	0	53319.9	61427.9	39373	53927.2	54419.9	52334.79857130001	35866.4
Capsoside A	HMDB0037613	B(ii)	-	695.379	5.4933	pos	M+H	C33H58O15	0	53.8	-9.12719	-	0.0314104495529	393915.73071100004	660852	699834	1.2397e+06	1.11459e+06	1154354.9378799999	1.20974e+06	1.23065e+06	1163626.9790700001	1.19483e+06	1196673.5648700001	1.16978e+06	1.10258e+06	946143.6760639999	1.38188e+06	1.2535e+06	888185.4372309998	986294	1.60236e+06	968420	924623	1.57236e+06	1671730.7594899999	1.55224e+06	1.57232e+06	1.51863e+06	1.53927e+06	1552084.2524299999
Arg-Thr-Lys-Arg	HMDB0304796	B(ii)	-	564.337	5.629	pos	M+Na-H2O	C22H45N11O6	0	56.2	4.806999607318001	-	0.0452858211948	7255.71	15627.596853600002	23307.3	233389	204131	209930	290003	275750	283887	303406	286287	361524	280843	285335.64753899997	310922	312647	290394	324787	286930	304438	266779.26555999997	274263	263701	242409	272997.14058400004	276661	274293	273858
Metolachlor	HMDB0254678	B(ii)	C10953	567.275	5.8283	pos	2M+H	C15H22ClNO2	0	44.4	-0.749192	51218-45-2;_	0.0318020858318	804433	740943	413176	819631	816441	845245.6534600002	814732	760984	666996.2571170001	688202.5422680001	644122	651175	606645	620279	561313	483821.4018760001	589009	522026.41913500003	387940.00899999996	465681	483518.13632299996	428823	428818.18880999996	400207	443023	414967	420624	428744.6770030001
Icariside B8	HMDB0036846	B(ii)	-	411.2	5.4455	pos	M+Na	C19H32O8	0	51.3	2.80262350199498	126176-78-1	0.0305046189092	58625.06564939999	57102.94159140001	48938.3	105678.98473899999	102692	83638.9	142101.12733599998	135315.16122100002	141705	165899.57161800002	145156	146301	157592	171090.90108699998	166773.41792100001	186208	177955	180102	197486	177739	200738	143751	144212	142108	142085	144274	133190	146819
Musabalbisiane C	HMDB0038682	B(ii)	-	607.216	5.4535	pos	M+K	C28H40O12	0	51.9	1.76906000035225	143183-60-2	0.023448872381099998	17812.7	0	0	21987.067301299998	10805.2	23234.31939220001	32751.3	27558.868095499998	18917	57.6715	6990.58	15187.257782700002	0	11790.011403299999	22899.1	7184.72	8742.45	11034.701421400001	0	0	185.94085928099997	852911.6051729999	832258.2071850002	808074.4320060002	839626	839650	802408	848773
Genipin 1-Gentiobioside	HMDB0252678	B(ii)	-	605.2	5.7087	pos	M+CH3OH+Na	C23H34O15	0	42.8	-8.9769	-	0.0368228	0	0	0	0	0	0	0	0	0	0	0	0	0	0	0	0	0	0	0	0	0	337257	320282	324903.39510900003	324839	318251	324749	298126.07826700003
Rifampicin	HMDB0257225	B(ii)	_;C06688	877.421	5.3418	pos	M+CH3OH+Na	C43H58N4O12	0	73.7	1.09171581556695	13292-46-1;_	0.06901737163480001	807249	884094	795915	912206	831383	910873.8591829999	920384	1.02544e+06	950063	898047.9412280002	853195.0159550002	992708	738605	641354	772811	694855	721413.2369210002	607079	506534	579542	613440	604195	604532	604536	604563	564446	668558	535157.5014899999
3-(4-Propylphenyl)Sulfonyl-9-(Pyrrolidin-1-Ylmethyl)-3-Azaspiro[5.5]Undecan-9-Ol	-	B(i)	-	435.271	5.3657	pos	M+H	C24H38N2O3S	47.9	0	8.06972256572937	-	0.0303427329252	102153	149429.73201900002	106269	488083.40155600006	562010	504099.57007200003	1013686.0985799999	946520	922957.8415229999	1.50996e+06	1.52564e+06	1443184.4640600001	2.19417e+06	2.03001e+06	2139721.1249700002	2.62162e+06	2.66432e+06	2.47833e+06	3.35892e+06	3.24823e+06	3.29756e+06	1096045.1441799998	1.06837e+06	1.13256e+06	1.06191e+06	1030002.6092899999	1060897.3813399998	1.0611e+06
Ser Phe Val Lys	-	B(i)	-	480.279	5.589	pos	M+H	C23H37N5O6	43.2	0	-4.47143	-	0.012311554695899998	235861	269593	247360	778517	737596	719311	881806	837424	854201	847748.9762970002	843581	863033	784632	795512.6480060002	859693.5773860002	821338	795326	797615	794819.1875939999	771261	785679	1.02294e+06	1.04814e+06	1.02293e+06	1014157.5420100001	1.02298e+06	1.01419e+06	1.01008e+06
Cofaryloside	HMDB0035096	B(ii)	-	515.285	5.7565	pos	M+H	C26H42O10	0	63	-0.71769	63558-43-0	0.009423673762959998	337434	276044.51623899996	289592	1.01529e+06	968697.6436610001	894055.7029700001	1104287.5114799999	1.10943e+06	1.06217e+06	1.13301e+06	1.08328e+06	1141356.2661700002	1186724.7233799999	1.13733e+06	1.20074e+06	1.13582e+06	1.19649e+06	1151654.7553700001	1147096.2032899999	1.14708e+06	1.16901e+06	1.9164e+06	1895185.3550200001	1.90934e+06	1909325.0134400001	1894926.1619799999	1.8949e+06	1.86197e+06
Schisphenthin A	-	B(i)	-	973.677	5.8442	pos	2M+H	C30H46O5	52.8	0	0.951895002688615	-	0.0869560721411	0	0	0	624.995	0	518.2754698169999	621.453	424.19860676699994	23354.4	7.376710675650001	5732.5	768.018	185.67250004599998	935.1132005860001	888.8484513669998	497.729	0	333.753	19.2201	1647.4	6036.45	1.59858e+06	1.31298e+06	1.28387e+06	1.26965e+06	1.27637e+06	1.31254e+06	1.31245e+06
7,8-Dihydro-3B,6A-Dihydroxy-Alpha-Ionol 9-[Apiosyl-(1->6)-Glucoside]	HMDB0041579	B(ii)	-	487.253	5.7406	pos	M+H-2H2O	C24H42O12	0	56.2	-0.749853	177261-73-3	0.0285214057762	124558.50147799999	99372.5	69539.15569239999	233292.49138800002	224892.71479600001	252680.25402300002	269373	277425	256724	278429	297494.10397600004	301914	357077	315769.61485199997	308524	381527	331220.41230799997	358784	394508	307833	322966	260422	261863.42970799998	276173	253263	271385	261795	265133
Ps(5-Iso Pgf2Vi/20:4(8Z,11Z,14Z,17Z))	HMDB0282714	B(ii)	-	876.463	5.7565	pos	M+Na	C44H72NO13P	0	42.6	-0.869877	-	0.0292874827188	4091073.7126599997	4586856.9801199995	4358802.229780002	2.59148e+06	2346577.2455700003	2.36704e+06	1.36333e+06	1.36862e+06	1.41567e+06	858083.8609590002	810284	834878	514916.2426600001	626196	538527	319204.52614499995	363487	388675	215965	263433	341947.36593200004	2.76762e+06	2.5845e+06	2.60629e+06	2606325.4652400003	2.5337e+06	2.56657e+06	2.56649e+06
2,3,16,20,25-Pentahydroxycucurbita-5-Ene-11,22-Diol	-	B(i)	-	705.384	5.7645	pos	M+Na	C36H58O12	41.3	0	2.34469388255821	-	0.020318855968099996	0	9305.41	2432.89	40506.097016900014	45111.3	26870.5	14503.4	18838.3	52948.3	12474.339880399999	49113.4	56369.83523509999	47472.382638999996	59810.5	44193.4	70252.5	40593.1	64237.058957099995	42695.339907199996	76569.9	14361.486489899999	1701655.9671200004	1.68686e+06	1.6868e+06	1.68713e+06	1.60017e+06	1.68689e+06	1.66645e+06
N,N-Dimethyl-1-[1-(2-Methylpropylcarbamoyl)Azetidin-3-Yl]Triazole-4-Carboxamide	-	B(i)	-	295.189	5.8045	pos	M+H	C13H22N6O2	95.6	0	2.9933428003624303	-	0.0761782	36726.97244090001	33582.6	31265.946119300002	19530.046781200002	10651.7	16257.571267299998	3114.3	1763.37	3674.25	2887.82	984.217	2337.12	5728.93	11881.6	7454.48	3449.89	374.165	5384.17	6678.29	12031.076044299998	8621.18	26850.363095200002	27341.050252099998	26542	27325.972780699998	23304.6	30313.303384900002	26583
Tobramycin	HMDB0014822	B(ii)	C00397	531.279	5.3418	pos	M+ACN+Na	C18H37N5O9	0	72.4	9.50341	32986-56-4	0.0269103100727	205031	185267.04238199999	212771	515627	543453	498842	517426.07304700004	550120	608797	595421	558000.4440489999	623100.7114779999	595973	641004	604978	598180	618868.4135479999	532261	627787	584106	574604	751930	797602	818013	797623	797573	772693	787811
Leu-Glu-Ile	-	B(i)	-	356.218	5.637	pos	M+H-H2O	C17H31N3O6	55.7	0	0.383256014326992	-	0.0102326	203243.65338099998	194614	178330	689581	705551.4019640002	704929	866939.4447440002	881976.2739879999	889597	993032.3735040001	979565	968916	1.00789e+06	1029665.5962700001	1.04829e+06	1.13774e+06	1.11309e+06	1.1273e+06	1149710.0668799998	1125921.2673799999	1.11967e+06	751547	749387	758284.4722279998	771656.0136010002	758263	756086	765676
Calenduloside E	HMDB0040851	B(ii)	C08964	633.395	5.3577	pos	M+H	C36H56O9	0	43.1	-7.79456	26020-14-4	0.012436432990899998	209162	215642	208585	1.42326e+06	1.47851e+06	1.41408e+06	1988864.7808599998	2045230.5316400002	2028594.5851099999	2.1868e+06	2.17149e+06	2174061.3368599997	2.22051e+06	2.18871e+06	2.23125e+06	2.34041e+06	2.23321e+06	2.14044e+06	2.42558e+06	2.29552e+06	2198716.0806299997	2.7597e+06	2.74502e+06	2.73284e+06	2.71783e+06	2.71725e+06	2717590.9662900004	2.65303e+06
Ile-Lys-Tyr	-	B(i)	-	423.258	5.3577	pos	M+H	C21H34N4O5	40	0	-5.45684	-	0.0346121961879	73337.88246489999	108862	103138.55733200001	282971	296261	305796	328076	348893	338000	361923	321849	326831	341476.05093200004	319772	339424	325439	332148	301728	325207	278104.72336199996	284682	295140	287782	284401	271597	293396	284371	269914.93299299997
Ile Phe Phe	-	B(i)	-	426.239	5.4694	pos	M+H	C24H31N3O4	45.4	0	-0.153835	-	0.0335658	118532	120519	125910.68865899999	138242	158069	174796	162954	164696	182120	191866	185057	177298	155756	150410	144800	158884	167352	152208	119089	113195.53288299999	139982.40905699998	136094	132045.70543499998	130843.45251199999	131193	143473	136431.11790399998	132164
Galnon	HMDB0252602	B(ii)	-	661.335	5.629	pos	M+H-H2O	C40H46N4O6	0	54.2	-4.52226	-	0.109539	223645.51819499998	290013	256907.41842800003	477922	566948	519907	650735	716837	626349.9242649999	764186	842423.4513689999	792327	782925	860737	853300	906618	854255	938601.2193639999	953445	1006729.3094700001	930557.5469879999	275551	323863	303107	225678	303402.18658800004	303208	296750
Pgp(Pgf1Alpha/I-12:0)	HMDB0274882	B(ii)	-	847.434	5.7246	pos	M+H	C38H72O16P2	0	51.7	-3.71092	-	0.0203603	377380	395606	330147	1.54886e+06	1.53376e+06	1.31263e+06	1930845.2808700001	1960462.9163400002	1.78265e+06	1.96001e+06	1.983e+06	2024650.6135099998	1.7699e+06	1.79189e+06	1.84026e+06	1.70902e+06	1.86992e+06	1.8581e+06	1805790.2113599998	1861657.2802799998	1747836.9389799999	1343881.8463899998	1.34385e+06	1.34391e+06	1.36656e+06	1.3329e+06	1.27852e+06	1.33285e+06
5,7-Dihydroxy-11-Ketotetranorprostanoic Acid	-	B(i)	-	265.18	5.7965	pos	M+H-2H2O	C16H28O5	63.3	0	0.0972974557715122	-	0.07549367574350001	82844.42922949999	77107.8	74552.1	60793.1	67452.80237569999	64225.5	40655.4	51488.889555300004	55135.4	48617.346445099996	49283.44542219999	45951.6	41786.267973300004	46674.6	48201.68027219999	43133.3	45418	46514.795628199994	44405	45871.9	47258.61173430001	44112.507395099994	44154.606216500004	43160.3	43187.052952699996	49720.9	43173.185097400004	38422.1
Pro Phe	-	B(i)	-	263.139	5.3896	pos	M+H	C14H18N2O3	79.8	0	-0.0688698	-	0.0400791802203	39524.674145599995	47648.6	60171.06557030001	114899	118529	117886	144741	152700	134112.83863699998	145046	133829	134341	120053	108238.38176099998	113264	124326.61171600001	127109	120090	119197	108458	97302.64358619999	153694	162208.36215899998	160257	162174.44903800002	160277	158626	174890
Phe-Ile-Ile	-	B(i)	-	414.237	5.4774	pos	M+Na	C21H33N3O4	66.2	0	0.97584914923932	-	0.0437169801338	47190.1	58949.5	84208.6	93464.78408069999	65085.38160090001	103820	133789.43289300002	130736	121464.07187300001	144716	131172	117511.11225399999	153313	129312	144024	141347	124899.63654400001	127547	135071	144771	143203	94656.2	108015.33143199999	102814.82242000001	100135	106807	104015	104790
Isoorientin 6-O-Hexoside	HMDB0304577	B(ii)	-	833.301	5.7645	pos	M+Na	C42H50O16	0	44.5	1.66712212194022	-	0.0100958232907	7096.19	0	0	0	0	0	0	0	0	0	0	0	1035.91	0	0	0	0	0	271.795	0	492.435	1.47679e+06	1.44996e+06	1.43495e+06	1.442e+06	1.43266e+06	1.45004e+06	1.45001e+06
Aminodeoxykanamycin	HMDB0242522	B(ii)	-	448.243	5.8203	pos	M+H-2H2O	C18H37N5O10	0	76.1	4.891260389216809	-	0.0361258868255	175527.20273299998	136696	86554.5	141991	168761	160904	162743	161925	162512.48210599998	131890.22578900002	153112	129827.72096800001	102368.15868200001	125723	100872	112692	99944.45723639999	110368.28663699998	81592.5	101572.48097799999	85911.1	46022.3	44898.8	41849.9	44918.2	44973	47204.4	44992.972483499994
Medioresinol	-;HMDB0254405	B(i)	_;C22585	389.16	5.5092	pos	M+H	C21H24O7	51.4	0	0.7319905010477791	40957-99-1;_	0.0525343159695	0	0	0	0	0	0	0	0	0	0	0	0	0	0	0	0	0	0	0	0	0	61123.100512599995	53825.82258250001	62546.319631599996	62592.943007300004	62545.66971930001	62635.464846899995	61140.06736819999
Epothilone B	HMDB0251874	B(ii)	C12154;_	508.278	5.597	pos	M+H	C27H41NO6S	0	51.6	9.61205603182924	152044-54-7;_;	0.00536287185419	398521	314900	372105	781145	722651	786822	789635.4766810002	832061	784540	784283	771483	740701.0883810002	724534	671651	720301	656035	670631	735302.4988770002	677968	616861	573933	830690	822322	816800	826516	822397	826491	822373
Prostaglandin A3	LMFA03010140	B(i)	-	333.206	5.6768	pos	M+H	C20H28O4	86.9	0	0.235131915384524	0	0.0309906355502	214623	214829.19224899999	229275	223602.62161399997	209016.53317100002	210182	205586	211541	193523	203955	206382	200436	165793	179412	190931	175575	183345	184882	181394.51239000002	166748	164357	197345	197449	194332	211692	192954	197443	197421.29494300002
3-(2-Ethoxyphenyl)-1-(Oxolan-3-Ylmethyl)-1-Propylurea	-	B(i)	-	307.202	5.7166	pos	M+H	C17H26N2O3	42	0	-0.338482	-	0.0128833536158	1.58507e+06	1.48519e+06	1529670.0768799996	2.29195e+06	2.3036e+06	2.37148e+06	2.78136e+06	2.80783e+06	2.78275e+06	2866628.8703900008	2764936.0315099997	2681914.3092099996	2.60304e+06	2.56513e+06	2.49324e+06	2.44844e+06	2.46857e+06	2.48058e+06	2.24929e+06	2348316.7335200002	2290723.9133599997	1.73629e+06	1736331.1189299999	1.73639e+06	1716298.9591700004	1726845.3676200004	1736358.2402299999	1.67622e+06
Ilexsaponin A1	-	B(i)	-	687.372	5.8283	pos	M+Na	C36H56O11	88	0	0.517151518920725	-	0.011861297849999999	68102.1	0.290098	120127	300472	322149.95823000005	368095	426946	422975	424788.94259299996	478514	490579	509886.22009799996	508341.53785100003	459132.06171000004	412132	497104	535729	500588	496805	517213.72290500003	446379	2.29057e+06	2.2483e+06	2.23571e+06	2.2358e+06	2.20047e+06	2248300.6584400004	2.23927e+06
Succinylcholine	HMDB0014347	B(ii)	C07546	273.217	5.3816	pos	M+H-H2O	C14H30N2O4+2	0	41.7	-0.0925287	306-40-1	0.00861098277148	2304182.1329900003	2257180.1272400003	2.41204e+06	3.30883e+06	3299241.7494799998	3.19677e+06	4.10649e+06	3990104.4466199996	3951014.0474199997	4.31084e+06	4274687.9852599995	4.27308e+06	4.24192e+06	3918251.1829699995	4043011.5486199996	4139257.1969699995	4.05413e+06	3911598.1000800002	4053523.0134199997	3.99376e+06	3946138.9422699995	2.78709e+06	2.78717e+06	2.76982e+06	2.78725e+06	2.78739e+06	2769849.4678599997	2.72209e+06
3-Hydroxy-8'-Apo-Epsilon-Caroten-8'-Al	HMDB0036885	B(ii)	-	433.31	5.4535	pos	M+H	C30H40O2	0	61.6	0.981274374739503	-	0.032105044654299995	0	0	0	0	0	0	0	0	0	0	0	0	0	0	0	0	0	0	0	0	0	185369	177729.10744000005	177728	173215.86901199998	176683.24548699995	177781	166580
Taxine B	HMDB0258750	B(ii)	C19989	588.292	5.4694	pos	M+Na-H2O	C33H45NO8	0	73.5	-3.0356	1361-51-9;_	0.125043	7985.18	8311.87	0	7320.53	14293.111206900001	14673.3	59888.6	25218.4	60677.22652030001	124049	150415	129454	201979	223432	188782	278463.69165500003	267420.00669899996	310022.96545300004	343925	365219	375131	71880	74895.2	87453.77877080001	71789.5	71746.2	81667.1	57952.9
3-Oxo-Alpha-Ionol Glucoside	-	B(i)	-	425.216	5.7805	pos	M+CH3OH+Na	C19H30O7	39	0	4.54090146612123	-	0.04737272976319999	126999	104405	73682.18594269999	161463.43828499998	168367.06771300005	159947	191775.46918800002	203827	207865	211437	229614.71311100002	211851	203895	209984	232189	234783	235190	202829.46323800003	223285	208783	239447.57721100003	137996	134066	135858	152220.50908699998	137904	136808	132217
Octanoyl-L-Carnitine	-	B(i)	-	288.217	5.8442	pos	M+H	C15H29NO4	73.7	0	-0.0936107	-	0.00542360467297	937507	891043.2381889998	530762	791181	802747.9465689998	819360.0729220002	747822.9390520002	769082	735660.4118939998	730118	693619	681547	668336.2526649999	649349	652095	645018	650962	640241.5301310001	624811	635226	622149	625630.4746470001	627772	630722	630705.0072189999	630725	622065.2115270001	630724
Aeglin	HMDB0041415	B(ii)	-	511.219	5.8442	pos	M+H	C25H34O11	0	70.9	3.7767715974172402	169626-23-7	0.0470808522002	31918	46506.7	5445.8249682999995	258894.25828699998	281578	309824.05311700003	453002	468446.83504700003	453324.18347299995	529293	495053	522072	501407	477750.04328999994	523271	552472	501958	526191	511982	512205.66116499994	499817.19448400004	162065	178240	178267	175668.86658499998	160282	178213	178216
Met-Pro-Asn	-	B(i)	-	378.182	5.4295	pos	M+NH4	C14H24N4O5S	67.1	0	2.60362528725509	-	0.0389732	115969.67085999998	119581	111382.97628399999	263335	276895	294481	424233	419834	430835.37662399997	527310	527313	488112.64447299996	551244	575578	574729	591271	573237	583485	625932.9692149999	668179	662854.3548770001	164683	173608	164668	164716	178649	159246.17891400002	166093
Eleutherazineb	-	B(i)	-	453.269	5.6768	pos	M+H	C22H36N4O6	57.2	0	-4.51566	-	0.011842671164899999	1.33473e+06	1.29094e+06	1.32089e+06	2.31782e+06	2.22644e+06	2.21834e+06	2.60826e+06	2.53763e+06	2.4244e+06	2520450.9059099997	2.59081e+06	2.48457e+06	2.43854e+06	2.51323e+06	2595594.1041900003	2.61306e+06	2.46921e+06	2.48995e+06	2689994.2606200003	2.51698e+06	2.54866e+06	2539968.0104400003	2.60962e+06	2.56674e+06	2553390.5118400003	2539829.3237900003	2.53985e+06	2.51327e+06
Asparasaponin Ii	HMDB0034063	B(ii)	C17470	941.448	5.3577	pos	M+K	C45H74O18	0	43.6	-2.39355	-;60433-66-1	0.044762591100000006	21011.1	0	0	197508	179269	228502	264367	331143	409923.89431199996	305746.73254299996	240010	293578	274524	258422	324871	292424.89081300003	356512	273708	330610	319863	220664	402366.07656300004	402423	409075	364563	413500	382073	409336
Dihydrotanshinone I	-	B(i)	-	296.128	5.3736	pos	M+NH4	C18H14O3	87.8	0	0.0664846996978064	-	0.024468691178799996	105172.21519199999	103689	111160.22933199999	91331.6	89472.43596619998	95269.8	90806.3	89447.19887380002	80822.7	96524.5	90623.2	100029	85908.7	74606.1	87584.3	89125.7	80454.1	90046	82253.5	95107.4	83180.4	89738.3	83855.6	86349.36905630001	86341.9	83255.65542360001	86351.54966889997	86364.6
Cinncassiol A	HMDB0035164	B(ii)	C17645;_	382.197	5.3816	pos	M+	C20H30O7	0	53.1	-4.7054	-;73599-11-8	0.0231414970874	51946.844865499996	47939.7	57667.4	196620.58578199998	239233	199520.00301800002	253320	269935	245059	261212	280133	274154	283278.64289899997	280101	287821	279328	279975	289707	310982	300849	277109	177475.10440799996	177455	179664	171246.24418900002	180305	177505.61732699999	184979.51394200002
[5,6Beta,16-Trihydroxygrayanotox-10(20)-En-3Beta-Yl]Beta-D-Glucopyranoside	-	B(i)	-	499.291	5.6529	pos	M+H	C26H42O9	75.6	0	1.0028826387015801	-	0.0236411745612	863531.6851989998	901264.4154540001	951645.3221299999	846695	862530	836082	810360	842991	791342	787801	784736.6951220002	787396	774757.7873689998	732923	800831	779468	701858.6399739999	745145.0465729998	751216	749918.5808069998	787022.6805479998	819545.3897470002	848724	811673	803503	811605	803503	786279
10-Hydroxy-Octadec-12Z-Enoate-9-Beta-D-Glucuronide	HMDB0060120	B(ii)	-	508.311	5.7326	pos	M+NH4	C24H42O10	0	53.8	-0.960731	-	0.0222361318977	248796.22674899996	237083	272153.47951100004	593590	592559	587130	580540	574119	605819	516618	495129	501040.45535600005	464728.06788900006	457172.7432180001	465184.91532299994	456213.31050600007	374603	385732	416224	391102	372281	529191	535239	547838	529127	529095	559073	529119.1246720001
Indolophenanthridine	HMDB0253475	B(ii)	-	292.181	5.8283	pos	M+NH4	C19H18N2	0	66.5	0.0048401543045927	-	0.0678573579557	68705.51519040001	68263.34509229999	42951	29625	39750.73029009999	59392.7	13536.7	41539.7	33519.1	33109.6	27279.238386299996	26782	33901.3	25943.9	57900.6	41431.99220269999	27421.905942400004	27635.027142799998	32897.423776999996	12905.6	26735.9	27089.3	24883.91036540001	28319.421602099996	30520.728837700004	27116.5	29756.2	27140.977536699997
Ala Ser Ser Thr Lys	-	B(i)	-	493.264	5.8283	pos	M+H	C19H36N6O9	38.3	0	4.86040259946467	-	0.0101450718113	311324	310747	165462	159075	162235	151450	103658	94749.6	85986.6	101511	122632	115798.85790799999	84947.7	114795	109942.47799000001	111293.79679400001	115283.52618800002	106763	80073.5	94380	88082.4	217999.34627600003	216793	218410	222442	216800.93288200002	216799	220746
N-Monodemethyl Roxithromycin	HMDB0060845	B(ii)	-	773.477	5.5012	pos	M+H-2H2O	C39H72N2O15	0	53.2	-2.39624	-	0.09269855115310001	130706	158574	147565.69615499998	160483	182106	147490	63547.345696599994	83715.9	50969	57555.638717199996	70143.5	52259.1	29211.289888200004	74940.6	54458.2	116728.63758800001	74944.9	126276	101091.20764600001	132392	129634	293408	284822.44559899997	293263	293239	294023	284456	222554.26399299997
Ganolucidic Acid B	HMDB0035751	B(ii)	-	485.327	5.7565	pos	M+H-H2O	C30H46O6	0	59.1	1.3353202701787	98683-75-1	0.0229398985476	85667.7	74528.61600139999	74353.2	234757	267947.79871999996	256122	282192	320508.36525900004	271837	246855	286617	271030	221931	225959.12366999997	233820	218658	250751	218705.29558600002	239982.58936599997	203396	225515	604759	593303.5965229999	587119	566319.3035810001	593272	587050	570615
Tauroursocholic Acid	HMDB0000889;LMST05040014	B(i)	-	480.28	5.7725	pos	M+H-2H2O	C26H45NO7S	39.3	0	3.7537996313415496	86386-60-9;	0.025751942858700003	137354	161759	178770	371700	366450	416145	449259.21473400004	439986.74485200003	446262.40301300003	428132	435490.89671899995	439608.52376300003	389900	390965	439882	416701	430490	390505	375100	376658	373710	342039	338702.41600100003	347359	362498.76215799997	338688	338686	338640
4,4'-Bis[(2-Hydroxyethyl)Methylamino]Benzophenone	-	B(i)	-	346.213	5.8442	pos	M+NH4	C19H24N2O3	87.2	0	0.137564223239093	-	0.0930839959488	289155	231913	130189	306040	315849	329193	309638.26685300004	302863	299508	303864	270196.89726500004	252329.26739099997	201326	209128	192661	160245	199520.25138099998	188773	106828	140845	111741	142058	141974	141999	119691	155329.13036500002	138300.72449300002	120706
2-[2-Oxo-2-(4-Phenyl-3,6-Dihydro-2H-Pyridin-1-Yl)Ethyl]Isoindole-1,3-Dione	-	B(i)	-	364.166	5.4055	pos	M+NH4	C21H18N2O3	71.8	0	0.49684259750740295	-	0.45161	129843	221850	192176	37319	48046.1	41307	27604.5	33652.8	54031.9	22546.2	10373.8	28016.227584900003	4053.12	4568.52	22476	16808.4	0	7493.76	0	0	0	0	9357.7	7808.75	7487.01	7275.17	8178.16	8143.69
Tyr Val Lys	-	B(i)	-	409.242	5.613	pos	M+H	C20H32N4O5	37	0	-5.2717	-	0.014729876036000001	954134	910464	930417.8829459999	1.7204e+06	1.72883e+06	1.64122e+06	1.88393e+06	1.89411e+06	1.86971e+06	1.96358e+06	1.96736e+06	1.9011e+06	1.82465e+06	1.87639e+06	1.92994e+06	1.88085e+06	1870398.9431099999	1.88842e+06	1831134.5950200001	1.83585e+06	1.71773e+06	1.59371e+06	1.62445e+06	1.62444e+06	1.55462e+06	1.60108e+06	1.59372e+06	1.60107e+06
Lactosamine	HMDB0006591	B(ii)	C00203	396.15	5.7246	pos	M+CH3OH+Na	C12H23NO10	0	57.4	7.65131855910128	13000-25-4	0.353063	0	6.75002e+06	707.896	1177.73	0	328.758	1342.61	326.623	1012.48	0	1629.36	0	472.359	0	2371.48	2190.79	2329.89	815.655	1789.22	2347.63	593.34	19433.9	18079.5	4000.29	19440.847982900006	19505.935362599997	18190.8	23150.855741299998
7-Dehydrodesmosterol	HMDB0003896	B(ii)	C05107	387.305	5.8522	pos	M+Na-H2O	C27H42O	0	51.2	4.74106132821522	1715-86-2	0.0286768984068	0	0	0	0	0	0	0	0	0	0	0	0	0	0	0	0	0	0	0	0	0	523528.0401390001	550404	527283	527272	523519.92860100005	498579	527256.1741310001
2-Benzylidene-1-Heptanol	HMDB0036170	B(ii)	-	205.159	5.8522	pos	M+H	C14H20O	0	54.3	-0.0574375	101-85-9	0.014214024309799999	22099.7	14429	12242.2	18602.955197299998	12615	19830.4	14218.497902399999	22821.548326199998	20518.4	17584.5	19470.5	13970.093847600001	19102	12890.8	17177.5	16490.5	9695.84	17235.4	12995.6	12490.2	12000.001085299999	714279	692479	719847	697525.9608359999	708831	708859.1918520002	716802
5-Phenyl-1,3-Pentadiyne	HMDB0032948	B(ii)	C17717	141.07	5.8522	pos	M+H	C11H8	0	69.3	-0.389503	-;41268-41-1	0.0182282874976	3656.65	0	1226.35	908.7607607269999	3174.53	4444.53	2280.6047940000008	4960.26	2535.11	2164.69	3649.59	876.081	1904	3768	0	3912.21	1670.2	1078.36	1331.5	2714.02	5648.87	81580.8	77174.6	77882.66269099999	79031.75919439999	78197.7	79008.8	77929.83516910001
P-Mentha-1,3,5,8-Tetraene	HMDB0029641	B(i)	-	133.101	5.8522	pos	M+H	C10H12	74.7	0	0.621114429695744	1195-32-0	0.0042092478134	168664	157426	158319	158231	160310	161217	155401.05493800002	156999	154080	164013	156284	148770.36409400002	157212	152085.98614000002	141215.83203299998	153143	152066.82468800002	160889	148518	161004	165403	422699	422692	419126	424972	421463.71396900003	421463	422700
5Beta-1,3,7(11)-Eudesmatrien-8-One	HMDB0035965	B(ii)	-	217.159	5.8522	pos	M+H	C15H20O	0	53.3	-0.0332405	120216-95-7	0.021013460617900003	0	0	0	0	0	0	0	0	0	1426.9	0	0	0	0	0	0	0	0	0	0	0	118647.29224200001	125093	117223.31696800001	118654.71618599999	120894	119807.63768900001	119795
Styrene	-;HMDB0034240	B(i)	C07083;C19506	105.07	5.8522	pos	M+H	C8H8	59.6	0	3.43513176155609	100-42-5	0.014756818894700001	124673.17338699999	122420.21529100001	124132	119236	120784	117739	124350	123331	113328	120668	117902.33149400001	118865	113739.40218199999	114962	109696	116409	117241.05345699999	116360	110495	117299.49991900001	110153	316759.71854499995	307093	307928	314830	316780	318551	316768
7-Hydroxy-6-Methyl-2H-1-Benzopyran-2-One	HMDB0032990	B(ii)	-	177.055	5.9556	pos	M+H	C10H8O3	0	51.9	0.226262	53811-56-6	0.0293795691842	60817.4	65842.9	59982.6	76650.5	79531.7	81272.8	80601.6	80545	82324.2	84667.3	81102.08039239999	89515.8	74615	80045.2	82022.9	71872.6	84377.87801089999	89082.74712360001	77428.01370560001	82440.2	88837.99164380002	85371.6	86071.4	83873.42255660001	84924.4	86051.60534239997	84928.5	91592.08604489999
Spb(16:1_2O)	-	B(i)	-	272.258	6.091	pos	M+H	C16H33NO2	69.9	0	-0.0199528	-	0.0149897044606	1.50104e+06	989026	1109433.8219299999	1.12896e+06	787770	1.06621e+06	769653	767207	754746	707014.5361960002	842753	1.14846e+06	807008	699682	693521	830645	893356	700854	737873	745527	705076	684407.4566340001	684406	684444	689649	689854	663787	696678
Tanabalin	HMDB0041330	B(ii)	C20205;_	373.198	6.1228	pos	M+H	C22H28O5	0	46.2	-7.84408	179094-52-1;172548-61-7	0.016731662629200002	755227	358811	714480	671130	640087	635661.7289689999	529638	513422	557078	516126.80454499996	515332.90306800004	457266	514671.09278199996	412105	432999	478573.28568599996	482744.88867200003	502708	447584	480154.18389399996	440784.70241599996	484862	470089.38961199997	485438.54458900006	484911.05054399994	497502.25761400006	487459.20881899993	488646.76654700004
1,5-Dimethyl-1-Vinyl-4-Hexenyl Acetate	HMDB0039522	B(i)	C09863	161.132	6.1308	pos	M+H-2H2O	C12H20O2	35.9	0	-0.0699593	115-95-7	0.00966782200899	139058	109836	134992	145467	139370	144563	138160	137002	125742.69949000001	134072	129709.55516199999	125093	133618	125446	129133.32468900002	127681.98227000001	130583	143207	125565.32492300001	139831	136173	203533.61719000002	203505.72771500002	200174	203560	205145	205150	206333
Damascenone	HMDB0013804	B(i)	-	191.143	5.8681	pos	M+H	C13H18O	52.8	0	-0.265033	23696-85-7	0.0254738	13846.967831099999	12014.4	6297.12	15462.4	18170.5	11752.262064499999	13243.1	12772.6	9998.17	14789.836311500001	17910.167712799994	11030.6	14508.683853100001	16814.1	10690.590473200002	8767.191128899998	11136.5	10532.2	16377.3	12939.2	7204.59	201517	199839	201541.02630899998	201552	190519	202395.19967899998	191790
8-(3-Hydroxybutyl)-1,5-Dimethyl-6-Oxabicyclo[3.2.1]Octan-3-Ol	-	B(i)	-	211.169	5.9715	pos	M+H-H2O	C13H24O3	39.8	0	0.21951817508128	-	0.029109049405400003	23845.6	18030.230355300002	21109.1	20436.6	23341.721703400002	19669.5	29250.543383499997	16977.8	16751.5	14683.596029100001	18053.526888099997	13880.5	24690.2	19565.319839400006	16790.6	21353.3	14154.063365200001	19388.6	18446.5	15084.715666999999	17660.8	52177.3	52909.9	48920.7	51734.5	52904.642184300006	53369.8	52913.654746800006
3-(6-Methylheptyl)-3,6-Dihydro-1H-Furo[3,4-C]Furan-4-One	-	B(i)	-	239.164	5.9954	pos	M+H	C14H22O3	66	0	-0.179622	-	0.012906049316799999	301359	274389	319596.01202100003	290948	290660	279725	300095.28308699996	282077	258636	284539	279106	263137	251075	256445	256960	233622	255347	256730	250663.97620700003	265614	269617	249423	255537	249449	249429	251086	256954	249418.60068600002
3-Oxo-12,18-Ursadien-28-Oic Acid	HMDB0037065	B(ii)	-	453.337	6.0751	pos	M+H	C30H44O3	0	43.7	1.6463221807911501	273223-69-1	0.0219776973587	0	0	0	0	0	0	0	0	0	11455	6699.01	8547.03	0	0	13952	6598.66	5436.22	5866.4501913999975	0	21133.2	16022.4	2.01156e+06	1957378.9831599998	1.93476e+06	1.95768e+06	2062144.1667099998	1957435.9907900002	1973140.7901700002
Milbemycin A4	HMDB0254721	B(ii)	-	543.33	6.1467	pos	M+H	C32H46O7	0	78	-2.22826	-	0.0318918861895	0	0	0	3840.65	4144.03	0	3048.46	5055.22	0	14512.4	7980.14	14975.3	18012.5	12712.4	11442.515488299998	3102.1	6371.48	12826.1	4987.95	10662.830442899998	13384.5	381680	367806	361286	344237.22421799996	372912	362688.96178400004	361329
Thj	-	B(i)	-	359.183	6.1706	pos	M+H	C22H22N4O	51.4	0	-9.69601	-	0.033495225401499996	46273.5	22291.7	77406.30604750001	86169.3	90095.4	99027.4	83249.2	93268.05139119999	96665.86539310002	96723.26267519999	88017.5	69316.6	74227.09619730001	88797.2	84439.2	82128.1	65253.15818169999	65695.3	65554.13614330001	83887.11255549999	79714.6	148572	148525	158570	148553	159890	150555	148511
4-Methylstyrene	HMDB0246518	B(i)	-	119.086	5.8522	pos	M+H	C9H10	58.3	0	2.48039394310034	-	0.0110086747016	430360	401606	420224	424607	274439	277160	265377	277516	250839	244687.12223699997	232463	225742.93878000003	248093	222957	222022	238258	233432	230146	238347	243477	245694	684006	668208	680104	663503	680087	680094	677155
Pgp(Pgf1Alpha/18:3(9Z,12Z,15Z))	HMDB0273220	B(ii)	-	924.472	5.8681	pos	M+	C44H78O16P2	0	53	-4.30692	-	0.0750230982914	459316	437371	74790.7	625888	710415	751900	865301	807540	703802.9569359998	860567.0724709998	822126	974898	978339.8992219999	950831	937599.9065299999	837214	987609.0263290001	1.05398e+06	1.01811e+06	947610	1.12026e+06	878232	870405	784868	838504.3781869998	837866	991720	832821
Pgp(Pgd1/A-21:0)	HMDB0274672	B(ii)	-	975.531	5.8919	pos	M+Na-H2O	C47H88O16P2	0	62.6	-3.00466	-	0.04257025862930001	1.94477e+06	1.82078e+06	1.04702e+06	926397.7261030001	990529	1.05938e+06	421682	382925	459240.38005100004	188499	127802	206454	162604.56304100002	86360.92228510001	136954	79196.5	78780.9	71690.7	38873.077831099996	56499.3	69656.7	876502	877582	861455	772896	863657.1025379999	854196.8885649998	839787.8620300002
Retinoic Acid	HMDB0001852;HMDB0012874;LMPR01090019	B(i)	C00777	318.243	5.9635	pos	M+NH4	C20H28O2	53.1	0	0.15779790976680802	302-79-4;	0.030960271619099998	36871.15054059999	23080.208649400003	30719.95732020001	85861.8	78679.68271989997	83404.4	145799	144742.23074600002	128200	158645	182684	161778	208435	227931	206349	216572.32612199997	226843	240546.83829299998	291767	275513	277230	102718.61144400001	100743.53688300001	106808	107851	100724	100263	100733
Monoisobutyl Phthalate	HMDB0002056	B(i)	-	223.096	5.876	pos	M+H	C12H14O4	62.8	0	-0.101776	30833-53-5	0.0499222247344	220203.65294699997	215219	179666.83085899995	135185	147087	143915	136165	126566.02568499999	134565	122208	127035	120389	130322	134840	135684.20926099998	138045.77166099998	135539	121544.78995699999	143414.81006199998	126046.41506400002	134370	122521	122533	122516	106314.52385900001	121042.08567999999	120974.82579500001	122538.69210999999
Dermatan L-Iduronate	HMDB0060470	B(ii)	C01490;_	410.166	5.9954	pos	M+H	C16H27NO11	0	56.1	0.47288926404616	-;_	0.052156484827800005	7516.47	2.80594e+07	42360.1	0	0	6840.02	16561.4	0	29116.5	0	5371.23	7691.73	0	160.208	835.0012398389999	1852.04	803.307	647.576	859.139	1042.18	0	141063.50370899998	130009	150107	146904.99398199999	150161	150040	149994
Decylamine Oxide	-	B(i)	-	202.217	6.0353	pos	M+H	C12H27NO	63.3	0	0.120230839401874	-	0.027847311649799998	85922.4	57173.8	74404.3	78147.6	54419.4	68976.05884239999	61765.63174219999	67239.08459269999	83887.5	63430.687942900004	65566.8	62718.94496290001	66032.6	78832.18060680003	64038.5	69490.7	75939.63174410001	64915.81722200001	96028	68740.2	55872.915783599994	81134.55288250001	80761.92069380001	80405.1	81954.5	81141.4	80407.4	75233.2
Hepoxilin B3	HMDB0004690;LMFA03090003	B(i)	C14810	400.246	6.0432	pos	M+ACN+Na	C20H32O4	67.5	0	0.333887985870021	-;_;	0.0677098549015	354484	185836	287082	314512	304983	290857	268225	296931	308816.13717199996	261857.70235700003	328829.45870300004	299956	263961.55903400003	134443	316808	289330.07644000003	204792	249562.48977800002	230961	294310.74980700004	220505.25509299999	106570	129212	118677.27793599998	126967	125895.87201300001	125807	114684.11061199999
Neryl Butyrate	HMDB0038259	B(ii)	-	189.164	6.0751	pos	M+H-2H2O	C14H24O2	0	40.9	-0.0175725	999-40-6	0.029669003624800003	91985.8	79924.7	92571.57511910002	76292.13983180001	91510.6	74092.3	78916	74818.6	70929.9	76651.8	71631.35033360001	63784.085509000004	63913.459901199996	52025	50297.4	52528.9	55771.1	60879.1	52015.616608599994	58084.074078499994	58086.2	178749	180878	171040	180856	186773	186608	178867
Lauramine Oxide	-	B(i)	-	230.248	6.1069	pos	M+H	C14H31NO	90.6	0	0.0406917166788205	-	0.00830752840112	5.02792e+06	2.95973e+06	3105877.1411200007	2.44824e+06	1.97671e+06	2.69519e+06	2.10014e+06	4.94321e+06	2.49569e+06	2.25058e+06	2.30766e+06	2.43264e+06	2.25794e+06	7.21767e+06	3.81101e+06	2452350.4610099997	2.66079e+06	2.22005e+06	3207548.6741299997	2.27917e+06	2.32961e+06	2555906.9718299997	2.5102e+06	2.50654e+06	2.50372e+06	2497809.9262599996	2503719.1595900003	2.53252e+06
2',6'-Dihydroxy-4'-Methoxyacetophenone	HMDB0029646	B(i)	C10680	183.065	5.9317	pos	M+H	C9H10O4	79.3	0	0.44459248705069704	7507-89-3	0.0275304947272	100399	89689	101418	93004.9	92758.94086039999	94681.3	89299.3	102674.04134299999	94934.80636569999	92067.5	84779.93574839999	82743.93471649999	81905.3	81420.7	87383.17174810001	79613	81013.27197829999	82309.2	68176	77130.5	89805.72510289997	85821.8	90778.1	92101.1	90899.1	92815.5	92808.5	92811.4
Pgp(Pgf2Alpha/I-22:0)	HMDB0275853	B(ii)	-	989.546	5.9317	pos	M+Na-H2O	C48H90O16P2	0	65.6	-3.29597	-	0.153353	1.34603e+06	1176814.9371200001	1.15203e+06	358237	365892	371514.84108600003	94496.9	40522.81796569999	102152.82316900001	0	0	26313.1	0	0	0	0	0	0	0	0	0	427019	309093	260727.42494499998	325023.09360900003	325416	310190.53108000004	325095
4-[(1E,3E)-Hepta-1,3-Dienyl]-3-(Hydroxymethyl)Cyclohexane-1,2-Diol	-	B(i)	-	223.169	6.1626	pos	M+H-H2O	C14H24O3	74.6	0	-0.083092	-	0.00683847941062	371174	324229	353229	375645	380681	386141	403721	387321	360437	391669	366909.30035700003	354032	384189	351424	360127	364167	379454	396898	362741	415190.41213400004	386014	406068	408768.05320900003	408136	411841	408790	411799	414316
12,13-Dihome	LMFA02000230	B(i)	C14829	315.253	6.1784	pos	M+H	C18H34O4	57.8	0	0.235434048922745	0	0.027090078614500003	274561	224934.17850799998	230508.76471999998	210721	228432.05932600002	186665	191860.45233499998	199707	185443	184474	178641	194902.12663900002	184404	182456.51682000002	172327	196815	162821	158493.68778900002	168676	178143.51826500005	205357	321615	340011	340079.05974299996	329444	347084	340712.93103000004	327549
Butyl 3-O-Caffeoylquinate	HMDB0034588	B(ii)	-	449.121	6.1864	pos	M+K	C20H26O9	0	42.2	0.5191556039004821	132741-56-1	0.0150319704476	298379.46984000003	708970	275379	372623	369174	520362	358597	985445	361372	446313	431794.69876999996	435555	538566	420785	486906	529480	496407	478911	494054	560170	465457	379262	364157	364134	364146.63152399997	364182	366871	366905
16Beta-16-Hydroxy-3-Oxo-1,12-Oleanadien-28-Oic Acid	HMDB0040711	B(ii)	-	469.332	5.8522	pos	M+H	C30H44O4	0	78.2	0.4816200223937321	77625-72-0	0.007440921438600001	188404.50946600002	176825	151726	485876	528735.9173770001	521610.23319799994	676438	638295	676494	820500	754968	786318.4603520002	795579	756308	741803	770412	783634	807793.0245449998	758992	777476	778755	5.37622e+07	5.43307e+07	5.35416e+07	5.32766e+07	5.32758e+07	5.32776e+07	5.32762e+07
Sericoside	HMDB0034504	B(i)	-	667.406	5.8601	pos	M+H	C36H58O11	61.4	0	0.714597476495546	55306-04-2	0.014168977090799999	30518.7	38889.037742800014	785677	58898.7	65945.8	82932.6	68156.9	50190.8	43740.74550809999	60251.225219500004	54264.01554099999	78323.2	103414	104303	119024	102936	115914	104974.45658099999	79585.2	109653.28395499999	113191.38061600001	2.52479e+06	2.45712e+06	2.45727e+06	2.47908e+06	2.48329e+06	2.45694e+06	2409679.7165099997
Quadrone	-	B(i)	C09537	249.148	5.8681	pos	M+H	C15H20O3	82.5	0	-0.909431	66550-08-1	0.0350420677374	7960.52	12585.8	2613	3494.16	6375.99	10681.984075299999	5161.07	5773.53	0	5190.64	2072.83	0	3014.52	0	2077.46	9884.08	5734.08	5397.26	0	3615.27	3833.35	133695	146980	134790.17653199998	133735	135449	136138	133739
Octadecenedioic Acid	HMDB0304442	B(i)	-	330.264	6.0592	pos	M+NH4	C18H32O4	36.7	0	-0.106356	-	0.04642650678040001	69610.7	47506.11860630001	63386.6	109115.77111700001	94415.4	102273.89006399999	108081	106360	100247	103395	119859	112025	105413	99305.77657939999	115136.73663099999	94587.61639410001	103969	109073	107862	102542.25655399999	113672	128776	127786.62483599999	116948	129805.36696900001	137262	127766	127774.08091300001
Cer(8:1_2O/5:0)	-	B(i)	-	244.191	6.1069	pos	M+H	C13H25NO3	57.5	0	0.0008145636800266	-	0.0357931066641	180440	151639	193972.04561099998	113430.69431600001	128710.04531500001	102553.08877100001	123870.02746600001	92207.6	134849.18375999999	91168.1	109576	98531.5	94325	96303.5	114389.39720699999	126005.05157699999	101854	101944	119990	100699.92934199999	109201	121964	123467.64508599999	126069	121944	121959.69306500001	114299	128306.04385799999
Acremin F	-	B(i)	-	229.143	6.2104	pos	M+H	C12H20O4	51.5	0	-0.0320818	-	0.0279767103921	48167.8	26768.2	43941.2	57143.94157990001	53866.359101999995	57553.3	71679.3	83038.1	64183.8	80298.86561970001	75670.63703330001	83226	83591.3	85189.26165419999	76875.86818769999	71149.3	93939.22509810001	80316.8	76687.3	92906.22010589999	91970.57620930001	69290.9	73028.5	73291.6	71646.4	72909.1	68370.9	72915.9
Santalol	HMDB0257480	B(i)	-	203.179	5.8681	pos	M+H-H2O	C15H24O	61.7	0	0.0909555756131918	-	0.0103211198701	51852	43355.2	41138.1	60136.54222120001	69171.32756389999	59711.1	64126.1	62377.7	47520.8	54364.43920850001	58640	53994.7	46302.8	58136.4	56436.441893699994	55474.612816299996	47687.415410400004	58797.4	58447.24457330001	52519.6	41113	402945	390059	392888	395131	392890	392899	395080
Bellericagenin B	-	B(i)	-	503.338	5.9556	pos	M+H-H2O	C30H48O7	40.9	0	2.23748200324837	-	0.07556504669160001	13108.3	15870.892366799999	8912.8	34530.8	48103	51378.4	53367.783165199995	75210.7	58400.07923250001	58636.1	77646.46357189999	59898.7	64953.185038699994	68595.9	53690.66224010001	60346.3	77534	77632.62690189999	64648.2	77454.1	80490.60525549999	301203	301439	333750	260123	307986	285290	308052
Prostaglandin A2	HMDB0002752;PW_C001699	B(i)	C05953	398.231	6.0671	pos	M+ACN+Na	C20H30O4	99.9	0	0.874003370177942	-;13345-50-1	0.022247482268900002	130280	21591.8	162404	124658.42212799999	134844	127442	111065	77535.5	113862	87113.4	88641.5	62083.9	77361.41610860001	98383.26154010001	81461.3	82478.4	79378.8	69015.02933280001	97893.7	88749.3	85388.4	54031.9	57321.33079650001	57417.7	55656.33951799999	55548.72101469999	57306.5	56206.3
Dodecatrienoic Acid	HMDB0302622	B(ii)	-	195.138	6.1388	pos	M+H	C12H18O2	0	43.6	0.412132360420104	-	0.008201790288479999	277825	266570.21879699995	253042	273365	294520.79516599997	286248	302305	288757.95586399996	266181	294502.43740399997	283737	268403.76606399997	275259.50271100004	262998	264936	282426.40006799996	281263	289985	275798	316256.35180999996	311589	366266.35334699997	371348	371384	371432	374696	374714	374698.73383499996
4-Phenyl-N-[[1-(Thiophen-2-Ylmethyl)Piperidin-4-Yl]Methyl]Oxane-4-Carboxamide	-	B(i)	-	399.215	6.1706	pos	M+H	C23H30N2O2S	94.2	0	11.7976315806343	-	0.019516135405999998	318452.01800700004	108119	292930	298171	311423	302330	328039	285896	307902	340739	316099	307964	295617.92904899997	372126.16029699997	333309.37478899996	357922.0183050001	349495	368217.78830300004	384776	356185.39752199996	338639	241755.12993899998	239590	251038	241757	241753	235586	239596.41678000003
Tyr Thr Arg	-	B(i)	-	439.231	5.9078	pos	M+H	C19H30N6O6	75.8	0	3.3143992759837504	-	0.00693791659383	189238	136845	103054.90617100001	161300	180118	181684	140240.78148399998	156417	128486.85914300001	165165	161678	166139	136421	137968.83506800001	123166	139329	147070	137842.54511099998	167224	117343	108808	1.29821e+06	1.27913e+06	1279198.3424200001	1279186.9365100001	1296533.8119700002	1279121.4232100002	1.27906e+06
Prostaglandin J2	HMDB0002710;PW_C001687	B(i)	C05957	335.221	6.0671	pos	M+H	C20H30O4	90.3	0	-0.749856	60203-57-8	0.0186763692212	1.22144e+06	972598.6948010001	1235500.9411799998	1.36815e+06	1.34633e+06	1337038.7380899999	1.23769e+06	1.20944e+06	1.17151e+06	1.23684e+06	1195724.4912299998	1.189e+06	1.20927e+06	1110948.4311600002	1.11737e+06	1.14588e+06	1.13976e+06	1.18724e+06	1.16105e+06	1189027.0529200002	1.13139e+06	1136635.1311700002	1.1431e+06	1.1366e+06	1.16641e+06	1.13826e+06	1.14305e+06	1094987.4481799998
(4E,7E,10E,13E)-Hexadeca-4,7,10,13-Tetraenoic Acid	HMDB0253125	B(ii)	-	249.185	6.099	pos	M+H	C16H24O2	0	64.8	-0.131	-	0.0173540898726	317595	254006.92124099997	303601	331763	329819.28214699996	348627.41728600004	359200	319625	303862	327414	308315	327416	323820.38096700003	305773.33380100003	306424	313686	334381	323379.86911100004	293035	333456	323784	344893	330876	344907	347196	347180	347179	347173
Indoxyl Glucuronide	HMDB0010319	B(ii)	-	309.087	5.8522	pos	M+	C14H15NO7	0	55.2	6.789065289512401	35804-66-1	0.0218202828185	0	0	0	0	0	0	0	0	0	0	0	0	5203.89	0	0	0	0	0	10496	9776.47	18542.1	197041.77473399998	188720	185965	188714	186830	188711	184103
3,6-Bis(2-Methylpropyl)Piperazine-2,5-Dione	-	B(i)	-	227.177	5.8601	pos	M+H	C12H22N2O2	68.7	0	8.76479413517112	-	0.0282438632744	0	0	0	6339.37	16427.2	17438.3	42940.1	42616.18503630001	37398.4	57542.9	55264.6	52735.7	86209.4	86926.8	83967.2	101850.34058999999	100397	110934.89661400001	118191	124658	128087.45578399999	56851	56780.1	53903.90441159999	55392.3	58956.469955199995	55424.870199900004	56799.8
3-Coumaric Acid	-	B(i)	-	147.044	5.884	pos	M+H-H2O	C9H8O3	70.4	0	-0.233788	-	0.0513600289956	860.293	2583.55	0	2263.05	2851.35	0	2390.28	1804.55	3823.81	2096.15	3058.33	1977.7	963.333	2531.28	1991.93	2419.27	5103.88	2857.71	0	3723.1338126999995	7774.28	42313.7	44648.7	43613.6	38665.2	44636.7	44652	44601.6
4-Oxoretinol	HMDB0012329	B(ii)	C16683	305.186	5.9795	pos	M+Na-H2O	C20H28O2	0	46.4	-7.08461	62702-55-0	0.135777	4106.02	0	4231.15	103081	102047	114928	156882.59714300002	172638	163494	201150	193430	216399	217924	227184	217722.87912199998	231003	205354	220657	192612	213724	204222.56531600002	54529.4	56697.05660900001	58625.413961800004	56685.063791299996	41751.825934500004	56662.166756599996	42724.8
3-Hydroxy-4-(Succin-2-Yl)-Caryolane Delta-Lactone	-	B(i)	-	321.206	6.0353	pos	M+H	C19H28O4	60.5	0	-0.490769	-	0.027976609336799997	513192	408288.71173000004	487738.64105100004	490412.20053800003	527327	477234	475401.77833199996	459068	412904.41885300004	457148	459603.33921999997	440740	440692	424311	438295	422267	443462	437927.73421400005	457739	452644	488843	403705	400387	405326	401899	400425.80490700004	419862	381496
9,10,16-Trihydroxy Palmitic Acid	LMFA01050101	B(i)	-	305.232	6.091	pos	M+H	C16H32O5	39.2	0	0.18033414442320803	0	0.0487414540789	103198	65695.9	85920.72391649999	108269.94576300001	112988.47458499999	107519	115762	101809	106379	117761	121931	107471.54703699998	110725	118210.44341600001	125075.54856300002	105878	109983	106027	116373	114032	132131.46171099998	107228	110781	107206	100517	118160	107177.70860299999	107929.52229600001
(+)-Zeylenol	HMDB0029541	B(i)	-	407.11	6.1069	pos	M+Na	C21H20O7	51	0	0.813573036896732	113532-12-0	0.006932212033449999	6.59585e+06	3.07499e+06	6257738.735719997	6.47663e+06	6393027.644730003	7.36628e+06	5950785.456119997	7.58616e+06	6118908.0208800025	6.11129e+06	6.14226e+06	6.29594e+06	6.50546e+06	6.09534e+06	6.36528e+06	6.52272e+06	6.3485e+06	6.53252e+06	7.13013e+06	7302307.992439997	6.86928e+06	5.93676e+06	5964021.5083300015	5.94498e+06	5.969e+06	6060329.375680001	5968952.0938300025	5.95117e+06
Spb(16:0_3O)	-	B(i)	-	290.269	6.1388	pos	M+H	C16H35NO3	48	0	-0.0783189	-	0.00197382186208	2.50582e+06	1.76676e+06	1.8722e+06	1.84925e+06	1789712.6083400003	1935462.3358200002	1950886.3961200002	1934322.9897200002	2.00608e+06	1.95101e+06	2.03491e+06	2.13757e+06	1842556.9978200002	1880992.8513099998	1.78139e+06	1757283.0936200004	1915960.4463099998	1.83186e+06	1860656.7940099998	1.93723e+06	2.12408e+06	2.0291e+06	2029028.0175400001	2029054.7851200001	2.02033e+06	2.02213e+06	2.02212e+06	2.02215e+06
Camelledionol	HMDB0035730	B(ii)	-	441.337	5.8522	pos	M+H	C29H44O3	0	44.3	0.892873396351355	81426-90-6	0.00742513540646	0	0	0	0	0	0	0	0	0	0	0	0	0	0	0	0	0	0	0	0	0	2.49142e+06	2.51054e+06	2.50133e+06	2.50146e+06	2.45844e+06	2.50137e+06	2.47403e+06
Phe-Leu	HMDB0253025	B(i)	-	261.16	5.9397	pos	M+H-H2O	C15H22N2O3	89.6	0	-0.0782548	-	0.0389533764572	25951	20067.5	29033.167695499997	106038	97160.5	103263	184765	177747	172882	254409.74049499998	253253	229490	338627.51965100004	348142.65231599996	372428	416663	385587	411302	485513.24268699996	473543	504390	221362	225461	221430.89529299998	199209	217684.72583699998	217635.84343200002	218904.35737199997
16-Hydroxygypsogenic Acid	-	B(i)	-	525.32	6.0592	pos	M+Na	C30H46O6	71.8	0	2.20835529871941	-	0.0473080381319	0	0	0	0	3616.47	0	0	3584.65	0	0	0	5511.61	0	0	0	0	0	0	0	0	0	552705	497949	507870.88026899996	499551	544441	544454.4510390001	549824
(5Xi,6Beta,9Xi,13Xi,18Xi)-6-Hydroxy-3-Oxolup-20(29)-En-28-Oic Acid	-	B(i)	-	471.348	6.0671	pos	M+H	C30H46O4	67.7	0	1.80517735999426	-	0.0200166851907	0	0	0	0	0	5263.39	0	0	0	0	5820.65	0	0	0	0	0	0	4948.47	7689.68	0	0	955063	925291	948840.3211780001	971841	948862.5915389999	982702	941064
O-Xylene	HMDB0059851	B(i)	C07212	107.086	6.1388	pos	M+H	C8H10	60.4	0	3.37692031946617	95-47-6;_	0.014477364905999998	46332.1	44015.422431599996	44109.426874000004	43471.131902699984	46419.61000380001	41484.6	43076.382473300015	46079.7	38417.1	43859.846966900004	42146.9	37014.8	39715	42120.7	38900.7	38711.695831900004	38661.6	41445.9	37518.9	43863.4	39848.8	63228.2	61015.1	63947.654938199994	63278.5	62673.3	62688.58424809999	62678.46401510001
Alpha-Terpineol Propanoate	HMDB0032052	B(ii)	-	228.196	6.1547	pos	M+NH4	C13H22O2	0	50.1	0.0456727631453382	80-27-3	0.00899423337924	1.86549e+06	1.6106e+06	1.79792e+06	1.18574e+06	1.32934e+06	1178139.1333700002	1.05226e+06	1.05549e+06	1.06736e+06	956996	1.04636e+06	973978.2519469999	1.09698e+06	1100898.1213200002	1.09207e+06	1.22855e+06	1.14947e+06	1.11011e+06	1.2509e+06	1.22217e+06	1.19537e+06	1242023.5605600001	1.24203e+06	1.24208e+06	1.2239e+06	1.25483e+06	1254668.6509399998	1.25452e+06
Hexosylsphingosine	HMDB0253164	B(ii)	-	478.338	6.1547	pos	M+H	C24H47NO8	0	63.9	1.0760207989781099	-	0.0362887401882	152734	148744	183572	243996	205290	236850	283030	280872	278131	382379	375489	367893	437091	474490	411409	433336	459217	534701	575557	575200	753577	491417	475352	491130	491325	452074.83093199995	484241	508692
Macrophorin D	HMDB0029618	B(ii)	-	505.278	6.1706	pos	M+H	C28H40O8	0	46.6	-2.93647	92279-92-0	0.053310634380400006	277670	150331.21985999998	250698	298955.29794099997	339423	312267	329313	307834	301710	332096	323078	343141	359792.5106610001	323530	325473	300351	328903	357432	357376	355240	341304.35650500003	289531	291249	302976	253798	286597.48780500004	291394	286564
Eudesmin	-	B(i)	-	387.18	6.1784	pos	M+H	C22H26O6	35.1	0	0.0413127956338545	-	0.16598083432299998	39576.7	170486	124974.58416700001	11473.805521200002	11358.438138299998	19483.9	52782.182828699995	12223.480435899999	83796.5	5795.2	9594.58	26448.3	5061.95	21034	15718	6108.9	5380.27	17467.8	10698.8	11869.6	7789.58	21662.411463999997	35366.75602180001	24940.1	33981.098523500004	30804.9	32884	30996.889215499996
Actinidic Acid	HMDB0037963	B(ii)	-	487.342	6.2024	pos	M+H	C30H46O5	0	45.1	1.33397162568477	341971-45-7;	0.00512853753617	40417.8	34288.4	24670.5	23417.6	18971.1	23109.9	34994.903272400006	27632.3	13059.8	41941	24999.1	20926.710596099998	29032.721629000003	48577.062847400004	54812.53875650001	57705.9	17626.7	64042.21064530001	80671.28245419999	56752.8	49584.1	2.98458e+06	2.98457e+06	2.98492e+06	2.95561e+06	2955689.1430099998	2.95594e+06	2.98288e+06
4-Heptyloxyphenol	HMDB0246434	B(ii)	C14236	173.132	5.8522	pos	M+H-2H2O	C13H20O2	0	67.8	0.0723806123564055	13037-86-0;_	0.0133631963038	27492.43021100001	7250.95	34945.077277599994	35911.5	40978.40963130001	47976.002392300004	54692.986665699995	43736	31670.758728400004	46875.8	50230.1	35914	46739.913036800004	43782.9	35938.8	44606.850226999995	46894.9	46030.8	43155.8	44338.4	38308.422984199984	524020.72423500003	505909	508327	505915	505908	509808	504247
(1Alpha,2Alpha,3Beta,5Xi,9Xi,18Xi)-1,2,3,19-Tetrahydroxyurs-12-En-28-Oic Acid	-	B(i)	-	505.353	5.8522	pos	M+H	C30H48O6	38.7	0	0.694224966688914	-	0.016111232102299998	226618.08029800002	182993	205105	342749.87532600004	385449	369675	435188	449456	403020	431711.03744799993	424618	431733	413537.8243780001	408510	433841	396435.85051799996	383173	410754.52039699996	357569	399696	410229	2.14964e+07	2.18878e+07	2.15944e+07	21044443	2.14851e+07	2.09801e+07	2.17952e+07
Acuminoside	HMDB0029347	B(i)	-	471.221	5.9874	pos	M+Na	C21H36O10	46.7	0	1.1111097021246499	120163-17-9	0.0233007025014	106727.17773099999	50807.2	83276.38730419999	12585.7	22785.6	8422.91	11861.8	5793.9	28151.045670999996	27684.478631299997	6084.08	11112.3	13022.8	4450.26	12158.7	5380.1	13768.705579499998	0	22397.3	7922.62	15422.6	116275.40608199999	125520	121626.63776099999	119953.32530299999	122191	119935.02243099999	119967.28588800001
4-Oxo-2-Nonenal	HMDB0060285;HMDB0245270	B(i)	-	155.107	6.1388	pos	M+H	C9H14O2	51	0	-0.352634	-	0.0368773750031	38968.4	21929.4	33067.4	30099.5	39119.6	41126.4	34836.6	29375.9	37232.1	34078.9	32596.4	37714.9	37738.062759800014	36934.240061699995	35872.93274030001	40293	45179.1	39482.650717000004	35421.843922199994	45902.6	35309.9	48805.2	45401.3	49964.407096099996	49272.9	48888.07472390001	51199.1	49909.7
Spb(17:0_3O)	-	B(i)	-	304.285	6.1388	pos	M+H	C17H37NO3	44.6	0	0.0599900919420521	-	0.00740044779386	669526	493332.90631899994	757072	676204	731025	670683.0384590001	685905.6200100001	733210	701183	741044	731762	751664	651613	686749	701654	631116	700441	710753	639592	719574	835415	837446	840360.4928270002	837449	840360	830852.0123279998	837452	851450
3-(11,11-Dimethyl-8-Methylene-4-Oxo-5-Bicyclo[7.2.0]Undecanyl)Oxolane-2,5-Dione	-	B(i)	-	305.172	6.1626	pos	M+H	C18H24O4	35.7	0	-8.18522	-	0.010355038848299998	386390	247284.02688699999	354257	509253.95496000006	486997	514009.03328900004	548053	527385.8549899999	520330	551700	572933	524816.1881939999	552739	556154	484579.66463400004	497614.22651899996	582228	558548	501752.97712399997	529140	538050.8682960001	623338	639101	619252	630663.2986270001	627050	623350	624439
N-Cis-Octadec-9Z-Enoyl-L-Homoserine Lactone	-	B(i)	-	366.298	6.0273	pos	M+H	C22H39NO3	86.7	0	-5.74283	-	0.0703411130098	116292	6046.36	111339.06103699999	67714.4	59127.4	59738.1	46331.9	55011.479558700004	68885.15785560003	46997.1	46737.948549199995	46006.275116900004	40799.643269199994	40762.832306699995	51907.4	33016.4	46507.7	54124.7	49810.5	45140.9	53573.7	54293.94144830001	62798.95607459999	65152.225326499996	61004	54504.4	62850.23048300001	61530
Lauryldiethanolamine	-	B(i)	-	274.274	6.083	pos	M+H	C16H35NO2	90.7	0	0.0658735783312057	-	0.00533716918956	6.1795e+07	2.48036e+07	2.80395e+07	1.57274e+07	1.45872e+07	17103536	1.73806e+07	2.28679e+07	2.16929e+07	1.7936e+07	1.75833e+07	1.32743e+07	1.20855e+07	2.98162e+07	2.10564e+07	1.49831e+07	1.48942e+07	1.62946e+07	2.42133e+07	1.59153e+07	1.84159e+07	1.65123e+07	1.67071e+07	1.65024e+07	1.64222e+07	1.64776e+07	1.65269e+07	1.65269e+07
Ala Arg Tyr	-	B(i)	-	409.22	6.1149	pos	M+H	C18H28N6O5	73.3	0	1.5470793679444799	-	0.0432437428168	15151.642141100001	0	8859.83	58229.6	60973.3	44702.79119040001	54080.131108300004	57407.8	45037.3	85726.33931810001	62301.9	47122.4	61280.997208099994	28895.3	44496.719802499996	53879.2	51932.7	50469.2	56376	69181.7	67444.3	230594.10912600002	241690	222221	245586.46506599998	240355	252695.96729099998	246805
Cis-4-Heptenal	HMDB0031483	B(i)	-	95.0859	6.1547	pos	M+H-H2O	C7H12O	65.2	0	3.36356528694087	6728-31-0	0.00893203363611	174383.03230299999	166338	165341.89128900002	146250	141479	135857	142253	131728	130773.68882000001	133330	128383	125835.03006700001	134971	134323	132627	132811	131485.90614200002	128698.25728199999	137874	142714	139081	170769	174430.75726500002	170555	170767	171667	170751	173354
Beta-Citraurin	HMDB0035091	B(ii)	C20894;_	433.31	5.8522	pos	M+H	C30H40O2	0	67.7	0.546238554100251	650-69-1	0.013577500597600002	154.56	0	0	0	0	632.087	0	0	0	0	0	16.913477393900006	948.9	0	602.95	0	6700.9	0	0	0	7697.34	5.34875e+06	5.1903e+06	5134679.418319998	5.19029e+06	5.27287e+06	5.19028e+06	5.19041e+06
Prostaglandin A1	HMDB0002656	B(i)	C04685	337.237	6.0353	pos	M+H	C20H32O4	82.2	0	-0.342524	14152-28-4	0.0052856486555300005	4.5521e+06	3.65088e+06	4.33978e+06	4.63027e+06	4.59642e+06	4.6749e+06	4538219.008280002	4.45476e+06	4304369.072319998	4.56523e+06	4393389.1021300005	4.24773e+06	4295753.1144199995	4.21728e+06	4.17239e+06	4.35355e+06	4350155.5231300015	4.33528e+06	4.39313e+06	4438726.5464699995	4509015.9885800015	4.04716e+06	4.02886e+06	3.99518e+06	4047064.7159300004	4051869.3489900003	4.05844e+06	4031375.6852300004
Beta-Citraurol	HMDB0035685	B(ii)	-	435.326	6.0751	pos	M+H	C30H42O2	0	54.1	1.25313825519223	57593-78-9	0.0135398559323	0	0	0	842.9346939039999	0	0	0	0	0	0	0	0	0	0	0	0	0	0	0	0	0	262664	258580	259966.66804699998	266673	267251	258753.53207199997	262636
12-Oxo Phytodienoic Acid	-	B(i)	-	293.211	6.1228	pos	M+H	C18H28O3	73.4	0	-0.57924	-	0.012918577848200002	2.44413e+06	2.07218e+06	2.29458e+06	2.31866e+06	2301863.6691400004	2.32135e+06	2.33791e+06	2.31667e+06	2.14568e+06	2.2954e+06	2.23032e+06	2.196e+06	2.10571e+06	2.12175e+06	2.09341e+06	2049912.0295900002	2.18154e+06	2.19852e+06	2.11882e+06	2.20729e+06	2.2045e+06	2.63785e+06	2.71158e+06	2.72233e+06	2711971.6116299997	2.69252e+06	2.72221e+06	2.74982e+06
Glabrolide	HMDB0034515	B(i)	-	469.332	6.1784	pos	M+H	C30H44O4	68.1	0	0.968321684273202	10401-33-9	0.0170584684889	0	9190.37	305.046	7332.27	7563.39	23008.3	6997.63	0	763.777	14240	22048.913560099998	14385.1	8678.64	1095.14	917.214	7802.08	279.087	12790	1237.35	1081.82	759.699	15324565.777999999	1.49498e+07	1.48274e+07	1.47031e+07	1.46602e+07	1.45998e+07	1.46643e+07
7-Ethyl-5,6-Dihydro-1,4-Dimethylazulene	HMDB0035759	B(ii)	-	187.148	5.8522	pos	M+H	C14H18	0	75.5	-0.157935	18454-89-2	0.00563127975633	5331.08	0	5163.57	6106.37	6435.61	7550.11	5522.34	13811.848329799996	8656.26	8566.25	5590.27	4313.66	8994.71	5908.72	5812.31	5018.44	4993.77	4020.68	8284.84	6322.58	4394.58	937858	938032.5335360001	943452	931589.9635959999	928643	940525.0991780001	940543
Pentenylbenzene	HMDB0302269	B(ii)	-	147.117	5.8522	pos	M+H	C11H14	0	45	-0.408643	-	0.010646655431600002	6631.28	3687.86	6282.69	5296.27	5646.52	3420.35	3456.79	4257.54	3226.52	6357.08	2112.9	3034.17	3639.41	3617.42	3788.13	2846.6	4800.5	5037.62	3567.14	3181.64	1709.59	165684	165003	166218	165002	161086	165807	165779
Quinovic Acid 3-O-Glucoside	-	B(i)	-	649.394	5.8522	pos	M+H	C36H56O10	38.7	0	-0.937418	-	0.00856618784169	37057.918914099995	28598.040776700003	525856	251991	217026	283893	248871.38202800002	294024	260681.84746100003	331694	282991	326287	255642	281578	302409	287496	316158	301144	294401	306994	301810	2.02699e+06	2.01994e+06	2.02173e+06	2010382.0614200002	2.01075e+06	2.06054e+06	2.03517e+06
Tacrolimus	-;HMDB0015002;LMPK04000003;PW_C009318	B(i)	C01375;_	768.466	5.8681	pos	M+H-2H2O	C44H69NO12	71.7	0	-3.01332	104987-11-3;	0.0453491000495	268951	318081	276985.82203000004	339989.11161799997	408930.76186100004	422308	295224	364404	297448.49188000005	318237	325342	307099	339482	383072	297305	303784	323946	341568	272101	323529.74337800004	308810	297835	276182	307314	301138	311480	307503	319513
Cnidilide	HMDB0302259	B(ii)	C16937	159.117	5.8522	pos	M+H-2H2O	C12H18O2	0	65	-0.198459	3674/3/1;_	0.0109629	13542.937713799998	7821.03	5650.94	12103.9	16888.6	15356.322990600005	16548	12326.337660299998	11479.3	13425.271482799995	13131.3	10316.999695999999	11125.3	13812.7	13990.509646299999	7587.34	11524.789051200001	12554.3	10451.829147499999	10012.7	8974.84	261903	261894	264781	263113	265279	256555	263116
Mgdg(2:0/7:0)	-	B(i)	-	431.189	5.9158	pos	M+Na	C18H32O10	37.9	0	0.788866844739533	-	0.0114858457037	908611	821345	760014	747824	748011	797525	702402	724259.0123729998	689379	661772	647503	649205	621823.3763090001	610952.0557029999	626885	587430	590572	625859	621180	560888	624221	650762	645342	659866.2055319999	640086.9933409999	640133	640088	642601
Orientin 2''-O-P-Trans-Coumarate	-	B(i)	-	595.145	5.884	pos	M+H	C30H26O13	47.1	0	0.9641493342909359	-	0.0173973341327	0	0	21674.9	0	0	0	0	0	0	0	0	0	0	0	0	0	0	0	0	0	0	1089606.2438700001	1.09418e+06	1089634.9666600002	1.09661e+06	1.08663e+06	1.08954e+06	1140805.9174799998
5-(2,4-Dimethoxyphenyl)-3-(4-Methoxyphenyl)-2-Phenyl-3,4-Dihydropyrazole	-	B(i)	-	406.213	5.9397	pos	M+NH4	C24H24N2O3	51.7	0	1.06633346062598	-	0.146152	5379.91	15111.994622999999	0	24210.4	15555.247787399998	19189.8	53340.823108599994	55378.15530950001	49082.143798699995	74229.21090399999	80130.3	63026.29286469999	111599.06644400001	93627.51421699999	108831	115909.06352699999	102928	112629	135467	134253.23153699999	133135	25153.2	15716.2	25198.666804900004	24097.1	24063.182373099997	24079.9	25186.1
Myxopyroside	-	B(i)	-	468.172	5.9635	pos	M+NH4	C18H26O13	40.7	0	1.10668979882823	-	0.0813527746695	0	1.20525e+07	0	0	0	0	0	0	0	0	0	0	1248.5	0	0	0	0	0	0	0	0	41519.5	45666.2	41532.3	39631.08581519999	39284.5	39459.70688419999	34785.3
Jasmonic Acid	HMDB0032797;LMFA02020001	B(i)	C08491	211.133	5.9795	pos	M+H	C12H18O3	67.9	0	0.212120784963601	6894-38-8;59366-47-1;	0.0137004184994	99066.85530360001	87338.2	111216	118483	118138	123062.53076600001	131719.71866800002	133467	119350	141695	127829	127188	132693	111993	137178.42606300002	133703	128749.01231500001	130077	132960	147354	133738	135844	133903	133902	132653.08589400002	132639	129859	132635
Arginine Ornithine	HMDB0248583	B(ii)	-	271.19	5.9795	pos	M+H-H2O	C11H24N6O3	0	49	9.04980824678041	-	0.051398956068799996	39165.9	21525.189957599996	31652.8	68064.1	50815.4	62752.80541259999	66347	71672.6	63047.8	66319.4	76308.3	62641.8	76913.09253239997	66612.34978589999	71193.74669670001	72342.3	93478.51381689998	75237.2	74323.7	75431.2	77500.3	80517.1	72599.1	86536.57648619999	81975.52362960001	80521.3	80470.7	82005.82176539999
Neoandrogra-Pholide	-	B(i)	-	481.28	5.9795	pos	M+H	C26H40O8	38.1	0	0.301813326687034	-	0.0321419	218884.05729899998	160934	197227	302363	274020	314938	345534	326435	288524	346431	267988	289875.36651799997	260745	262079	231831	236746.38962399997	259611	248552.54650100003	202231	235111.80177800002	238357.65614099998	225340	227921	226146	237595.33301799998	225312	212797	227948.27314499998
Changnanic Acid	-	B(i)	-	451.321	6.0512	pos	M+H-H2O	C30H44O4	52.7	0	0.504531744781117	-	0.00992927073469	2.16252e+06	2.90999e+06	2.52118e+06	1080986.8014200001	955805	1.0383e+06	651508	492818.03939799994	623440	632073	607439	560614	399818.63831300003	392775	674866.6324939999	574458	379858	383932	759790	455198	491033	1.13031e+07	1.11011e+07	1.10234e+07	1.11029e+07	1.097e+07	1.10223e+07	1.1023e+07
Fa(18:2+3O)	-	B(i)	-	346.259	6.091	pos	M+NH4	C18H32O5	55.5	0	0.193787156473227	-	0.00905978879925	370837.06725900003	243559.39351300002	316353	341423	378589	370919	346328	338075	374734	365440	334344	351073	378316	354473.6542820001	299369	318637	323348	344086	312661	369617	349511	566136	566140.1672479999	566132	569303.8599340001	564247	579606	569349
3,5,5',6,7,8-Hexamethoxy-3',4'-Methylenedioxyflavone	-	B(i)	-	469.111	6.0034	pos	M+Na	C22H22O10	48.9	0	1.4734552746630099	-	0.0871872496465	554865	207099	393491	179391.63588299995	156906	192581	117482	111291	120264.72140999998	91706.5	97149	86068.95433939999	118686.58146400002	110251	115357	107639.82413699999	111445	90683.9	137109	105394	78887.47588210001	105213	129685.46344600001	105867	108878.14532000001	104310	105929	120149
Koninginin A	-	B(i)	-	285.206	6.099	pos	M+H	C16H28O4	69.5	0	0.0889996985965741	-	0.0175800787294	380383	296976	350294	399840	409478	420776	441462.97984499997	408702	417965	461628	417433	421717.16228600004	426260.57708200003	425445.51124699996	404035	412495	422492.04321100004	449350.49617600004	399063	428640	454574.87264200003	448048.61560200003	450799	454440	430542	448045	447534	452401
Labdadien-15,16-Olid-19-Oic Acid	-	B(i)	-	349.199	6.1308	pos	M+H	C20H28O5	47.4	0	-5.94132	-	0.007398660588380001	1.10009e+06	695102	1021988.1173899999	1.03974e+06	1.04081e+06	1.07683e+06	1.34084e+06	1.07765e+06	1.01306e+06	1007016.8751700001	935937	913355	958720	878720	870966	870263	884905	896004	822296	887023.4737049999	856055.7895279998	1.41679e+06	1448119.9080100001	1.42927e+06	1.43539e+06	1.42924e+06	1.42595e+06	1.41871e+06
2-(2-Hydroxyphenyl)-1H-Quinazolin-4-One	-	B(i)	-	256.108	6.0193	pos	M+NH4	C14H10N2O2	37.2	0	0.0824518262401481	-	0.13297	0	0	0	0	0	0	232138	20203.9	1742.35	0	0	0	0	0	0	0	0	0	0	0	0	24015.7	19757.6	18694.8	19768.5	19829.2	15244	18678.4
1-(3,5-Dimethylbenzoyl)-N-(3-Methoxypropyl)Piperidine-3-Carboxamide	-	B(i)	-	333.216	6.0432	pos	M+H	C19H28N2O3	81.7	0	-2.79686	-	0.290747	1979.63	0.166312	218.66581429099998	62574.8	68056.8	63051.17426950001	159326	131592	167452	214207.87271300002	219832	190883	262272	253273	228326.74680700002	237621	256991.13130900002	241218	225982.79934099998	231475	253032.06409099998	32719.5	18899	17054.2	15577.685551700002	19186.2	18922.756420200007	17112.7
Quillaic Acid	-;HMDB0303399;LMPR0106150037	B(i)	C08972;_	487.342	6.0512	pos	M+H	C30H46O5	37.9	0	1.45413797464005	631-01-6;_;	0.0188919263612	0	0	0	0	0	0	0	0	0	0	0	0	0	0	0	0	0	0	0	0	0	1.41946e+06	1.35846e+06	1.34871e+06	1.35443e+06	1348681.1299700001	1.34863e+06	1.35382e+06
(3E,11E)-2-Hydroxy-7-Methyl-6-Oxabicyclo[11.3.0]Hexadeca-3,11-Dien-5-One	-	B(i)	-	265.18	6.1547	pos	M+H	C16H24O3	60.1	0	-0.362512	-	0.0132339918175	210361.96546500002	188148	211298	270788	288986	281809	332493	336312	321551	320483.88893899997	313604	326080	360425	313662	319442	330067.61675700004	340388	315220	314700	375578.47832600004	334393	337734	331063	334686	334694	328608.58171399997	337418.79658200004	341955
Piperyline	HMDB0029374	B(i)	C10174	272.128	6.1388	pos	M+H	C16H17NO3	69.7	0	-0.171379	25924-78-1	0.0221505868794	0	0	0	0	0	0	0	0	0	0	0	0	0	0	0	0	0	0	0	0	0	360604	369834.83990300004	368272	367872	377686	373589.94345300004	386392
2-Aminooctadec-4-Yne-1,3-Diol	-	B(i)	-	298.274	6.1784	pos	M+H	C18H35NO2	89.5	0	-0.0142044	-	0.010807426794499999	1.29256e+06	1.20207e+06	1.2445e+06	1.23792e+06	1.22576e+06	1.19116e+06	1.24218e+06	1.285e+06	1.29404e+06	1.26208e+06	1.30436e+06	1.31757e+06	1069901.1531200001	1.09527e+06	1.22933e+06	1.10032e+06	1.05517e+06	1.15359e+06	1.16936e+06	1.12891e+06	1.27459e+06	1.45742e+06	1.45341e+06	1.46819e+06	1444394.2968899999	1.43112e+06	1.45745e+06	1.47993e+06
Neuromedin N	HMDB0013022	B(ii)	_;C15868	622.361	5.9317	pos	M+Na-H2O	C32H51N5O7	0	47.2	4.51618112821228	-;102577-25-3	0.14768	30067.275677599995	0	43331.6	140736.56023499998	145369	186141	210909	242643	226299.58012199998	248880.40096199999	290374.87959699996	265876	219258.74316999997	260293	111623.10003599999	130495.30860599999	193200	263894	81743.2	189681	246771.47466999997	186014.70589800001	185943	185884	185960	176584	116162.54097799999	178641
Alpha-Linolenic Acid	HMDB0001388;LMFA01030152;PW_C001073	B(i)	C06427	301.216	6.0353	pos	M+Na	C18H30O2	50.7	0	8.68652294796831	463-40-1;	0.00867942622457	2067283.1171799998	1.89502e+06	2.02963e+06	2.24107e+06	2.19454e+06	2.25121e+06	2.23757e+06	2.11538e+06	2.11106e+06	2.16198e+06	2.14379e+06	2.07433e+06	2.09316e+06	2071920.8125200002	2054559.1821400002	2054305.0371700001	2.07566e+06	2052084.0439099998	2050970.8224400003	2096476.9957299998	2.13573e+06	1977369.7711900002	1971218.9294200002	1.93202e+06	1977384.9615900002	1.97736e+06	1.95813e+06	1977342.6712900002
Octyl Hydrogen Phthalate	HMDB0254869	B(i)	-	279.157	6.2104	pos	M+H	C16H22O4	49.6	0	-7.07142	-	0.00724997609941	1.29017e+06	889548.7825969999	1.14646e+06	1.06738e+06	1.0765e+06	1094749.2598299999	1078009	1.07763e+06	1.04048e+06	1112344.2963100001	1.09676e+06	986724	1.11508e+06	1.07234e+06	1014083.6365299999	1079650.6123600001	1.07614e+06	1015093.5915799999	1.05047e+06	1.08331e+06	1.07954e+06	1.1379e+06	1.13791e+06	1.13795e+06	1.12502e+06	1.13398e+06	1117369.2957600001	1.13792e+06
Ldgts(14:0)	-	B(i)	-	446.348	6.2182	pos	M+H	C24H47NO6	63.6	0	0.557144282110417	-	0.0637931937458	0	0	0	25037.9	11481.399261499999	0	38392.6	42342.8	45831.8	65774.04095040001	71187.5	81004.38369439999	63541.6	94306.43951499999	131137	190178	145234	160223	233326.32406599997	207773.89035899998	281837.41475500003	99666	122282	105848.25399099999	112213	110472	108927	114394
Tetrahydropersin	HMDB0036344	B(ii)	-	402.356	6.242	pos	M+NH4	C23H44O4	0	44.7	-5.95566	163955-67-7;	0.0490389391315	405180.61284699995	179795	188606.98723499998	134523	169305.07820699998	126533.03043399999	100243.82921499999	120962.46253900001	113309.71474000001	84213.7	111782	105970	112506.81830799999	112348.77138900002	129450	140477	108844.25325699999	124600.81408599998	167666	99970	129082	166900	174121	175123	150440	164961.31336300002	169598	166876.25086300002
15(S)-Hydroxyeicosatrienoic Acid	HMDB0005045	B(ii)	-	323.258	6.2896	pos	M+H	C20H34O3	0	45.2	-0.342766	13-16-1	0.013045981332200002	4.07297e+06	4.09445e+06	4.19753e+06	3.49234e+06	3.53492e+06	3546005.6929699997	3.67885e+06	3.63915e+06	3757963.4288800005	3895486.7760300003	3.74058e+06	3.6426e+06	3361433.3010299997	3.21181e+06	3528007.0519999997	3.41787e+06	3.42094e+06	3515718.1271800008	3.77335e+06	3.69587e+06	3.81274e+06	4165695.2631599996	4192382.6547800004	4.1927e+06	4.20293e+06	4.33354e+06	4.21736e+06	4192679.9210599996
1,2-Dimethyl-4-(6-Methyl-4-Heptenyl)-1,3-Cyclohexadiene	HMDB0037740	B(ii)	-	219.211	6.3372	pos	M+H	C16H26	0	44.4	0.0343056515325668	-	0.0152308646962	72980.67473239999	119921	116293.86356199998	80967.3	76174.6	83362	72389.32792410001	83078.3	62770.6	67204.7	72033.90884860001	75452.69980419999	60253.1	59254.8	76811.2	53915	58251.31199140001	63046.46890780001	73231.35393760001	54579.07830269999	84246.7	118671.43758599999	114213.34775999999	117023	119550.53356800001	115984	117022	118194
Centellasapogenol A	HMDB0036311	B(ii)	-	489.358	6.3372	pos	M+H	C30H48O5	0	47.6	1.8124899429309398	-	0.04273497104019999	1719.16	2881.44	2919.02	0	1331	1261.93	251647	11833.8	0	1042.48	0	0	1698.29	1808.72	8250.16	1442.51	2879.16	0	2949.74	437.11637661599997	8656.15	662457.4782359999	612996.2463850001	613030	602980	603340	605469.2865779999	575242
Butyryl Trihexyl Citrate	HMDB0247498	B(i)	-	532.385	6.4247	pos	M+NH4	C28H50O8	40.5	0	1.7453826210112802	-	0.044040349795199996	16775.1	42726.9	0	8633.35	27667	10938.322878799998	2.12822e+06	319712	112404.70736199999	10235.6	89251.3	400.266	9392.13	298.97006307099997	125763	29375.38237860001	768.854	19276.443214900002	87687	30741.5	8552.48	276600	280125	281102	276659	275308.41459299996	293893	252990
Poly Thf N6	-	B(i)	-	468.39	6.5911	pos	M+NH4	C24H50O7	46.4	0	1.08793227559302	-	0.08655627758739999	297015	154309	333728	148168	177706	149176.10638900002	131604	173942	285410	208339.18036600002	219253	202741	194477	167630	176186	187816.10193900001	248472.96007399997	211689	181587	208106	181747	202693	203034	213922	198003	253325	212511.70307000002	212762
Cafestol	HMDB0035710	B(i)	C09066	317.208	6.75	pos	M+H	C20H28O3	50.2	0	-10.6526	469-83-0	0.0292806374573	300902	316435.02079499996	319684	155119	152583	162971	132042.40509000001	114990	114716.31478900001	75962.8	107260	112014	47242.1	86181.2	91100.30252710001	88778.5	64601.490452499995	86770.33254219999	82677.84520589997	75889.1	110424	152549	155078	145162.05129200002	143631	150992	154386	151001.42134600002
Lpc(18:0)	HMDB0010384	B(i)	C04230	546.354	6.8136	pos	M+Na	C26H54NO7P	93.6	0	1.12897559966169	19420-57-6	0.0299470610346	888248	1.78023e+06	1.6841e+06	815982	783208	773035.4713689998	430267	383220.50915399997	516320.73162299994	188349	390061	420010	83681.4	64626.7	388411	337306	133852.53843699998	215893.95232199997	465797.33489899995	169915.60131199998	493216.82901899994	427460	396691.46863200003	414189	427509.24733600003	423162	431326.49439099996	432375
17A,21-Dihydroxy-5B-Pregnane-3,11,20-Trione	HMDB0006758	B(ii)	C05469	395.241	6.2262	pos	M+CH3OH+H	C21H30O5	0	50.4	-6.24293	68-54-2	0.010488733616100001	2263964.7916900003	1.3702e+06	2040816.6160799998	2.1195e+06	2.17546e+06	2181062.2053400003	2.22178e+06	2.25567e+06	2.20634e+06	2422812.2274599997	2.27804e+06	2.30796e+06	2301478.6573099997	2.2974e+06	2.4411e+06	2.33966e+06	2.46764e+06	2.45492e+06	2465071.5679099998	2460871.8728099996	2467383.3062299998	2.73716e+06	2.78332e+06	2783351.0529099996	2801661.8679400003	2740306.7711099996	2.81209e+06	2793264.1379400003
Myristoleic Acid	HMDB0002000;LMFA01030051	B(i)	C08322	191.179	6.2579	pos	M+H-2H2O	C14H26O2	45.8	0	-0.0921864	544-64-9;	0.0403723015665	63960.6	48051.6	58396.79845930001	63342.4	60990.1	47282.1	48756.3	53104.6	50409.67014330001	54104	66984.5	51592.737491500004	56538.32641830001	47503.6	49750.8	57298.75796900001	60877.65289430001	54233	42923.1	62475.6	45310.068651199996	73518.99156699999	73508.9	76109.3	73188	74686.06194839999	73530.6	81654.1
Boldenone	HMDB0249339	B(ii)	C14502;_	269.19	6.2976	pos	M+H-H2O	C19H26O2	0	44.9	-0.179013	846-48-0;_	0.011402298493700003	638940	549570	654709	652886	636300	681700	678806	680026	626465	722094	674943	692570.8781590001	706057	654314	638118	650167	684362	676390	711607	735442	703523	671747	663006.9323890001	666893.1178270001	663040	671404	685417	671482
[truncated: 3,503 more rows]
